# Supplementary material for: Multidimensional cerebellar computations for flexible kinematic control of movements
Source: Nat Commun. 2023 May 3;14:2548. doi: 10.1038/s41467-023-37981-0 (PMC10156706; doi:10.1038/s41467-023-37981-0)
Supplement: Supplementary file 3 — Source Data [file 41467_2023_37981_MOESM3_ESM.xlsx]

## Sheet: Figure 1b,c
Figure 1b,c
LPV	LD	LA	RPV	RD	RA	L_EyeX
623.048	36	14.162	713.181	36	13.4116	-13.989	-13.9928	-13.9786	-13.961	-13.9547	-13.9513	-13.9519	-13.9549	-13.9537	-13.9495	-13.9622	-13.9811	-13.9797	-13.9568	-13.9567	-13.9273	-13.8454	-13.7143	-13.5228	-13.2568	-12.8998	-12.4426	-11.9324	-11.3685	-10.778	-10.1345	-9.43463	-8.75442	-8.09106	-7.43951	-6.77741	-6.103	-5.44746	-4.79171	-4.11938	-3.46309	-2.85033	-2.30775	-1.82333	-1.3379	-0.920205	-0.594713	-0.338269	-0.128529
619.577	39	15.1991	751.408	38	15.1437	-13.5754	-13.5758	-13.5873	-13.5928	-13.589	-13.574	-13.5781	-13.5919	-13.5839	-13.5751	-13.589	-13.5937	-13.5947	-13.5783	-13.5696	-13.5687	-13.5672	-13.5657	-13.5804	-13.5873	-13.5722	-13.5755	-13.5922	-13.5926	-13.5889	-13.573	-13.5682	-13.5689	-13.5663	-13.5655	-13.5666	-13.5781	-13.5856	-13.5797	-13.5738	-13.57	-13.5678	-13.5665	-13.57	-13.5729	-13.5839	-13.5936	-13.5963	-13.5946
664.001	40	15.6524	699.963	39	15.7995	-15.2205	-15.2234	-15.2235	-15.2238	-15.2234	-15.2202	-15.2238	-15.2225	-15.2229	-15.2206	-15.2226	-15.2211	-15.2206	-15.22	-15.2216	-15.2204	-15.2209	-15.2223	-15.2216	-15.2209	-15.223	-15.2244	-15.2246	-15.2223	-15.2173	-15.22	-15.2219	-15.2222	-15.2211	-15.2236	-15.2221	-15.2194	-15.2191	-15.2214	-15.2223	-15.2204	-15.2187	-15.2234	-15.2194	-15.2219	-15.2194	-15.2214	-15.2202	-15.2224
679.204	41	15.3256	663.218	33	14.1213	-15.6489	-15.6473	-15.6491	-15.6509	-15.6492	-15.6482	-15.6465	-15.6476	-15.65	-15.6497	-15.6451	-15.6491	-15.6456	-15.6488	-15.6471	-15.6529	-15.6371	-15.5641	-15.4777	-15.3783	-15.1795	-14.8926	-14.5458	-14.1077	-13.5731	-13.0105	-12.402	-11.6989	-11.002	-10.3434	-9.69097	-9.03553	-8.42259	-7.80556	-7.17717	-6.57708	-5.99936	-5.41854	-4.8441	-4.2892	-3.75331	-3.23911	-2.73487	-2.27511
670.58	35	14.733	777.132	37	16.8131	-15.0986	-15.101	-15.0972	-15.1157	-15.1289	-15.1134	-15.0858	-15.0567	-15.0686	-15.0902	-15.0964	-15.1005	-15.0958	-15.0978	-15.101	-15.124	-15.1239	-15.1067	-15.0991	-15.0979	-15.096	-15.0959	-15.0994	-15.1002	-15.1024	-15.125	-15.1264	-15.1116	-15.0994	-15.0986	-15.1017	-15.1007	-15.0968	-15.0977	-15.1029	-15.1217	-15.1234	-15.1052	-15.0988	-15.0984	-15.0997	-15.101	-15.1027	-15.0968
655.345	38	15.1112	710.357	38	15.0109	-15.3751	-15.4063	-15.4113	-15.3834	-15.3583	-15.3884	-15.3855	-15.345	-15.3334	-15.351	-15.3892	-15.4158	-15.4327	-15.4299	-15.4097	-15.3567	-15.3327	-15.3423	-15.3736	-15.3945	-15.3683	-15.3661	-15.3931	-15.3779	-15.3584	-15.3846	-15.4054	-15.4083	-15.383	-15.3641	-15.3856	-15.4026	-15.4071	-15.3823	-15.3509	-15.3283	-15.3283	-15.3398	-15.3719	-15.3933	-15.3688	-15.3716	-15.4139	-15.3947
738.553	34	15.6614	709.223	37	14.6447	-14.2629	-14.2635	-14.2672	-14.2808	-14.2788	-14.2681	-14.2627	-14.2627	-14.2625	-14.2614	-14.2622	-14.2707	-14.2838	-14.2872	-14.2803	-14.2668	-14.2636	-14.2626	-14.2582	-14.2585	-14.26	-14.2616	-14.2583	-14.2584	-14.2617	-14.2598	-14.2604	-14.2593	-14.2609	-14.2606	-14.2606	-14.2591	-14.2644	-14.2787	-14.2777	-14.2654	-14.2648	-14.2618	-14.2587	-14.2546	-14.2609	-14.2617	-14.2601	-14.2604
639.868	36	13.8445	676.809	35	13.8473	-14.8681	-14.8826	-14.8838	-14.8865	-14.8692	-14.8612	-14.8604	-14.8611	-14.8617	-14.8756	-14.8858	-14.8862	-14.8738	-14.8615	-14.8583	-14.861	-14.859	-14.8587	-14.8609	-14.8785	-14.8855	-14.886	-14.8889	-14.879	-14.8335	-14.8256	-14.8482	-14.8352	-14.81	-14.8035	-14.8044	-14.8058	-14.8042	-14.806	-14.8068	-14.8194	-14.8454	-14.8316	-14.8114	-14.8067	-14.8036	-14.8052	-14.8038	-14.8115
696.509	37	15.2673	686.983	36	13.9146	-13.953	-13.9545	-13.9506	-13.9516	-13.9561	-13.9767	-13.9845	-13.9663	-13.9563	-13.954	-13.9507	-13.9528	-13.9529	-13.9532	-13.9529	-13.9751	-13.9851	-13.9681	-13.9549	-13.9537	-13.9538	-13.9533	-13.9524	-13.9552	-13.9554	-13.9744	-13.9901	-13.9936	-13.9808	-13.9599	-13.9529	-13.9548	-13.9543	-13.9511	-13.9531	-13.9739	-13.983	-13.9676	-13.9556	-13.9553	-13.9529	-13.9515	-13.953	-13.9532
725.97	37	15.7546	696.368	37	15.4196	-15.2237	-15.2279	-15.2245	-15.2232	-15.2221	-15.2258	-15.2226	-15.2225	-15.2242	-15.2231	-15.2198	-15.2204	-15.2222	-15.2241	-15.2221	-15.2234	-15.2253	-15.2245	-15.2209	-15.221	-15.2213	-15.2225	-15.2221	-15.2212	-15.2222	-15.2204	-15.2207	-15.2236	-15.2227	-15.2216	-15.2209	-15.2243	-15.2235	-15.222	-15.2233	-15.2255	-15.2219	-15.2176	-15.2203	-15.223	-15.22	-15.2214	-15.2197	-15.2223
698.478	37	15.4524	647.807	35	13.6426	-15.1959	-15.1965	-15.1982	-15.1952	-15.1957	-15.1935	-15.1938	-15.1934	-15.1952	-15.1965	-15.1966	-15.1956	-15.1983	-15.197	-15.1985	-15.1941	-15.1959	-15.1924	-15.1956	-15.1947	-15.1903	-15.1716	-15.1764	-15.1879	-15.1932	-15.1913	-15.1934	-15.1929	-15.195	-15.1916	-15.1934	-15.1942	-15.1944	-15.1938	-15.1961	-15.1963	-15.1948	-15.1843	-15.1731	-15.1812	-15.1901	-15.1889	-15.1939	-15.1976
674.341	40	14.4075	704.373	35	13.6905	-14.1213	-14.1339	-14.1373	-14.122	-14.1164	-14.117	-14.118	-14.1181	-14.1206	-14.1176	-14.119	-14.1155	-14.1193	-14.1173	-14.1182	-14.1159	-14.1166	-14.1168	-14.1172	-14.1138	-14.1182	-14.1346	-14.1376	-14.123	-14.1196	-14.1219	-14.1586	-14.1669	-14.1348	-14.1149	-14.1119	-14.1117	-14.1164	-14.1156	-14.115	-14.1135	-14.1143	-14.1106	-14.1126	-14.1129	-14.1175	-14.1314	-14.1307	-14.1199
664.022	33	13.1606	556.042	41	13.785	-15.2199	-15.2223	-15.2239	-15.2196	-15.2235	-15.2226	-15.2197	-15.2187	-15.2207	-15.2202	-15.2226	-15.2216	-15.2247	-15.2208	-15.2192	-15.2188	-15.2216	-15.2213	-15.225	-15.2227	-15.2243	-15.2225	-15.2214	-15.2198	-15.2214	-15.2205	-15.2203	-15.2204	-15.2209	-15.2197	-15.2198	-15.215	-15.1911	-15.1373	-15.0592	-14.9241	-14.7107	-14.4064	-14.0479	-13.6381	-13.1726	-12.6544	-12.0822	-11.4869
742.536	33	14.9885	614.116	36	13.8477	-15.4114	-15.4175	-15.4277	-15.4248	-15.4143	-15.4097	-15.4075	-15.4089	-15.407	-15.4088	-15.4096	-15.4208	-15.4287	-15.4196	-15.4115	-15.4085	-15.4078	-15.4082	-15.409	-15.4102	-15.408	-15.4171	-15.431	-15.427	-15.4112	-15.4098	-15.4121	-15.4089	-15.3754	-15.3581	-15.3876	-15.4143	-15.4274	-15.4211	-15.4131	-15.4075	-15.4078	-15.4111	-15.4087	-15.4079	-15.406	-15.4184	-15.4309	-15.4247
597.364	58	14.1937	635.149	40	15.3098	-14.8009	-14.8031	-14.8053	-14.8043	-14.8016	-14.7746	-14.7597	-14.7804	-14.7713	-14.7343	-14.7561	-14.7921	-14.8042	-14.7876	-14.7547	-14.7736	-14.7992	-14.8066	-14.8062	-14.8058	-14.805	-14.8063	-14.8035	-14.8031	-14.8018	-14.7761	-14.7458	-14.7387	-14.7564	-14.7904	-14.7993	-14.8036	-14.8059	-14.7894	-14.752	-14.7442	-14.7206	-14.6486	-14.5489	-14.434	-14.2788	-14.0785	-13.8183	-13.5532
647.862	38	14.2748	548.608	39	13.2384	-12.1586	-11.6671	-11.1856	-10.6832	-10.148	-9.58123	-9.00168	-8.40899	-7.83086	-7.22651	-6.57373	-5.97478	-5.44018	-4.93679	-4.46257	-4.00963	-3.6066	-3.24286	-2.92257	-2.61614	-2.3068	-2.03197	-1.79435	-1.58955	-1.39273	-1.18935	-1.02113	-0.887161	-0.778208	-0.705983	-0.66562	-0.650502	-0.646428	-0.622764	-0.60605	-0.616011	-0.605274	-0.582575	-0.558399	-0.562137	-0.601686	-0.604181	-0.582995	-0.603618
669.647	38	15.6556	628.564	39	14.3539	-14.9235	-14.9231	-14.9218	-14.9231	-14.9201	-14.9187	-14.9186	-14.922	-14.9201	-14.9209	-14.9213	-14.9245	-14.9241	-14.9217	-14.9227	-14.9259	-14.9151	-14.8969	-14.8996	-14.9179	-14.9197	-14.9235	-14.9223	-14.9226	-14.9197	-14.9221	-14.9237	-14.9245	-14.9259	-14.9247	-14.9219	-14.9321	-14.9598	-14.9567	-14.9343	-14.9239	-14.9238	-14.9242	-14.9258	-14.9164	-14.8776	-14.8038	-14.6794	-14.5571
709.631	38	16.2961	726.416	46	16.1031	-15.635	-15.6313	-15.6436	-15.6508	-15.6519	-15.6533	-15.6515	-15.6525	-15.6417	-15.6319	-15.638	-15.6454	-15.6507	-15.653	-15.6509	-15.6515	-15.6478	-15.6333	-15.6334	-15.6406	-15.6486	-15.6517	-15.6494	-15.6463	-15.6486	-15.6516	-15.636	-15.5835	-15.5944	-15.6334	-15.6447	-15.6465	-15.6522	-15.6481	-15.6411	-15.578	-15.5616	-15.6128	-15.6407	-15.6471	-15.6513	-15.6487	-15.6482	-15.6474
593.859	38	14.23	677.738	35	14.4272	-15.4974	-15.4843	-15.4818	-15.4922	-15.495	-15.5016	-15.5017	-15.4996	-15.5004	-15.499	-15.5012	-15.4999	-15.4998	-15.5019	-15.5019	-15.4998	-15.4998	-15.5018	-15.4994	-15.5012	-15.5022	-15.502	-15.5017	-15.4999	-15.5012	-15.5013	-15.4986	-15.499	-15.4988	-15.4982	-15.4936	-15.4809	-15.4796	-15.4918	-15.4862	-15.4774	-15.4899	-15.4985	-15.4999	-15.5006	-15.4997	-15.502	-15.4907	-15.4777
705.256	33	14.9234	700.303	35	14.1571	-15.0401	-15.0422	-15.0409	-15.0441	-15.0404	-15.0296	-15.0214	-15.0372	-15.0392	-15.0414	-15.0403	-15.036	-15.0204	-15.0163	-15.0188	-15.033	-15.0391	-15.0391	-15.0399	-15.041	-15.0399	-15.0382	-15.0273	-15.0301	-15.0358	-15.0262	-15.0249	-15.0368	-15.0399	-15.0419	-15.0416	-15.0422	-15.0389	-15.0299	-15.023	-15.032	-15.0394	-15.0424	-15.047	-15.043	-15.0428	-15.0385	-15.0237	-15.0275
747.078	33	15.5982	631.901	37	14.5833	-0.688964	-0.680443	-0.68181	-0.671016	-0.659446	-0.662488	-0.675949	-0.674899	-0.682785	-0.698074	-0.717563	-0.725789	-0.729315	-0.71726	-0.689785	-0.665748	-0.658032	-0.681228	-0.7025	-0.700616	-0.69113	-0.688941	-0.719982	-0.736281	-0.730036	-0.705875	-0.687783	-0.719243	-0.733571	-0.714797	-0.725832	-0.745194	-0.764817	-0.767738	-0.757237	-0.773545	-0.786746	-0.756054	-0.725954	-0.704542	-0.710048	-0.722829	-0.736484	-0.758727
549.439	38	14.7956	635.314	42	15.1363	-15.9695	-15.9847	-16.0006	-16.0089	-16.0084	-16.0097	-16.0076	-16.0135	-16.0345	-16.036	-16.0139	-15.9839	-15.9602	-15.9558	-15.9535	-15.9549	-15.9535	-15.9616	-15.9864	-15.9911	-15.968	-15.9817	-16.0015	-16.0086	-15.9945	-15.9682	-15.9957	-16.0258	-15.9871	-15.9732	-15.9926	-16.0082	-16.0028	-15.974	-15.9754	-15.9995	-16.0239	-16.0422	-16.0477	-16.026	-15.9754	-15.9564	-15.9604	-15.9916
529.867	64	13.8716	718.816	35	13.6205	-15.2261	-15.2255	-15.2246	-15.2262	-15.2277	-15.2231	-15.2249	-15.2261	-15.2267	-15.2248	-15.2252	-15.2275	-15.2266	-15.2261	-15.2251	-15.2263	-15.2245	-15.224	-15.225	-15.2265	-15.2255	-15.2259	-15.2224	-15.2228	-15.2185	-15.2192	-15.2223	-15.2257	-15.2214	-15.2205	-15.2214	-15.2233	-15.2203	-15.2206	-15.2248	-15.2268	-15.2198	-15.221	-15.2197	-15.2213	-15.2199	-15.2202	-15.2187	-15.2178
722.186	36	16.2143	606.586	37	13.6252	-14.4452	-14.4499	-14.4364	-14.4148	-14.4102	-14.4109	-14.4079	-14.408	-14.411	-14.4298	-14.4446	-14.4473	-14.4491	-14.4475	-14.4302	-14.4108	-14.4094	-14.4082	-14.4085	-14.4269	-14.4444	-14.4503	-14.4363	-14.4147	-14.4124	-14.4075	-14.4066	-14.4037	-14.4102	-14.4266	-14.4427	-14.4458	-14.4335	-14.4122	-14.4072	-14.4074	-14.408	-14.4212	-14.4402	-14.4475	-14.4527	-14.449	-14.4347	-14.4156
655.285	36	13.8247	657.192	43	16.4874	-16.2651	-16.267	-16.2656	-16.2628	-16.2672	-16.2668	-16.2694	-16.2651	-16.266	-16.2672	-16.2671	-16.2643	-16.2643	-16.267	-16.2647	-16.2632	-16.2671	-16.2665	-16.2676	-16.2629	-16.268	-16.2914	-16.3014	-16.2785	-16.2665	-16.264	-16.2874	-16.3016	-16.281	-16.2813	-16.3037	-16.2859	-16.2694	-16.2623	-16.2856	-16.3214	-16.2993	-16.2711	-16.263	-16.277	-16.3033	-16.2872	-16.2756	-16.2956
683.964	33	13.2875	639.072	39	14.8691	-15.4989	-15.4955	-15.4495	-15.4352	-15.4739	-15.4973	-15.5015	-15.5025	-15.4989	-15.5009	-15.5046	-15.5025	-15.5014	-15.5008	-15.5028	-15.4995	-15.498	-15.5003	-15.5014	-15.5006	-15.4964	-15.4975	-15.4834	-15.4795	-15.4916	-15.4998	-15.5026	-15.5006	-15.4968	-15.501	-15.5006	-15.4996	-15.4991	-15.5016	-15.4992	-15.5003	-15.5003	-15.5009	-15.4984	-15.4979	-15.4992	-15.5023	-15.4837	-15.4806
619.499	45	16.2472	617.55	42	16.0354	-14.8891	-14.8883	-14.8773	-14.8669	-14.8625	-14.8751	-14.8864	-14.8746	-14.8675	-14.8825	-14.8911	-14.892	-14.8897	-14.8874	-14.8679	-14.8619	-14.8632	-14.8807	-14.8829	-14.8694	-14.8738	-14.8874	-14.8884	-14.886	-14.8726	-14.8767	-14.8834	-14.8769	-14.8676	-14.88	-14.8838	-14.8854	-14.8885	-14.8829	-14.8659	-14.8607	-14.8642	-14.8775	-14.884	-14.8856	-14.8878	-14.8877	-14.8855	-14.8847
631.26	41	15.0623	626.688	41	15.0767	-15.1956	-15.1951	-15.1829	-15.1733	-15.17	-15.1791	-15.1943	-15.1964	-15.1969	-15.1948	-15.1864	-15.1695	-15.1664	-15.1735	-15.1861	-15.1808	-15.1722	-15.1834	-15.1922	-15.1948	-15.1945	-15.1959	-15.1984	-15.1856	-15.1733	-15.1768	-15.1879	-15.1911	-15.1912	-15.1936	-15.1839	-15.1692	-15.1673	-15.1743	-15.1872	-15.1821	-15.1755	-15.1836	-15.1933	-15.1931	-15.1836	-15.1743	-15.1843	-15.1848
601.788	70	14.303	664.006	37	14.9627	-14.9527	-14.9505	-14.9433	-14.9287	-14.9267	-14.9174	-14.8989	-14.9049	-14.9135	-14.9017	-14.9009	-14.9129	-14.9224	-14.924	-14.924	-14.9222	-14.921	-14.9078	-14.8951	-14.9086	-14.9191	-14.9241	-14.9229	-14.9243	-14.9269	-14.9168	-14.8998	-14.9042	-14.9176	-14.9251	-14.921	-14.9221	-14.9224	-14.9239	-14.9199	-14.9204	-14.9229	-14.9236	-14.9233	-14.923	-14.9257	-14.9249	-14.9204	-14.9244
621.016	39	14.277	570.713	37	13.175	-14.4422	-14.4227	-14.4209	-14.4377	-14.4298	-14.421	-14.4342	-14.4438	-14.4503	-14.4338	-14.4156	-14.4078	-14.4066	-14.4068	-14.4064	-14.4091	-14.4326	-14.4456	-14.4478	-14.4479	-14.4459	-14.4227	-14.4138	-14.4086	-14.4281	-14.444	-14.4489	-14.4482	-14.4511	-14.4317	-14.4136	-14.4081	-14.4205	-14.438	-14.4287	-14.418	-14.435	-14.4446	-14.4461	-14.449	-14.4431	-14.4208	-14.4085	-14.4088
519.881	72	14.2074	598.714	38	13.5892	-15.0198	-15.0173	-15.0196	-15.0234	-15.0368	-15.0427	-15.0441	-15.0431	-15.0438	-15.0448	-15.0388	-15.0255	-15.0209	-15.0197	-15.0157	-15.0243	-15.035	-15.0405	-15.0389	-15.0228	-15.0213	-15.0325	-15.0308	-15.0216	-15.0146	-15.0208	-15.0369	-15.0399	-15.0397	-15.0427	-15.0368	-15.0228	-15.0167	-15.0148	-15.0151	-15.0153	-15.0131	-15.0254	-15.0345	-15.0253	-15.0156	-15.015	-15.0157	-15.0162
679.544	38	14.3225	620.47	38	14.4866	-14.7133	-14.6622	-14.6336	-14.6326	-14.6798	-14.6856	-14.6657	-14.6949	-14.7168	-14.6754	-14.6507	-14.6501	-14.6792	-14.6941	-14.6677	-14.6486	-14.6432	-14.6406	-14.65	-14.6724	-14.6714	-14.6522	-14.6891	-14.7256	-14.7199	-14.7116	-14.7136	-14.7261	-14.7373	-14.7384	-14.7418	-14.7398	-14.7252	-14.7121	-14.712	-14.7187	-14.7341	-14.7391	-14.7425	-14.7396	-14.7417	-14.7392	-14.7408	-14.7396
612.743	36	13.8322	670.88	40	14.3725	-14.3833	-14.3997	-14.3757	-14.3876	-14.4309	-14.4056	-14.377	-14.3934	-14.4102	-14.4143	-14.3854	-14.3707	-14.3901	-14.4183	-14.4391	-14.4476	-14.4423	-14.4218	-14.3924	-14.368	-14.3834	-14.4052	-14.406	-14.4202	-14.4406	-14.4064	-14.3667	-14.3552	-14.3715	-14.3956	-14.3784	-14.3688	-14.3902	-14.3885	-14.3616	-14.3356	-14.3255	-14.3566	-14.3547	-14.3327	-14.3624	-14.3974	-14.4073	-14.3947
639.725	44	15.6281	432.889	56	14.6721	-7.27832	-6.95546	-6.60449	-6.25475	-5.91793	-5.5802	-5.22909	-4.91487	-4.62652	-4.34685	-4.03533	-3.67777	-3.33746	-3.02334	-2.7179	-2.4531	-2.24731	-2.03962	-1.83964	-1.67833	-1.53518	-1.38843	-1.29202	-1.23771	-1.16545	-1.11829	-1.11951	-1.13563	-1.14907	-1.15189	-1.15533	-1.15512	-1.16063	-1.17326	-1.19185	-1.20876	-1.22106	-1.21884	-1.21051	-1.23311	-1.24466	-1.21894	-1.22392	-1.24001
701.338	35	14.2754	518.308	79	13.4621	-13.9538	-13.9567	-13.953	-13.9536	-13.953	-13.953	-13.9533	-13.9524	-13.954	-13.9554	-13.9535	-13.9537	-13.9543	-13.9557	-13.9526	-13.9524	-13.9506	-13.9639	-13.9828	-13.9758	-13.9594	-13.9526	-13.9509	-13.9513	-13.9528	-13.9533	-13.9514	-13.9503	-13.9523	-13.9528	-13.9513	-13.9515	-13.9517	-13.9523	-13.9538	-13.9535	-13.9527	-13.9598	-13.9821	-13.977	-13.9597	-13.9518	-13.9527	-13.9544
594.959	41	14.5488	580.954	44	14.0281	-15.4082	-15.4079	-15.4046	-15.4142	-15.4319	-15.4354	-15.4339	-15.4163	-15.4114	-15.4073	-15.4078	-15.4099	-15.4126	-15.3984	-15.358	-15.27	-15.1367	-14.9571	-14.7067	-14.3874	-13.9974	-13.5302	-13.0074	-12.4695	-11.9199	-11.3564	-10.7833	-10.1945	-9.6252	-9.08236	-8.53864	-7.98199	-7.41668	-6.8603	-6.31785	-5.7989	-5.3074	-4.88816	-4.4726	-4.07058	-3.69441	-3.36437	-3.09927	-2.87339
606.575	37	13.682	629.54	42	14.0648	-15.6863	-15.7088	-15.7169	-15.7174	-15.715	-15.7314	-15.7345	-15.7237	-15.7162	-15.7075	-15.6774	-15.6307	-15.5521	-15.4878	-15.3954	-15.2538	-15.0241	-14.7066	-14.3197	-13.8807	-13.4019	-12.8879	-12.3388	-11.7468	-11.1233	-10.4877	-9.87659	-9.29822	-8.72007	-8.14409	-7.58676	-7.02482	-6.46684	-5.92088	-5.40596	-4.96776	-4.56179	-4.18333	-3.8185	-3.49377	-3.22327	-2.99707	-2.80187	-2.61399
653.711	45	16.1984	621.011	40	13.4467	-13.6915	-13.6907	-13.6935	-13.6938	-13.7001	-13.7121	-13.7176	-13.7183	-13.7045	-13.6979	-13.6952	-13.6938	-13.6935	-13.6902	-13.7014	-13.7144	-13.7184	-13.7138	-13.6996	-13.6899	-13.6869	-13.6904	-13.6929	-13.6921	-13.6959	-13.712	-13.7201	-13.713	-13.701	-13.6929	-13.6921	-13.6885	-13.6861	-13.6896	-13.6904	-13.6881	-13.6993	-13.7099	-13.7003	-13.691	-13.6872	-13.691	-13.6919	-13.6917
610.372	42	15.406	589.023	36	14.354	-14.8199	-14.8391	-14.8406	-14.8181	-14.8069	-14.8049	-14.8063	-14.8068	-14.8048	-14.8269	-14.8464	-14.826	-14.8102	-14.8004	-14.7644	-14.697	-14.5806	-14.4315	-14.2361	-13.9332	-13.5386	-13.0899	-12.5924	-12.0408	-11.5034	-10.9567	-10.3919	-9.81013	-9.21664	-8.63619	-8.05279	-7.45814	-6.88085	-6.3173	-5.73035	-5.14053	-4.58502	-4.0332	-3.49563	-2.98473	-2.49942	-2.02466	-1.64052	-1.34333
517.736	43	14.3913	586.94	69	14.4991	-15.7395	-15.7326	-15.724	-15.7203	-15.7179	-15.715	-15.7168	-15.7181	-15.7204	-15.7256	-15.7397	-15.7334	-15.7217	-15.7173	-15.7182	-15.7201	-15.7189	-15.7199	-15.7199	-15.7248	-15.7402	-15.7462	-15.7461	-15.7296	-15.7195	-15.722	-15.7207	-15.717	-15.7187	-15.7266	-15.7432	-15.7313	-15.7197	-15.7186	-15.7183	-15.716	-15.7182	-15.7195	-15.7184	-15.7262	-15.7378	-15.7471	-15.7472	-15.7276
699.809	36	15.4572	557.934	49	15.0086	-15.1295	-15.1126	-15.1056	-15.1016	-15.1065	-15.1014	-15.1018	-15.0997	-15.1151	-15.1651	-15.1607	-15.1211	-15.1046	-15.1146	-15.1632	-15.1912	-15.1986	-15.1978	-15.1975	-15.1979	-15.1715	-15.1284	-15.1522	-15.1872	-15.1959	-15.1962	-15.195	-15.196	-15.195	-15.1926	-15.1914	-15.1941	-15.192	-15.1925	-15.1935	-15.1969	-15.1939	-15.1925	-15.1943	-15.1952	-15.1956	-15.195	-15.194	-15.1943
691.747	40	15.8853	471.78	54	15.9307	0.665565	0.646109	0.612205	0.6115	0.619482	0.621577	0.62442	0.620199	0.59349	0.584725	0.609016	0.618142	0.619586	0.594775	0.591076	0.624103	0.636152	0.629543	0.63764	0.641276	0.630509	0.632048	0.643733	0.634139	0.638823	0.675099	0.680176	0.656041	0.664398	0.661037	0.622341	0.608156	0.616167	0.595525	0.587187	0.622432	0.635852	0.628673	0.62162	0.634898	0.675304	0.677871	0.652256	0.635514
629.344	36	13.4021	575.426	45	14.3229	-15.0991	-15.099	-15.1001	-15.0966	-15.0968	-15.0997	-15.0995	-15.0984	-15.1	-15.1005	-15.1034	-15.1479	-15.1706	-15.1263	-15.1046	-15.101	-15.1359	-15.1651	-15.1834	-15.1815	-15.1699	-15.1296	-15.1205	-15.1626	-15.1571	-15.1145	-15.1032	-15.0851	-15.041	-14.966	-14.8656	-14.739	-14.5827	-14.4041	-14.1137	-13.752	-13.3874	-13.0088	-12.6246	-12.207	-11.7628	-11.2768	-10.786	-10.3067
558.5	41	14.6294	499.957	79	15.3955	-17.1058	-17.075	-17.0766	-17.1337	-17.1686	-17.1712	-17.1712	-17.1694	-17.1731	-17.1489	-17.1253	-17.1452	-17.1667	-17.1706	-17.1705	-17.1693	-17.1677	-17.1676	-17.1714	-17.1708	-17.1651	-17.1337	-17.1224	-17.1509	-17.1674	-17.1718	-17.1719	-17.174	-17.1721	-17.1688	-17.1706	-17.1707	-17.1679	-17.1689	-17.1705	-17.1702	-17.1676	-17.1697	-17.1699	-17.1798	-17.1894	-17.1826	-17.1639	-17.1291
631.672	39	14.3299	557.32	43	13.7619	-14.7304	-14.7137	-14.7111	-14.7105	-14.712	-14.721	-14.737	-14.7392	-14.7414	-14.7414	-14.7312	-14.7183	-14.7115	-14.7149	-14.7313	-14.7282	-14.7191	-14.7254	-14.7362	-14.7377	-14.7267	-14.7129	-14.711	-14.7099	-14.7115	-14.7217	-14.7407	-14.7739	-14.787	-14.7611	-14.7362	-14.7142	-14.7125	-14.7106	-14.7129	-14.7101	-14.7016	-14.6522	-14.5797	-14.4878	-14.3068	-14.0587	-13.7948	-13.4913
671.853	37	14.4991	502.88	52	13.4896	-8.02987	-7.96532	-7.85396	-7.71327	-7.61448	-7.50805	-7.37672	-7.2497	-7.12161	-6.99107	-6.85282	-6.70239	-6.53606	-6.37244	-6.23269	-6.10003	-5.96723	-5.85126	-5.73854	-5.59713	-5.45616	-5.33498	-5.19866	-5.05099	-4.90036	-4.7591	-4.62564	-4.46206	-4.28982	-4.13309	-3.97421	-3.79124	-3.65613	-3.56329	-3.46345	-3.36036	-3.25923	-3.10792	-2.93408	-2.80056	-2.68785	-2.58315	-2.4686	-2.34478
612.601	39	15.0565	607.489	41	14.1233	-15.0948	-15.1005	-15.1028	-15.1015	-15.1014	-15.1055	-15.1229	-15.1324	-15.1137	-15.1038	-15.1003	-15.1028	-15.0885	-15.06	-15.0474	-15.0466	-15.0443	-15.0566	-15.086	-15.0707	-15.0352	-15.0692	-15.0975	-15.1048	-15.0762	-15.0578	-15.0988	-15.123	-15.1099	-15.0692	-15.0292	-15.0176	-15.0135	-15.0165	-15.0468	-15.0833	-15.0645	-15.0459	-15.0403	-15.0605	-15.0803	-15.048	-15.0398	-15.0755
532.288	44	13.996	573.518	43	13.6867	-15.1832	-15.1658	-15.1298	-15.1305	-15.1722	-15.1915	-15.1941	-15.1966	-15.1741	-15.1248	-15.1415	-15.1801	-15.192	-15.1934	-15.1928	-15.1558	-15.1114	-15.0991	-15.1024	-15.103	-15.1375	-15.1713	-15.1343	-15.1136	-15.1267	-15.1192	-15.1025	-15.0972	-15.0985	-15.0997	-15.1	-15.0995	-15.099	-15.1198	-15.1685	-15.1517	-15.1151	-15.1012	-15.1162	-15.1472	-15.1769	-15.1811	-15.1354	-15.1117
624.622	40	15.0027	594.678	49	14.8219	-14.6443	-14.6447	-14.6426	-14.6464	-14.6416	-14.6312	-14.6169	-14.6177	-14.6157	-14.626	-14.6753	-14.6815	-14.6388	-14.6199	-14.6255	-14.6771	-14.6875	-14.6586	-14.6452	-14.6435	-14.6277	-14.6202	-14.6221	-14.6586	-14.6925	-14.6674	-14.6655	-14.6937	-14.71	-14.7045	-14.6727	-14.6485	-14.6455	-14.6214	-14.6139	-14.666	-14.7022	-14.7087	-14.6839	-14.652	-14.6472	-14.6479	-14.6487	-14.6745
503.521	49	13.7542	610.706	43	15.9668	-15.4988	-15.5015	-15.502	-15.4926	-15.4776	-15.4844	-15.4965	-15.5018	-15.4985	-15.4994	-15.4974	-15.4994	-15.4975	-15.4982	-15.4992	-15.4977	-15.4984	-15.4981	-15.5003	-15.4996	-15.4992	-15.5037	-15.4998	-15.501	-15.5017	-15.5008	-15.4964	-15.4986	-15.5006	-15.502	-15.4991	-15.4979	-15.4981	-15.4996	-15.4986	-15.5	-15.501	-15.5029	-15.5012	-15.4995	-15.5044	-15.5026	-15.4989	-15.4986
607.494	41	14.8061	516.53	43	14.6647	-14.9869	-14.9735	-15.0157	-15.035	-15.0248	-15.0018	-14.9944	-15.023	-15.0169	-14.9758	-14.991	-15.0044	-14.9758	-14.961	-14.9553	-14.9408	-14.9296	-14.9271	-14.9444	-14.9704	-14.9769	-14.9696	-14.9459	-14.9439	-14.9632	-14.9494	-14.9444	-14.9867	-14.985	-14.9446	-14.933	-14.9252	-14.9234	-14.9232	-14.9238	-14.924	-14.9215	-14.9248	-14.9237	-14.9246	-14.9219	-14.9237	-14.9222	-14.9517
665.146	42	16.1185	546.646	48	14.3589	0.563399	0.620279	0.695765	0.722499	0.732112	0.743216	0.733272	0.709577	0.714012	0.716302	0.690985	0.663585	0.635495	0.649033	0.6595	0.642234	0.623766	0.623026	0.658646	0.687987	0.683114	0.682253	0.694223	0.716513	0.713032	0.692272	0.685869	0.698127	0.712783	0.731972	0.763579	0.768455	0.754467	0.724419	0.707128	0.718394	0.713207	0.707322	0.723667	0.740985	0.732672	0.73441	0.746648	0.749455
392.202	80	16.2263	621.759	41	15.5879	-15.3353	-15.3404	-15.3302	-15.3296	-15.3385	-15.3453	-15.334	-15.2885	-15.254	-15.2352	-15.2725	-15.3141	-15.3365	-15.3371	-15.3258	-15.2896	-15.2809	-15.3215	-15.3386	-15.3246	-15.3333	-15.3395	-15.3306	-15.3272	-15.3402	-15.3474	-15.3476	-15.3439	-15.3198	-15.2792	-15.2686	-15.2477	-15.2002	-15.1302	-15.0313	-14.8903	-14.6943	-14.4349	-14.124	-13.7609	-13.3622	-12.927	-12.4632	-11.9454
687.709	40	15.921	642.116	40	14.3985	-15.4111	-15.4136	-15.4157	-15.4128	-15.4141	-15.4123	-15.4105	-15.4251	-15.4264	-15.4124	-15.4034	-15.404	-15.4072	-15.4062	-15.4027	-15.407	-15.4092	-15.4061	-15.4065	-15.4094	-15.4081	-15.4117	-15.4069	-15.4112	-15.4113	-15.4091	-15.4128	-15.4298	-15.4292	-15.4163	-15.4092	-15.409	-15.4089	-15.4091	-15.407	-15.4263	-15.4278	-15.4183	-15.4099	-15.4092	-15.4079	-15.4082	-15.4099	-15.4119
637.676	40	16.5088	587.681	41	15.0494	-14.7876	-14.7788	-14.7532	-14.7759	-14.7816	-14.737	-14.7457	-14.7906	-14.8074	-14.795	-14.7559	-14.7651	-14.789	-14.7698	-14.7414	-14.7237	-14.7445	-14.7834	-14.7485	-14.7381	-14.7783	-14.7993	-14.802	-14.8048	-14.8046	-14.8042	-14.8015	-14.8067	-14.8043	-14.8036	-14.8044	-14.7849	-14.7564	-14.7747	-14.7976	-14.8076	-14.8059	-14.8013	-14.7525	-14.7385	-14.7757	-14.7985	-14.8023	-14.7701
472.441	73	14.0864	680.955	40	14.6652	-1.25631	-1.25712	-1.26286	-1.27194	-1.26934	-1.25787	-1.22399	-1.21631	-1.24351	-1.24453	-1.23371	-1.24355	-1.25629	-1.25602	-1.24634	-1.23215	-1.23159	-1.22865	-1.22992	-1.23776	-1.25153	-1.25591	-1.25399	-1.25558	-1.25573	-1.25149	-1.24037	-1.23449	-1.24902	-1.25469	-1.25819	-1.25498	-1.25172	-1.23809	-1.23917	-1.25506	-1.2581	-1.25681	-1.25479	-1.25495	-1.25744	-1.26726	-1.27434	-1.26198
602.604	37	14.1545	556.598	38	13.2676	-14.8079	-14.8088	-14.806	-14.8082	-14.8104	-14.8093	-14.8086	-14.8081	-14.8073	-14.809	-14.8073	-14.8097	-14.8078	-14.8078	-14.8062	-14.809	-14.8082	-14.8075	-14.8276	-14.8514	-14.8293	-14.8239	-14.8483	-14.8434	-14.8154	-14.8092	-14.8072	-14.8093	-14.8056	-14.8063	-14.8072	-14.8097	-14.8086	-14.8079	-14.8097	-14.8091	-14.8061	-14.8098	-14.832	-14.8532	-14.8323	-14.8105	-14.8071	-14.8018
623.919	38	14.2685	596.957	37	13.2717	-1.84311	-1.8504	-1.85377	-1.85403	-1.86567	-1.89022	-1.88025	-1.8593	-1.85418	-1.85256	-1.85423	-1.85371	-1.85496	-1.8699	-1.8786	-1.88177	-1.88381	-1.87777	-1.86733	-1.8526	-1.85315	-1.85234	-1.85414	-1.85163	-1.86436	-1.89462	-1.86424	-1.82759	-1.83508	-1.8504	-1.85536	-1.83471	-1.82955	-1.85654	-1.87008	-1.85979	-1.83777	-1.82081	-1.81491	-1.81348	-1.81386	-1.81403	-1.81805	-1.83531
700.443	38	15.561	493.987	47	13.912	-14.261	-14.2749	-14.2761	-14.2625	-14.2571	-14.2583	-14.2592	-14.2607	-14.2605	-14.2714	-14.2812	-14.2838	-14.2809	-14.2683	-14.2597	-14.2573	-14.26	-14.2586	-14.2584	-14.2587	-14.2603	-14.2777	-14.2757	-14.2633	-14.2588	-14.2594	-14.2617	-14.2595	-14.2642	-14.2726	-14.2825	-14.2843	-14.2807	-14.2656	-14.2599	-14.2582	-14.2614	-14.258	-14.258	-14.2589	-14.2625	-14.2735	-14.2741	-14.2652
648.905	39	14.6634	631.283	50	16.3581	-15.4973	-15.5007	-15.502	-15.4984	-15.502	-15.5026	-15.5021	-15.499	-15.5007	-15.5015	-15.5017	-15.5073	-15.5229	-15.5274	-15.5274	-15.5252	-15.5278	-15.527	-15.5273	-15.5254	-15.529	-15.5271	-15.5293	-15.5272	-15.5295	-15.5274	-15.5263	-15.529	-15.5288	-15.526	-15.5092	-15.5037	-15.4983	-15.4614	-15.3896	-15.2737	-15.1331	-14.9681	-14.7953	-14.5888	-14.33	-14.0271	-13.6876	-13.3511
585.087	43	14.529	435.203	64	14.5433	-15.0985	-15.0952	-15.0994	-15.1021	-15.102	-15.1185	-15.1363	-15.1401	-15.1287	-15.1076	-15.1016	-15.0988	-15.0999	-15.0997	-15.1002	-15.0989	-15.1033	-15.1249	-15.1233	-15.1038	-15.0983	-15.0995	-15.1026	-15.099	-15.0981	-15.0975	-15.1057	-15.1226	-15.1227	-15.1113	-15.1	-15.099	-15.1001	-15.0997	-15.0983	-15.0948	-15.1022	-15.1244	-15.1369	-15.1357	-15.1195	-15.1038	-15.0994	-15.0955
535.519	49	13.4115	545.084	40	14.1846	-16.0127	-16.0108	-16.0086	-16.0119	-16.0109	-16.0195	-16.0402	-16.048	-16.0527	-16.0329	-16.0143	-16.0127	-16.012	-16.0096	-16.0061	-16.0185	-16.0382	-16.0517	-16.0479	-16.0327	-16.0152	-16.009	-16.0132	-16.0172	-16.0104	-16.0172	-16.0373	-16.0531	-16.0505	-16.0331	-16.0145	-16.0137	-16.0102	-16.0103	-16.0099	-16.019	-16.0367	-16.0492	-16.0496	-16.0349	-16.0139	-16.0125	-16.0125	-16.0137
627.404	45	15.5759	664.769	42	14.8395	-9.07168	-8.57023	-8.08947	-7.59395	-7.08161	-6.548	-6.02812	-5.53976	-5.06097	-4.60834	-4.21505	-3.8515	-3.48933	-3.20071	-2.93975	-2.62982	-2.34331	-2.10693	-1.8536	-1.61588	-1.4147	-1.28239	-1.21821	-1.14419	-1.07586	-1.04468	-1.01889	-1.00555	-0.971543	-0.934647	-0.924254	-0.909599	-0.875809	-0.875026	-0.892717	-0.909479	-0.925934	-0.941139	-0.945937	-0.940159	-0.879643	-0.854116	-0.876834	-0.878552
711.024	37	15.6445	641.987	44	14.4494	-3.66866	-3.6456	-3.6234	-3.60588	-3.59053	-3.59829	-3.63375	-3.65157	-3.64886	-3.60993	-3.59475	-3.61532	-3.61946	-3.6073	-3.60164	-3.59939	-3.59069	-3.59379	-3.59958	-3.60563	-3.61007	-3.62267	-3.61965	-3.60482	-3.58995	-3.58722	-3.59528	-3.59232	-3.5854	-3.59377	-3.59883	-3.60498	-3.58102	-3.56378	-3.58646	-3.59589	-3.58632	-3.59026	-3.60042	-3.605	-3.60848	-3.62404	-3.62024	-3.60809
575.712	40	14.8224	402.927	58	14.1214	-15.5269	-15.5278	-15.5536	-15.577	-15.5567	-15.5335	-15.5285	-15.5254	-15.5309	-15.5285	-15.528	-15.5278	-15.5303	-15.5364	-15.5827	-15.5888	-15.5516	-15.5314	-15.5286	-15.5276	-15.5316	-15.5272	-15.5311	-15.5159	-15.4642	-15.346	-15.1593	-14.9057	-14.5946	-14.2501	-13.8131	-13.2687	-12.6951	-12.089	-11.4456	-10.8178	-10.2108	-9.55871	-8.89292	-8.22917	-7.57169	-6.92505	-6.32249	-5.75643
568.076	42	13.9023	627.47	47	14.273	-15.3449	-15.347	-15.3443	-15.3451	-15.3202	-15.2805	-15.2981	-15.3247	-15.306	-15.3088	-15.3263	-15.3024	-15.2689	-15.2615	-15.2818	-15.3252	-15.306	-15.2854	-15.3146	-15.3149	-15.2787	-15.2646	-15.2697	-15.3146	-15.3028	-15.2515	-15.2787	-15.3185	-15.3077	-15.2911	-15.2837	-15.2748	-15.2671	-15.2613	-15.2818	-15.3226	-15.3035	-15.2736	-15.2762	-15.2793	-15.2683	-15.245	-15.2417	-15.3006
596.323	40	14.1577	478.529	52	13.7398	-14.6157	-14.6193	-14.6147	-14.6151	-14.6169	-14.6189	-14.6152	-14.615	-14.6153	-14.6197	-14.6137	-14.6157	-14.6192	-14.6218	-14.6165	-14.6176	-14.6187	-14.6185	-14.617	-14.6176	-14.618	-14.6179	-14.5833	-14.5195	-14.4377	-14.3336	-14.1962	-14.0643	-13.9282	-13.7608	-13.5874	-13.4309	-13.2748	-13.1009	-12.9248	-12.7477	-12.5677	-12.3874	-12.2075	-12.0367	-11.8458	-11.6217	-11.395	-11.1685
615.595	39	13.9109	578.895	42	13.8935	-15.1108	-15.1275	-15.1157	-15.1032	-15.0983	-15.097	-15.099	-15.0981	-15.0985	-15.099	-15.1148	-15.1302	-15.1165	-15.1024	-15.0995	-15.0984	-15.0986	-15.1008	-15.0987	-15.0989	-15.1125	-15.1272	-15.1168	-15.1016	-15.0986	-15.1	-15.0992	-15.0972	-15.1037	-15.1264	-15.1235	-15.1047	-15.1023	-15.1011	-15.102	-15.0963	-15.0974	-15.0983	-15.0986	-15.0968	-15.1092	-15.1279	-15.119	-15.1004
337.328	72	13.412	535.935	42	13.7641	-14.4335	-14.4155	-14.4085	-14.4087	-14.4071	-14.4096	-14.4062	-14.4054	-14.3917	-14.3406	-14.2919	-14.2227	-14.0934	-13.8988	-13.6435	-13.3805	-13.0919	-12.7305	-12.335	-11.9289	-11.4981	-11.0419	-10.5838	-10.121	-9.67468	-9.20098	-8.71762	-8.27051	-7.8182	-7.34628	-6.89453	-6.47736	-6.10715	-5.77469	-5.4852	-5.23614	-5.01904	-4.81078	-4.59024	-4.33337	-4.10978	-3.90291	-3.69942	-3.47911
643.187	45	15.4241	395.779	56	13.5133	-15.0803	-15.0967	-15.1006	-15.0966	-15.0971	-15.0988	-15.1023	-15.0998	-15.1218	-15.1289	-15.1105	-15.0706	-15.0343	-15.0641	-15.0928	-15.0955	-15.1132	-15.1304	-15.1178	-15.0925	-15.0593	-15.0652	-15.0832	-15.05	-15.0368	-15.0771	-15.0955	-15.0958	-15.07	-15.0573	-15.0812	-15.0932	-15.1006	-15.0998	-15.0964	-15.0972	-15.1152	-15.1291	-15.1148	-15.0887	-15.0417	-15.0302	-15.0319	-15.0238
578.829	46	13.8067	581.784	49	15.8909	-14.9255	-14.9258	-14.922	-14.9239	-14.9233	-14.9247	-14.9223	-14.9234	-14.9235	-14.9242	-14.9233	-14.9253	-14.9252	-14.9252	-14.9232	-14.9249	-14.9242	-14.9227	-14.9235	-14.9289	-14.9239	-14.9239	-14.9217	-14.9258	-14.9227	-14.9289	-14.9435	-14.9438	-14.9289	-14.9215	-14.9219	-14.926	-14.9258	-14.9237	-14.9228	-14.9247	-14.9246	-14.9243	-14.9248	-14.9229	-14.9229	-14.9226	-14.9242	-14.9254
633.965	36	14.4469	482.084	50	13.1159	-0.911954	-0.925119	-0.932049	-0.891398	-0.874378	-0.890398	-0.89659	-0.89589	-0.873698	-0.883303	-0.909047	-0.894256	-0.872814	-0.883866	-0.881569	-0.866852	-0.859568	-0.859135	-0.858277	-0.851245	-0.832785	-0.82596	-0.829852	-0.847425	-0.829476	-0.793196	-0.804164	-0.818301	-0.793894	-0.776706	-0.775224	-0.789909	-0.801729	-0.818782	-0.810165	-0.78346	-0.760219	-0.753463	-0.765975	-0.766683	-0.74943	-0.723358	-0.708373	-0.720596
551.326	45	14.3351	583.427	48	14.8239	-14.8092	-14.8085	-14.8087	-14.8096	-14.8227	-14.8297	-14.8176	-14.8085	-14.8086	-14.8082	-14.8075	-14.8064	-14.8087	-14.8072	-14.8068	-14.8041	-14.8063	-14.8057	-14.8068	-14.8061	-14.8064	-14.8034	-14.8045	-14.8032	-14.805	-14.803	-14.8048	-14.8054	-14.805	-14.7729	-14.7562	-14.786	-14.7851	-14.7444	-14.6748	-14.567	-14.4135	-14.2409	-14.0543	-13.8138	-13.5241	-13.1868	-12.8143	-12.4066
571.982	46	15.8679	608.261	44	14.4197	-15.1923	-15.1957	-15.1914	-15.192	-15.1913	-15.1954	-15.1918	-15.1931	-15.1947	-15.1944	-15.1917	-15.1908	-15.1939	-15.1996	-15.1936	-15.1932	-15.1927	-15.1947	-15.1903	-15.1924	-15.1922	-15.1946	-15.1928	-15.1905	-15.1942	-15.1942	-15.1916	-15.195	-15.192	-15.1922	-15.175	-15.1264	-15.1382	-15.1649	-15.1012	-15.0088	-14.9255	-14.8028	-14.6433	-14.4749	-14.2685	-14.0294	-13.7331	-13.41
615.067	39	14.2926	634.489	42	14.8845	-15.9561	-15.9746	-16.0008	-16.0298	-16.0453	-16.0482	-16.015	-15.9722	-15.9858	-16.0017	-16.0067	-15.9897	-15.9656	-15.9557	-15.9552	-15.9583	-15.9535	-15.9541	-15.9529	-15.9554	-15.9559	-15.9748	-15.9973	-15.98	-15.9584	-15.9545	-15.9755	-16.0001	-15.9777	-15.9711	-15.9919	-16.0046	-16.005	-15.9762	-15.9764	-16.0209	-16.0101	-15.9678	-15.9547	-15.9525	-15.9528	-15.975	-15.9923	-15.9418
708.53	34	14.5565	568.62	47	14.371	-14.9229	-14.9303	-14.9544	-14.9614	-14.9375	-14.9619	-14.994	-14.9612	-14.933	-14.9269	-14.9439	-14.9673	-14.9459	-14.9397	-14.9623	-14.954	-14.9376	-14.9756	-14.9862	-14.945	-14.9272	-14.9302	-14.9764	-14.9953	-14.9703	-14.9428	-14.9351	-14.9931	-15.0161	-14.9756	-14.9815	-15.0075	-15.0151	-15.0193	-15.0315	-15.0405	-15.0416	-15.0395	-15.0333	-15.0223	-14.9904	-14.9682	-15.0055	-15.0291
584.141	42	14.7367	461.45	56	14.0712	-14.7421	-14.745	-14.7462	-14.7449	-14.7448	-14.7402	-14.7234	-14.7272	-14.7389	-14.7437	-14.7403	-14.7393	-14.7426	-14.741	-14.7229	-14.7183	-14.7343	-14.7433	-14.7413	-14.739	-14.7407	-14.7413	-14.7427	-14.7426	-14.7415	-14.7407	-14.7388	-14.7295	-14.7165	-14.7294	-14.7384	-14.7404	-14.7393	-14.7407	-14.7389	-14.7358	-14.7196	-14.7224	-14.7365	-14.7404	-14.7408	-14.7407	-14.7402	-14.7412
586.628	47	14.7807	575.187	49	14.6641	-15.2624	-15.2595	-15.2594	-15.2529	-15.2324	-15.2248	-15.2221	-15.2211	-15.2214	-15.2255	-15.2605	-15.2997	-15.2844	-15.2678	-15.2564	-15.2594	-15.2586	-15.2389	-15.2231	-15.2198	-15.2197	-15.2281	-15.2595	-15.268	-15.2377	-15.2619	-15.2994	-15.3162	-15.2965	-15.2484	-15.2527	-15.2744	-15.2483	-15.2532	-15.3107	-15.3049	-15.2689	-15.2363	-15.2513	-15.312	-15.3018	-15.2781	-15.3097	-15.3339
567.838	47	15.205	475.912	47	13.454	-14.9265	-14.9252	-14.9251	-14.9284	-14.9261	-14.9264	-14.9271	-14.9683	-14.9998	-14.9766	-14.9798	-15.0212	-15.0121	-14.9837	-14.9471	-14.9462	-14.9695	-15.0047	-15.036	-15.0469	-15.0282	-14.995	-14.9846	-14.9797	-14.9635	-14.9541	-14.9554	-14.9957	-15.0221	-14.988	-14.9847	-15.0251	-15.0412	-15.0451	-15.0462	-15.0383	-15.0223	-14.9918	-14.9643	-14.9565	-14.9768	-15.0201	-15.0083	-14.991
708.085	36	13.9179	626.779	37	13.0653	-15.7308	-15.7759	-15.8021	-15.8046	-15.7629	-15.7315	-15.7344	-15.7581	-15.7913	-15.7589	-15.7361	-15.7764	-15.7799	-15.7411	-15.7613	-15.7958	-15.808	-15.8074	-15.8099	-15.8128	-15.8106	-15.8069	-15.81	-15.8093	-15.8113	-15.7989	-15.7654	-15.7449	-15.7438	-15.7758	-15.7903	-15.7477	-15.7233	-15.7113	-15.7161	-15.7064	-15.6734	-15.6076	-15.5213	-15.396	-15.243	-15.0642	-14.8632	-14.6319
532.794	56	15.5673	487.178	52	14.471	-14.504	-14.5008	-14.5011	-14.5009	-14.5002	-14.4991	-14.5015	-14.4995	-14.5	-14.4986	-14.5032	-14.5015	-14.4996	-14.5129	-14.5645	-14.5624	-14.5211	-14.5174	-14.5224	-14.5115	-14.5034	-14.501	-14.5028	-14.4993	-14.5027	-14.4984	-14.5009	-14.5041	-14.5025	-14.4993	-14.5285	-14.5716	-14.5459	-14.5242	-14.5667	-14.5889	-14.5908	-14.5632	-14.534	-14.5103	-14.5022	-14.5023	-14.5021	-14.5103
685.856	38	15.4014	513.336	65	13.0249	-15.7452	-15.7407	-15.7222	-15.7238	-15.7403	-15.7771	-15.8002	-15.8077	-15.8102	-15.8116	-15.8099	-15.8122	-15.8097	-15.809	-15.8035	-15.772	-15.7591	-15.7872	-15.8033	-15.8061	-15.8058	-15.8052	-15.805	-15.8073	-15.8091	-15.812	-15.7994	-15.7665	-15.7698	-15.7948	-15.8083	-15.8109	-15.8099	-15.8076	-15.8047	-15.7622	-15.739	-15.7778	-15.7803	-15.7569	-15.7775	-15.8002	-15.8066	-15.7793
690.066	40	14.7131	497.539	52	13.72	-15.7742	-15.7508	-15.7415	-15.736	-15.712	-15.6244	-15.5131	-15.4009	-15.1942	-14.9019	-14.5302	-14.0973	-13.6072	-13.0923	-12.5572	-12.013	-11.4595	-10.9148	-10.348	-9.77757	-9.23147	-8.69522	-8.14056	-7.62575	-7.14288	-6.66372	-6.21443	-5.80187	-5.42944	-5.09781	-4.79996	-4.53762	-4.31236	-4.03698	-3.74118	-3.49183	-3.27016	-3.07528	-2.8729	-2.6694	-2.48063	-2.30474	-2.14085	-1.99963
638.357	39	14.9104	565.123	49	14.2939	-15.0412	-15.0425	-15.0329	-15.0201	-15.031	-15.0373	-15.0413	-15.0404	-15.043	-15.0404	-15.0326	-15.0222	-15.0264	-15.04	-15.0732	-15.0984	-15.1019	-15.1138	-15.1219	-15.0863	-15.0326	-14.9567	-14.8992	-14.8216	-14.6755	-14.4825	-14.2626	-13.9789	-13.6401	-13.2808	-12.9157	-12.5479	-12.187	-11.8245	-11.4582	-11.0642	-10.6355	-10.2277	-9.82613	-9.39721	-8.9401	-8.47431	-8.05877	-7.68786
658.923	39	15.4481	562.475	41	14.4568	-15.3434	-15.3231	-15.3276	-15.3375	-15.3422	-15.3399	-15.3426	-15.3432	-15.3434	-15.3419	-15.3448	-15.3454	-15.3461	-15.3453	-15.3454	-15.3436	-15.3466	-15.3437	-15.3456	-15.3441	-15.3423	-15.3425	-15.345	-15.3429	-15.3429	-15.3408	-15.3446	-15.3416	-15.3416	-15.3418	-15.3441	-15.3434	-15.3435	-15.3536	-15.3826	-15.3889	-15.3621	-15.3465	-15.344	-15.3448	-15.3192	-15.2528	-15.1838	-15.0882
625.874	36	14.3856	616.02	40	14.6232	-5.73887	-5.7563	-5.75998	-5.75065	-5.74035	-5.74032	-5.74424	-5.75733	-5.76298	-5.76426	-5.748	-5.74446	-5.75569	-5.75478	-5.74474	-5.75108	-5.75554	-5.74368	-5.7258	-5.71102	-5.70984	-5.69938	-5.68088	-5.67395	-5.67303	-5.67354	-5.68353	-5.70287	-5.72041	-5.72831	-5.73483	-5.72072	-5.69091	-5.67597	-5.67311	-5.67486	-5.68333	-5.69906	-5.7185	-5.73005	-5.72267	-5.6961	-5.66274	-5.64722
620.426	45	14.6458	539.606	46	15.1445	-14.8861	-14.8873	-14.8891	-14.8847	-14.8703	-14.8689	-14.8827	-14.9033	-14.9207	-14.9262	-14.9271	-14.9247	-14.926	-14.9278	-14.9264	-14.9103	-14.874	-14.8404	-14.8036	-14.7666	-14.7094	-14.6244	-14.4768	-14.2805	-14.0641	-13.7928	-13.4657	-13.1255	-12.7615	-12.3707	-11.928	-11.4539	-10.9953	-10.5474	-10.1124	-9.71312	-9.36412	-9.02277	-8.70458	-8.43292	-8.15975	-7.87056	-7.60574	-7.33243
591.981	43	15.0464	578.853	46	14.4803	-14.7407	-14.7293	-14.7156	-14.7145	-14.7104	-14.7083	-14.7083	-14.715	-14.7296	-14.7304	-14.7163	-14.7262	-14.7306	-14.7238	-14.7144	-14.714	-14.7222	-14.7363	-14.7402	-14.7413	-14.7396	-14.7264	-14.717	-14.7104	-14.7173	-14.7328	-14.7253	-14.7185	-14.7303	-14.738	-14.7404	-14.7266	-14.7162	-14.7295	-14.7316	-14.7171	-14.7245	-14.7387	-14.7395	-14.7388	-14.7406	-14.7283	-14.7152	-14.7098
634.234	35	14.1858	437.985	55	14.6088	-2.48774	-2.48793	-2.51543	-2.5241	-2.50093	-2.49699	-2.50431	-2.49673	-2.48188	-2.4649	-2.44888	-2.43589	-2.446	-2.44761	-2.43818	-2.43993	-2.45442	-2.47177	-2.48009	-2.46917	-2.46142	-2.45386	-2.44081	-2.43724	-2.44826	-2.45348	-2.45917	-2.45824	-2.45195	-2.43395	-2.43101	-2.42871	-2.44299	-2.44936	-2.44057	-2.44223	-2.45351	-2.44248	-2.43546	-2.43019	-2.42068	-2.40812	-2.40879	-2.40431
644.365	42	14.2189	635.815	37	14.9229	-14.3009	-14.2902	-14.3013	-14.3224	-14.36	-14.3529	-14.3252	-14.3141	-14.3049	-14.292	-14.2982	-14.3148	-14.368	-14.3913	-14.3689	-14.3581	-14.3594	-14.3849	-14.4055	-14.4043	-14.408	-14.405	-14.3779	-14.3579	-14.3552	-14.3908	-14.4264	-14.3952	-14.3751	-14.394	-14.3866	-14.3676	-14.3899	-14.4028	-14.4084	-14.3872	-14.3648	-14.3575	-14.3541	-14.3569	-14.3565	-14.3547	-14.3556	-14.354
696.447	41	15.0228	522.041	64	15.8822	-14.5029	-14.5036	-14.4997	-14.5214	-14.5685	-14.5549	-14.5191	-14.5409	-14.5525	-14.5227	-14.539	-14.5752	-14.5449	-14.5095	-14.5038	-14.5301	-14.5558	-14.5315	-14.5038	-14.503	-14.4987	-14.5023	-14.5001	-14.5226	-14.5655	-14.5777	-14.5725	-14.5688	-14.5694	-14.5725	-14.5777	-14.5926	-14.5944	-14.5746	-14.5263	-14.5337	-14.5601	-14.5677	-14.5747	-14.5892	-14.5819	-14.5661	-14.5271	-14.5277
548.55	39	13.6483	510.182	54	14.1759	-1.88346	-1.8658	-1.87631	-1.87813	-1.8804	-1.8811	-1.87748	-1.85997	-1.85216	-1.85806	-1.87297	-1.85833	-1.8271	-1.81464	-1.82304	-1.85591	-1.85721	-1.82861	-1.81412	-1.81415	-1.81363	-1.79944	-1.77465	-1.78881	-1.80495	-1.79641	-1.78174	-1.76856	-1.76205	-1.76713	-1.77778	-1.76749	-1.74556	-1.73963	-1.73413	-1.73278	-1.7433	-1.75642	-1.76041	-1.74838	-1.69552	-1.68068	-1.69877	-1.73409
552.404	38	13.7934	681.587	42	15.2569	-9.32565	-8.96943	-8.60784	-8.25326	-7.90631	-7.54672	-7.19755	-6.88524	-6.604	-6.35521	-6.12136	-5.93025	-5.78246	-5.66299	-5.55842	-5.4475	-5.32827	-5.1983	-5.07789	-4.97267	-4.83082	-4.70808	-4.62601	-4.5531	-4.47367	-4.37695	-4.27209	-4.1564	-4.04004	-3.92847	-3.84154	-3.74601	-3.62143	-3.5255	-3.44611	-3.34105	-3.24527	-3.18457	-3.11347	-3.02344	-2.932	-2.84497	-2.77222	-2.6874
486.329	52	13.8091	485.46	71	13.9386	-15.3448	-15.3449	-15.3462	-15.3487	-15.343	-15.3458	-15.3434	-15.3461	-15.3437	-15.3424	-15.3424	-15.344	-15.3421	-15.3426	-15.3434	-15.3451	-15.3423	-15.3442	-15.3451	-15.3473	-15.3438	-15.3437	-15.346	-15.3445	-15.3433	-15.3421	-15.3452	-15.3433	-15.3402	-15.3421	-15.3438	-15.3436	-15.3408	-15.3392	-15.3404	-15.3419	-15.3444	-15.3422	-15.3432	-15.3413	-15.343	-15.3452	-15.344	-15.345
673.05	34	14.0365	545.468	41	13.9207	-14.3145	-14.3155	-14.3142	-14.3115	-14.3122	-14.3146	-14.3138	-14.3111	-14.3141	-14.3127	-14.3149	-14.3147	-14.3145	-14.315	-14.314	-14.3133	-14.3161	-14.312	-14.316	-14.3174	-14.3171	-14.3134	-14.3116	-14.3129	-14.3139	-14.314	-14.3145	-14.3138	-14.3136	-14.311	-14.3174	-14.3169	-14.317	-14.3133	-14.3132	-14.3159	-14.3159	-14.3142	-14.3186	-14.3524	-14.3608	-14.3293	-14.3171	-14.3136
597.08	43	14.8019	476.82	47	13.4392	-14.2843	-14.2806	-14.2734	-14.2707	-14.2791	-14.272	-14.2648	-14.2581	-14.2652	-14.2766	-14.2847	-14.2846	-14.285	-14.2794	-14.2674	-14.2593	-14.2603	-14.2616	-14.2637	-14.2613	-14.2713	-14.2819	-14.2895	-14.2778	-14.2676	-14.2603	-14.2624	-14.2587	-14.2629	-14.2807	-14.2828	-14.2825	-14.2844	-14.2774	-14.2667	-14.2591	-14.2658	-14.2779	-14.2774	-14.2661	-14.271	-14.2815	-14.2862	-14.2805
530.626	44	14.6534	488.77	56	14.8963	-15.2303	-15.2223	-15.2229	-15.2234	-15.2186	-15.2192	-15.2211	-15.2218	-15.2197	-15.2197	-15.2219	-15.2198	-15.2389	-15.2695	-15.2596	-15.2304	-15.2222	-15.2216	-15.2212	-15.2217	-15.2215	-15.2208	-15.2218	-15.2194	-15.2198	-15.2219	-15.2229	-15.2193	-15.2224	-15.2197	-15.2203	-15.2179	-15.2379	-15.2736	-15.2609	-15.2302	-15.2222	-15.2217	-15.2239	-15.2215	-15.2227	-15.222	-15.2228	-15.22
618.566	40	15.4776	506.889	49	14.9446	-14.7187	-14.7134	-14.7104	-14.7096	-14.7198	-14.7337	-14.7388	-14.7399	-14.7422	-14.7321	-14.7192	-14.7106	-14.7182	-14.7311	-14.7549	-14.7888	-14.7765	-14.749	-14.7393	-14.7343	-14.7189	-14.713	-14.7093	-14.7098	-14.7179	-14.7329	-14.739	-14.7424	-14.7389	-14.731	-14.715	-14.7123	-14.7099	-14.7126	-14.711	-14.713	-14.7241	-14.7242	-14.6798	-14.6439	-14.6217	-14.6185	-14.616	-14.6204
699.361	33	13.7111	493.977	43	13.5203	-15.9726	-15.959	-15.9555	-15.9538	-15.954	-15.9557	-15.9546	-15.9505	-15.9544	-15.9544	-15.9523	-15.9504	-15.9535	-15.9542	-15.9546	-15.954	-15.9563	-15.9544	-15.9547	-15.9528	-15.9537	-15.9533	-15.9545	-15.9524	-15.9544	-15.9554	-15.9544	-15.9519	-15.9536	-15.9518	-15.954	-15.9546	-15.9577	-15.951	-15.9532	-15.9544	-15.956	-15.9523	-15.9544	-15.9552	-15.9552	-15.9532	-15.9544	-15.9558
394.345	71	14.2348	547.456	49	14.6937	-15.0379	-15.0286	-15.0282	-15.0394	-15.0427	-15.0442	-15.0485	-15.045	-15.0436	-15.0342	-15.0234	-15.0318	-15.0294	-15.0237	-15.0287	-15.0372	-15.0411	-15.0347	-15.0218	-15.0276	-15.033	-15.0262	-15.025	-15.0368	-15.0402	-15.0429	-15.0406	-15.0423	-15.0438	-15.0316	-15.0203	-15.0307	-15.0403	-15.0432	-15.0383	-15.0413	-15.0413	-15.0332	-15.0175	-15.0272	-15.0361	-15.023	-15.0227	-15.0362
674.641	39	14.7052	579.142	46	14.3033	-15.4135	-15.4573	-15.4772	-15.4365	-15.423	-15.431	-15.4218	-15.411	-15.4102	-15.4079	-15.4105	-15.4095	-15.4122	-15.4081	-15.4193	-15.4319	-15.4381	-15.4305	-15.4175	-15.4128	-15.412	-15.4069	-15.4083	-15.4076	-15.4213	-15.4288	-15.4234	-15.4128	-15.4102	-15.4054	-15.4073	-15.4106	-15.413	-15.4089	-15.4194	-15.4324	-15.4413	-15.431	-15.4176	-15.4127	-15.4091	-15.407	-15.4094	-15.4108
688.71	36	14.786	430.411	57	14.0047	-15.2232	-15.2215	-15.2243	-15.219	-15.2213	-15.2238	-15.2231	-15.2195	-15.2193	-15.2431	-15.2733	-15.2499	-15.2275	-15.2213	-15.2456	-15.2711	-15.2515	-15.2457	-15.2893	-15.2933	-15.273	-15.2599	-15.2599	-15.2594	-15.2914	-15.3265	-15.3278	-15.2949	-15.2295	-15.1648	-15.0999	-15.0115	-14.9053	-14.7927	-14.6325	-14.4368	-14.2281	-14.0045	-13.7736	-13.5403	-13.2906	-13.0018	-12.7158	-12.4482
603.598	38	14.7076	483.653	52	15.3053	-12.4347	-12.1588	-11.921	-11.6748	-11.4223	-11.1485	-10.8926	-10.6731	-10.4835	-10.3034	-10.1053	-9.93027	-9.79108	-9.65262	-9.51366	-9.39355	-9.24535	-9.05888	-8.85838	-8.65372	-8.44672	-8.24366	-8.05086	-7.80271	-7.52594	-7.25444	-7.02248	-6.84215	-6.66049	-6.48172	-6.29203	-6.11333	-5.94146	-5.80066	-5.68036	-5.56655	-5.4538	-5.35916	-5.27098	-5.18545	-5.08409	-4.97637	-4.85844	-4.78727
619.022	43	14.9772	532.2	40	13.1806	-14.7775	-14.7453	-14.7414	-14.7409	-14.7407	-14.7416	-14.7475	-14.7789	-14.7868	-14.7556	-14.7675	-14.7933	-14.8036	-14.7915	-14.7591	-14.7673	-14.7959	-14.8042	-14.807	-14.8052	-14.8042	-14.8065	-14.8083	-14.8036	-14.806	-14.7815	-14.7561	-14.7806	-14.7811	-14.7388	-14.7512	-14.7879	-14.8047	-14.8154	-14.8259	-14.8197	-14.8014	-14.7509	-14.7393	-14.7787	-14.8023	-14.8076	-14.8052	-14.8045
651.095	37	14.803	626.27	45	14.4265	-3.92995	-3.70933	-3.53426	-3.39225	-3.27182	-3.17549	-3.10286	-3.05221	-3.01447	-3.00595	-2.98906	-2.96548	-2.95279	-2.95416	-2.98253	-2.98167	-2.94679	-2.93955	-2.94294	-2.93461	-2.9299	-2.94305	-2.92711	-2.89977	-2.85584	-2.84171	-2.85063	-2.84635	-2.83519	-2.83089	-2.8408	-2.85571	-2.85754	-2.84778	-2.79765	-2.76956	-2.7598	-2.75774	-2.76655	-2.80499	-2.80712	-2.77712	-2.78741	-2.80306
522.776	47	14.811	507.315	51	13.6827	-14.4028	-14.406	-14.4071	-14.4139	-14.45	-14.4853	-14.4678	-14.4655	-14.4857	-14.4565	-14.4208	-14.4106	-14.4312	-14.4795	-14.5001	-14.4987	-14.4646	-14.4403	-14.4152	-14.4066	-14.4157	-14.4656	-14.4722	-14.4301	-14.4079	-14.4118	-14.4341	-14.4458	-14.4491	-14.4756	-14.4841	-14.4396	-14.4396	-14.4784	-14.4543	-14.4222	-14.4347	-14.4361	-14.4171	-14.4064	-14.4178	-14.4698	-14.4679	-14.4298
565.417	49	15.1536	589.746	41	14.5058	-15.199	-15.2	-15.1968	-15.1969	-15.1974	-15.1953	-15.1963	-15.1952	-15.1962	-15.1969	-15.197	-15.1954	-15.2004	-15.1994	-15.1959	-15.1975	-15.1983	-15.1987	-15.197	-15.199	-15.1973	-15.1958	-15.1943	-15.194	-15.1816	-15.1731	-15.1824	-15.1928	-15.196	-15.1964	-15.1933	-15.1932	-15.1849	-15.1734	-15.1787	-15.1901	-15.1921	-15.191	-15.1922	-15.1954	-15.194	-15.1937	-15.1911	-15.1944
662.019	35	13.7268	485.653	45	13.9082	-14.8804	-14.8885	-14.8864	-14.8861	-14.8863	-14.8857	-14.872	-14.8652	-14.8754	-14.8785	-14.8648	-14.874	-14.8854	-14.888	-14.8866	-14.8864	-14.8893	-14.8877	-14.8694	-14.8691	-14.8781	-14.8488	-14.7806	-14.6628	-14.5101	-14.3187	-14.0597	-13.761	-13.4384	-13.1054	-12.7428	-12.299	-11.8441	-11.441	-10.9745	-10.4701	-10.0325	-9.61749	-9.20156	-8.83619	-8.50507	-8.15746	-7.82316	-7.51245
672.002	35	14.7843	430.88	52	13.6555	-14.8064	-14.8061	-14.8069	-14.8089	-14.805	-14.806	-14.8048	-14.805	-14.8176	-14.8269	-14.8138	-14.8042	-14.8036	-14.8081	-14.8059	-14.8056	-14.8071	-14.8068	-14.8074	-14.805	-14.8093	-14.8064	-14.8064	-14.8051	-14.8056	-14.8034	-14.8033	-14.8029	-14.8202	-14.8251	-14.8117	-14.8048	-14.805	-14.8034	-14.8052	-14.8055	-14.8091	-14.8087	-14.8486	-14.8661	-14.8317	-14.8274	-14.8495	-14.8597
628.924	55	16.7475	605.403	40	14.2296	-15.5037	-15.5069	-15.5037	-15.503	-15.5019	-15.5038	-15.5015	-15.4978	-15.4996	-15.5008	-15.5007	-15.5006	-15.4995	-15.504	-15.4994	-15.4999	-15.4996	-15.5038	-15.5008	-15.4988	-15.4992	-15.4997	-15.4969	-15.4944	-15.4979	-15.4986	-15.4961	-15.4955	-15.4973	-15.4973	-15.4956	-15.4964	-15.4992	-15.499	-15.4992	-15.4983	-15.5008	-15.4969	-15.4991	-15.5027	-15.4986	-15.4982	-15.4974	-15.5002
606.955	48	14.8591	594.69	47	14.9893	-15.4134	-15.4087	-15.4077	-15.409	-15.4117	-15.4144	-15.4253	-15.4296	-15.4199	-15.4111	-15.41	-15.4087	-15.4098	-15.408	-15.4077	-15.4091	-15.411	-15.4131	-15.4271	-15.3979	-15.3568	-15.3473	-15.312	-15.2324	-15.1122	-14.9555	-14.7604	-14.5242	-14.2551	-13.9811	-13.6811	-13.3396	-12.9545	-12.5486	-12.1062	-11.65	-11.1897	-10.7198	-10.236	-9.79973	-9.37803	-8.90756	-8.45737	-8.04988
614.041	49	15.8933	629.485	48	14.5773	-14.7406	-14.7375	-14.738	-14.7393	-14.7278	-14.7173	-14.7299	-14.7385	-14.7408	-14.7392	-14.7386	-14.742	-14.757	-14.7853	-14.7767	-14.7511	-14.7403	-14.7518	-14.7865	-14.7772	-14.755	-14.7772	-14.7847	-14.7588	-14.7684	-14.7935	-14.8046	-14.8049	-14.8068	-14.8045	-14.8058	-14.805	-14.8076	-14.8063	-14.8058	-14.7969	-14.765	-14.7574	-14.7892	-14.7742	-14.7548	-14.7772	-14.7998	-14.805
579.376	48	15.3404	508.971	51	14.4141	-0.948525	-0.94209	-0.924596	-0.910484	-0.903992	-0.915039	-0.934769	-0.959172	-0.959236	-0.943537	-0.912715	-0.914562	-0.939692	-0.947197	-0.940624	-0.914333	-0.898672	-0.897628	-0.907856	-0.91041	-0.87942	-0.870996	-0.885208	-0.878522	-0.855139	-0.820198	-0.820182	-0.841643	-0.829872	-0.814674	-0.835331	-0.854536	-0.852749	-0.828433	-0.806902	-0.801319	-0.801394	-0.802212	-0.82933	-0.841686	-0.803781	-0.793595	-0.817429	-0.816476
653.029	43	14.921	505.932	49	13.8086	-0.270217	-0.260422	-0.247617	-0.255024	-0.240555	-0.221079	-0.238934	-0.247874	-0.226924	-0.221197	-0.225644	-0.206404	-0.195564	-0.202482	-0.199813	-0.194557	-0.217124	-0.229342	-0.217362	-0.216432	-0.218912	-0.240648	-0.242165	-0.206063	-0.197566	-0.20587	-0.209986	-0.206729	-0.193122	-0.193551	-0.203941	-0.213425	-0.211986	-0.210939	-0.211521	-0.212429	-0.212532	-0.199699	-0.170646	-0.18086	-0.204682	-0.23914	-0.247884	-0.224914
529.351	49	14.0331	545.669	46	13.8184	-14.9266	-14.9288	-14.9295	-14.9261	-14.9265	-14.928	-14.9252	-14.9271	-14.9246	-14.9283	-14.9301	-14.9296	-14.9274	-14.9277	-14.929	-14.9296	-14.9252	-14.9243	-14.9285	-14.9256	-14.9212	-14.9229	-14.922	-14.9227	-14.921	-14.9213	-14.9203	-14.9221	-14.9194	-14.9235	-14.9232	-14.9253	-14.923	-14.925	-14.9243	-14.9275	-14.9253	-14.9247	-14.9252	-14.9228	-14.9227	-14.9241	-14.9235	-14.9219
551.457	51	14.1271	581.283	38	13.9121	-14.5922	-14.5952	-14.5924	-14.592	-14.5777	-14.5765	-14.5878	-14.5831	-14.5753	-14.5874	-14.5909	-14.5936	-14.596	-14.5951	-14.5941	-14.5896	-14.5741	-14.5839	-14.5788	-14.5393	-14.4676	-14.3548	-14.2511	-14.1195	-13.9154	-13.6321	-13.2745	-12.8864	-12.4757	-12.0276	-11.5543	-11.0707	-10.568	-10.0412	-9.4991	-8.93188	-8.34082	-7.78241	-7.2457	-6.71824	-6.22475	-5.78071	-5.36331	-4.97218
536.124	56	16.0969	649.302	39	13.0616	-15.0263	-15.0265	-15.0371	-15.0423	-15.041	-15.0417	-15.0426	-15.0426	-15.0396	-15.041	-15.0397	-15.0382	-15.0381	-15.0429	-15.0403	-15.0398	-15.0417	-15.0436	-15.0391	-15.0425	-15.0402	-15.044	-15.0416	-15.0412	-15.039	-15.0444	-15.0402	-15.0409	-15.0433	-15.0422	-15.0402	-15.0371	-15.0409	-15.0453	-15.0385	-15.0413	-15.0422	-15.0395	-15.0287	-15.0215	-15.0324	-15.0421	-15.0405	-15.0419
637.336	44	14.9645	572.748	46	14.2967	-16.0957	-16.0935	-16.0943	-16.0968	-16.0935	-16.0948	-16.0942	-16.0983	-16.0961	-16.0933	-16.0968	-16.0998	-16.1002	-16.1012	-16.1012	-16.1005	-16.0988	-16.0987	-16.1024	-16.0995	-16.1002	-16.098	-16.1005	-16.0972	-16.097	-16.0985	-16.1002	-16.0981	-16.098	-16.0993	-16.102	-16.0964	-16.1006	-16.1013	-16.0957	-16.0666	-16.0239	-15.9692	-15.8977	-15.7863	-15.6327	-15.4631	-15.2713	-15.0219
586.766	44	14.4839	590.597	41	14.6292	-15.4142	-15.4143	-15.4278	-15.4381	-15.4405	-15.4324	-15.4213	-15.4127	-15.412	-15.4133	-15.3927	-15.3576	-15.3877	-15.4267	-15.436	-15.4283	-15.4153	-15.4078	-15.4081	-15.4079	-15.4118	-15.4107	-15.4239	-15.4326	-15.4332	-15.4292	-15.4135	-15.409	-15.4056	-15.4091	-15.4054	-15.4081	-15.4239	-15.4351	-15.4355	-15.4265	-15.417	-15.4121	-15.4069	-15.4098	-15.4077	-15.4099	-15.4083	-15.4127
622.246	51	15.839	461.968	51	13.5322	-14.9267	-14.9248	-14.9275	-14.9252	-14.9264	-14.9272	-14.9294	-14.9255	-14.9276	-14.9281	-14.9288	-14.9287	-14.9264	-14.9293	-14.9293	-14.9285	-14.9293	-14.9303	-14.9305	-14.9252	-14.9269	-14.9291	-14.9262	-14.9269	-14.9248	-14.9279	-14.9251	-14.9236	-14.9216	-14.9242	-14.9245	-14.9245	-14.9272	-14.9251	-14.9254	-14.9238	-14.9268	-14.9253	-14.9256	-14.9239	-14.9244	-14.9238	-14.9223	-14.9241
576.837	45	15.0647	486.997	52	14.026	-15.0426	-15.0389	-15.0295	-15.0229	-15.034	-15.037	-15.0409	-15.0424	-15.0435	-15.0397	-15.0329	-15.0249	-15.0295	-15.0374	-15.0421	-15.0323	-15.0211	-15.0287	-15.0393	-15.0412	-15.0432	-15.0393	-15.0302	-15.0183	-15.0148	-15.0209	-15.0425	-15.0732	-15.0826	-15.0569	-15.0356	-15.0198	-15.0119	-15.0296	-15.0752	-15.0942	-15.0943	-15.0703	-15.049	-15.0415	-15.0632	-15.0895	-15.101	-15.1017
646.02	41	14.1959	526.084	53	16.0193	-15.4188	-15.4104	-15.4096	-15.412	-15.4075	-15.3722	-15.3647	-15.3916	-15.3832	-15.3597	-15.3824	-15.4055	-15.41	-15.4105	-15.4097	-15.4078	-15.4105	-15.411	-15.4197	-15.4233	-15.3843	-15.3677	-15.3894	-15.4068	-15.4083	-15.4122	-15.4105	-15.4079	-15.3843	-15.3594	-15.3852	-15.3891	-15.3613	-15.3495	-15.3442	-15.3398	-15.3423	-15.3469	-15.3424	-15.3455	-15.3799	-15.3908	-15.3612	-15.3676
661.947	43	15.4259	610.184	43	15.7352	-14.805	-14.7828	-14.7374	-14.7277	-14.7381	-14.7767	-14.7883	-14.7588	-14.7633	-14.7857	-14.7486	-14.7384	-14.7797	-14.8021	-14.8009	-14.7685	-14.7438	-14.7437	-14.7388	-14.7408	-14.7394	-14.7533	-14.7838	-14.7763	-14.7493	-14.7423	-14.7384	-14.7379	-14.7403	-14.7403	-14.7212	-14.7205	-14.7334	-14.7322	-14.7178	-14.7277	-14.7396	-14.7427	-14.7285	-14.7173	-14.7279	-14.7524	-14.7838	-14.7751
697.921	34	14.2718	536.992	45	13.0957	-15.5013	-15.4947	-15.4488	-15.4375	-15.4748	-15.4956	-15.5003	-15.501	-15.4967	-15.4978	-15.4744	-15.4518	-15.4726	-15.4972	-15.5018	-15.5007	-15.4977	-15.4854	-15.466	-15.4454	-15.4259	-15.4153	-15.4112	-15.4118	-15.4079	-15.41	-15.408	-15.4075	-15.4083	-15.4094	-15.4211	-15.4312	-15.4219	-15.416	-15.4066	-15.4086	-15.4105	-15.4134	-15.4101	-15.4088	-15.4465	-15.4817	-15.447	-15.4151
623.195	44	14.7277	587.188	41	13.7311	-12.9092	-12.4688	-12.0054	-11.5607	-11.1527	-10.7614	-10.3592	-9.97877	-9.62678	-9.2407	-8.85695	-8.50054	-8.16471	-7.85341	-7.56042	-7.30205	-7.08122	-6.89787	-6.74108	-6.59923	-6.46561	-6.32504	-6.19027	-6.05817	-5.90146	-5.73717	-5.58305	-5.43991	-5.30332	-5.11135	-4.91861	-4.7746	-4.64462	-4.52556	-4.41229	-4.29169	-4.15715	-4.02527	-3.89701	-3.78484	-3.67993	-3.58945	-3.47309	-3.32793
627.96	37	14.4514	567.89	42	14.3697	-0.801457	-0.751637	-0.729013	-0.730701	-0.755427	-0.785134	-0.815379	-0.801919	-0.780916	-0.757398	-0.75477	-0.767716	-0.763219	-0.754664	-0.761612	-0.784253	-0.816725	-0.80531	-0.785229	-0.810489	-0.79473	-0.730826	-0.749047	-0.786421	-0.784758	-0.775946	-0.775197	-0.787368	-0.792311	-0.766966	-0.757894	-0.766709	-0.752189	-0.735525	-0.755849	-0.778502	-0.795079	-0.787563	-0.784755	-0.810205	-0.804451	-0.765859	-0.752237	-0.752427
612.169	45	15.1672	577.365	44	14.2769	-5.73465	-5.31771	-4.93688	-4.57507	-4.22548	-3.91473	-3.61733	-3.31663	-3.05256	-2.82697	-2.60945	-2.38899	-2.13807	-1.92792	-1.75621	-1.60885	-1.46492	-1.30657	-1.18027	-1.09991	-1.04575	-0.990553	-0.906121	-0.876413	-0.890539	-0.922199	-0.934626	-0.913371	-0.88106	-0.848717	-0.862581	-0.883102	-0.871525	-0.870366	-0.884224	-0.875612	-0.869765	-0.883814	-0.906028	-0.935636	-0.904114	-0.871807	-0.881944	-0.89504
563.258	46	16.0474	533.534	56	14.524	-14.9408	-14.9262	-14.9227	-14.925	-14.9236	-14.922	-14.9269	-14.9227	-14.9262	-14.9062	-14.8474	-14.7244	-14.5405	-14.3448	-14.0854	-13.7362	-13.2985	-12.8025	-12.2811	-11.7214	-11.1301	-10.5252	-9.91926	-9.3435	-8.79465	-8.29194	-7.76011	-7.22605	-6.75161	-6.31261	-5.89037	-5.41866	-4.91903	-4.46546	-4.03019	-3.60136	-3.18983	-2.81445	-2.51552	-2.23996	-1.92232	-1.66705	-1.46808	-1.28608
513.747	54	14.7045	547.425	40	13.6973	-15.4822	-15.4545	-15.4357	-15.4758	-15.5014	-15.4999	-15.4546	-15.4321	-15.4725	-15.4955	-15.4996	-15.5004	-15.4995	-15.5018	-15.4994	-15.5009	-15.4997	-15.5019	-15.4996	-15.5008	-15.4998	-15.4989	-15.4974	-15.5	-15.4997	-15.4979	-15.4967	-15.5014	-15.4971	-15.5012	-15.5	-15.5011	-15.4997	-15.4998	-15.5017	-15.5023	-15.4992	-15.4946	-15.482	-15.4846	-15.4911	-15.4979	-15.5005	-15.5008
526.987	41	13.4374	516.18	47	14.5838	-15.1985	-15.1944	-15.1974	-15.1801	-15.1325	-15.1351	-15.1785	-15.1961	-15.1992	-15.1926	-15.1908	-15.1875	-15.1434	-15.1209	-15.1679	-15.1915	-15.193	-15.1646	-15.1539	-15.1779	-15.1609	-15.1214	-15.1515	-15.1668	-15.127	-15.1031	-15.1009	-15.1172	-15.1336	-15.1357	-15.1577	-15.181	-15.142	-15.123	-15.1676	-15.1572	-15.1157	-15.1185	-15.1279	-15.1104	-15.0989	-15.0971	-15.1007	-15.0972
594.491	43	14.4316	529.834	46	14.5757	-14.6433	-14.5724	-14.4715	-14.3441	-14.1389	-13.8632	-13.5349	-13.177	-12.7929	-12.3697	-11.9143	-11.4638	-11.0175	-10.5761	-10.1074	-9.61925	-9.12252	-8.62174	-8.11889	-7.6071	-7.10095	-6.60202	-6.13798	-5.72654	-5.38829	-5.10046	-4.84314	-4.57776	-4.28398	-4.03178	-3.79014	-3.5074	-3.22472	-2.97222	-2.69274	-2.40009	-2.12129	-1.8628	-1.61689	-1.38003	-1.16936	-1.03782	-0.904485	-0.751771
580.323	43	14.72	596.273	54	15.4524	-0.994779	-0.982995	-0.981952	-0.993759	-0.99828	-1.00414	-1.01318	-1.02468	-1.02608	-1.00406	-0.982014	-0.991342	-0.995661	-0.998723	-1.00062	-1.00461	-1.03025	-1.03776	-1.01428	-1.00193	-0.997109	-1.00292	-0.999831	-1.00085	-1.01034	-1.02499	-1.02463	-1.0259	-1.02848	-1.01749	-1.00561	-1.00007	-0.998849	-1.00082	-0.999561	-1.0035	-1.03048	-1.03852	-1.01366	-1.00093	-0.999489	-0.999064	-1.0111	-1.03732
459.049	48	13.7731	589.052	42	13.9899	-4.86444	-4.77109	-4.7148	-4.63914	-4.53275	-4.46842	-4.41735	-4.33947	-4.2454	-4.15538	-4.1121	-4.08229	-4.01185	-3.94498	-3.89004	-3.84749	-3.78576	-3.6665	-3.58545	-3.55534	-3.47044	-3.36805	-3.30778	-3.2368	-3.14585	-3.06816	-3.01592	-2.99146	-2.95078	-2.88434	-2.84284	-2.79933	-2.71801	-2.6359	-2.56415	-2.48602	-2.40569	-2.33229	-2.24837	-2.14729	-2.06502	-1.9856	-1.90936	-1.82345
647.361	37	14.1447	614.97	61	14.5305	-14.0185	-14.0195	-14.0213	-14.0265	-14.0169	-14.0036	-13.9999	-14.0129	-14.0175	-14.0191	-14.0185	-14.0203	-14.0181	-14.0204	-14.0205	-14.0234	-14.0133	-14.0031	-14.0054	-14.0185	-14.02	-14.0205	-14.0216	-14.0207	-14.0164	-14.0023	-14.0006	-14.0131	-14.0166	-14.0193	-14.0191	-14.0208	-14.0186	-14.0095	-14.0008	-14.0113	-14.0157	-14.0053	-14.0066	-14.0183	-14.0201	-14.0229	-14.0222	-14.0207
628.188	47	15.3376	586.9	44	15.1233	-15.1157	-15.1298	-15.1118	-15.0991	-15.0981	-15.1016	-15.0991	-15.0986	-15.0986	-15.0972	-15.0734	-15.0536	-15.0785	-15.0962	-15.1006	-15.0963	-15.0996	-15.095	-15.1084	-15.1275	-15.1392	-15.123	-15.0748	-15.0608	-15.0878	-15.0959	-15.0978	-15.0985	-15.1015	-15.1002	-15.1199	-15.1291	-15.1172	-15.1016	-15.0992	-15.0978	-15.1013	-15.0964	-15.1093	-15.1281	-15.1377	-15.1333	-15.1104	-15.1007
579.632	41	14.5208	640.447	45	14.8822	-1.24687	-1.2537	-1.25573	-1.2567	-1.25337	-1.25477	-1.25747	-1.25756	-1.26722	-1.28106	-1.29906	-1.29973	-1.28729	-1.28184	-1.27837	-1.26545	-1.25548	-1.25826	-1.26592	-1.27615	-1.28169	-1.28806	-1.30151	-1.27806	-1.26085	-1.25814	-1.25511	-1.25616	-1.25698	-1.26225	-1.28972	-1.29827	-1.28813	-1.26982	-1.25933	-1.25557	-1.25861	-1.25532	-1.26732	-1.27513	-1.28049	-1.28803	-1.2977	-1.28183
612.858	42	14.5065	463.15	51	13.3045	-15.0121	-15.0146	-15.0137	-15.0157	-15.0158	-15.0251	-15.0359	-15.0396	-15.0447	-15.0459	-15.034	-15.0215	-15.0159	-15.0177	-15.0129	-15.0232	-15.0351	-15.0433	-15.0363	-15.0223	-15.0175	-15.0176	-15.0158	-15.0166	-15.017	-15.0278	-15.0355	-15.0417	-15.0426	-15.0438	-15.0333	-15.0211	-15.0163	-15.0164	-15.0286	-15.0282	-15.0211	-15.0281	-15.0371	-15.041	-15.0313	-15.0202	-15.0291	-15.0355
624.814	39	14.5076	667.625	41	15.1982	-14.7253	-14.7377	-14.7414	-14.7405	-14.7377	-14.7394	-14.7369	-14.7192	-14.7208	-14.7353	-14.743	-14.7439	-14.7398	-14.7423	-14.7415	-14.7247	-14.7179	-14.7321	-14.7399	-14.7395	-14.7234	-14.7206	-14.7315	-14.7403	-14.7378	-14.7422	-14.7375	-14.7406	-14.7315	-14.7203	-14.7278	-14.7372	-14.7403	-14.7422	-14.7363	-14.7246	-14.7154	-14.7125	-14.7166	-14.7324	-14.7219	-14.7187	-14.7297	-14.7386
689.004	35	14.7577	570.971	38	13.7287	-15.0394	-15.0423	-15.0427	-15.0398	-15.0442	-15.0442	-15.0431	-15.0366	-15.0089	-14.9719	-14.9421	-14.9272	-14.9258	-14.9241	-14.9108	-14.8737	-14.8436	-14.8066	-14.7723	-14.7155	-14.6382	-14.5344	-14.4266	-14.3358	-14.2338	-14.1104	-13.9695	-13.8337	-13.7491	-13.6627	-13.563	-13.4613	-13.3602	-13.2355	-13.1217	-13.0157	-12.9144	-12.8189	-12.7659	-12.7028	-12.6081	-12.509	-12.4099	-12.2774
654.783	41	15.6324	618.582	39	14.0237	-13.8311	-13.6561	-13.459	-13.2426	-13.0278	-12.8236	-12.6334	-12.4572	-12.2828	-12.1474	-12.0193	-11.8137	-11.5838	-11.3513	-11.1512	-10.966	-10.801	-10.6073	-10.3752	-10.1391	-9.9054	-9.67512	-9.45757	-9.24678	-9.02655	-8.80632	-8.60744	-8.42391	-8.2502	-8.11662	-8.01275	-7.89672	-7.78526	-7.67397	-7.53968	-7.39768	-7.2984	-7.18919	-7.06154	-6.92157	-6.79684	-6.74191	-6.66618	-6.52956
442.415	64	16.7448	622.852	43	16.3732	-15.7242	-15.7222	-15.717	-15.718	-15.7196	-15.7185	-15.7201	-15.7343	-15.7449	-15.746	-15.735	-15.7245	-15.7213	-15.7214	-15.7214	-15.7562	-15.7937	-15.7742	-15.7465	-15.7281	-15.7217	-15.7182	-15.718	-15.7206	-15.7178	-15.717	-15.7201	-15.7354	-15.7423	-15.7428	-15.7331	-15.7214	-15.7172	-15.7142	-15.7178	-15.7176	-15.7178	-15.731	-15.7364	-15.7246	-15.7171	-15.7147	-15.717	-15.7137
550.886	46	14.384	321.955	65	13.3269	-15.3433	-15.3462	-15.3427	-15.3423	-15.3434	-15.3453	-15.3433	-15.3417	-15.3404	-15.3431	-15.342	-15.3446	-15.3454	-15.3491	-15.3434	-15.3433	-15.3435	-15.3465	-15.3458	-15.3449	-15.3452	-15.3447	-15.3421	-15.3406	-15.3426	-15.3444	-15.3434	-15.3452	-15.3434	-15.3423	-15.3426	-15.3435	-15.3446	-15.3435	-15.344	-15.3457	-15.3425	-15.3433	-15.3441	-15.3435	-15.3453	-15.3418	-15.344	-15.3438
562.371	45	14.4712	646.664	43	14.6179	-14.7126	-14.714	-14.7159	-14.7255	-14.7232	-14.6805	-14.6487	-14.6452	-14.6727	-14.6979	-14.6681	-14.65	-14.6457	-14.6734	-14.7033	-14.7271	-14.7321	-14.7189	-14.7091	-14.7094	-14.7116	-14.7151	-14.7101	-14.7221	-14.7356	-14.7417	-14.7332	-14.7198	-14.7148	-14.7141	-14.7108	-14.7184	-14.7324	-14.7281	-14.7141	-14.7303	-14.7375	-14.7392	-14.7261	-14.7121	-14.7102	-14.7101	-14.7112	-14.723
425.716	63	15.3017	631.732	41	14.5418	-15.0873	-15.0997	-15.1003	-15.1003	-15.1021	-15.0986	-15.0723	-15.0345	-14.968	-14.8985	-14.8157	-14.6738	-14.4794	-14.2571	-13.9644	-13.6068	-13.1845	-12.7324	-12.2772	-11.7964	-11.3032	-10.849	-10.406	-9.95212	-9.50272	-9.06706	-8.65992	-8.2627	-7.85008	-7.43528	-7.02504	-6.59058	-6.17	-5.80565	-5.44008	-5.06518	-4.70841	-4.3932	-4.1384	-3.90777	-3.69135	-3.48293	-3.29029	-3.11033
579.429	43	14.0183	466.676	50	13.9251	-15.4304	-15.4313	-15.4158	-15.4133	-15.4114	-15.4117	-15.409	-15.4119	-15.4215	-15.4337	-15.4329	-15.4307	-15.4153	-15.4115	-15.4014	-15.3687	-15.3666	-15.3956	-15.4089	-15.4152	-15.4277	-15.428	-15.4158	-15.4127	-15.4094	-15.4104	-15.4126	-15.4133	-15.4213	-15.4329	-15.4367	-15.4312	-15.4142	-15.4103	-15.4107	-15.4103	-15.4059	-15.4064	-15.4103	-15.4127	-15.427	-15.4052	-15.3633	-15.3461
609.859	38	14.0472	574.263	48	14.527	-14.8041	-14.8055	-14.8102	-14.8277	-14.8186	-14.8077	-14.8043	-14.8023	-14.806	-14.8073	-14.804	-14.805	-14.8061	-14.8066	-14.8046	-14.806	-14.8047	-14.8044	-14.802	-14.8036	-14.8089	-14.8043	-14.8048	-14.8073	-14.8205	-14.8242	-14.8118	-14.8059	-14.8042	-14.8042	-14.8064	-14.8065	-14.8065	-14.8042	-14.806	-14.8083	-14.809	-14.8069	-14.8053	-14.8075	-14.8074	-14.8038	-14.8059	-14.8082
565.046	47	14.6055	618.598	39	13.2718	-14.3869	-14.3996	-14.3747	-14.3792	-14.3976	-14.3815	-14.3804	-14.4244	-14.4147	-14.3741	-14.386	-14.4041	-14.4098	-14.3895	-14.3662	-14.3589	-14.3569	-14.3556	-14.3463	-14.3266	-14.3645	-14.3881	-14.3734	-14.3445	-14.321	-14.3135	-14.3146	-14.3133	-14.3138	-14.3144	-14.3166	-14.3145	-14.3169	-14.3078	-14.3027	-14.3491	-14.3795	-14.3433	-14.3241	-14.3156	-14.3162	-14.3129	-14.2975	-14.2947
630.725	37	13.9665	585.262	38	13.1285	-1.37267	-1.37579	-1.36628	-1.36098	-1.36106	-1.39532	-1.38729	-1.3204	-1.30452	-1.33158	-1.35923	-1.37876	-1.38241	-1.36715	-1.33758	-1.30463	-1.29675	-1.31984	-1.32979	-1.33631	-1.33396	-1.33364	-1.33072	-1.32451	-1.31441	-1.31002	-1.32095	-1.36186	-1.33439	-1.28531	-1.32536	-1.36673	-1.36663	-1.36175	-1.35577	-1.34655	-1.33983	-1.33438	-1.36713	-1.40175	-1.37033	-1.3399	-1.33169	-1.37738
678.993	45	16.3414	543.454	43	15.1545	-14.3145	-14.3088	-14.2919	-14.2952	-14.3173	-14.3509	-14.3613	-14.3311	-14.3217	-14.3183	-14.3154	-14.3164	-14.3157	-14.3025	-14.2889	-14.3017	-14.3147	-14.3152	-14.314	-14.3201	-14.355	-14.3559	-14.3103	-14.328	-14.374	-14.423	-14.4229	-14.38	-14.3603	-14.3615	-14.3871	-14.3934	-14.3682	-14.377	-14.3938	-14.3767	-14.363	-14.3718	-14.3872	-14.4009	-14.3762	-14.3606	-14.3578	-14.3238
662.443	38	13.6978	533.708	47	14.4432	-2.13876	-2.13647	-2.13798	-2.13969	-2.1408	-2.1385	-2.13977	-2.14039	-2.13894	-2.13681	-2.1471	-2.15863	-2.16266	-2.15298	-2.14175	-2.13795	-2.14011	-2.13725	-2.13872	-2.13908	-2.16026	-2.17513	-2.16094	-2.14742	-2.14258	-2.13679	-2.13882	-2.13585	-2.14286	-2.15551	-2.16183	-2.16173	-2.16143	-2.15564	-2.14516	-2.13875	-2.13965	-2.13868	-2.14273	-2.13965	-2.16287	-2.1781	-2.16269	-2.14343
662.402	40	15.9004	489.054	50	14.3054	-14.1293	-14.1146	-14.1136	-14.1146	-14.1154	-14.114	-14.1143	-14.1135	-14.1216	-14.1334	-14.1295	-14.1195	-14.1172	-14.1123	-14.1164	-14.114	-14.1158	-14.1278	-14.1397	-14.1349	-14.0615	-13.9588	-13.8699	-13.741	-13.57	-13.3455	-13.0964	-12.8624	-12.5729	-12.2119	-11.8172	-11.3902	-10.9418	-10.4578	-9.93982	-9.40953	-8.87191	-8.33555	-7.80513	-7.28799	-6.80499	-6.36596	-5.96507	-5.60916
546.735	46	14.2611	369.057	60	14.0459	-15.6497	-15.6507	-15.6525	-15.649	-15.6507	-15.6508	-15.6509	-15.6477	-15.6482	-15.6513	-15.6501	-15.6463	-15.647	-15.6445	-15.6476	-15.6455	-15.6492	-15.6487	-15.65	-15.6489	-15.6481	-15.6468	-15.6476	-15.6502	-15.6518	-15.6518	-15.6515	-15.6478	-15.6512	-15.6481	-15.6488	-15.651	-15.6486	-15.6462	-15.6463	-15.648	-15.6499	-15.6474	-15.647	-15.6488	-15.6489	-15.6488	-15.6486	-15.6514
553.908	41	14.2262	581.567	48	14.3007	-14.6196	-14.6159	-14.6198	-14.6314	-14.6813	-14.6919	-14.6616	-14.6503	-14.6434	-14.6274	-14.6204	-14.6217	-14.6619	-14.6913	-14.6694	-14.6656	-14.6923	-14.6757	-14.6537	-14.6459	-14.6436	-14.6461	-14.6369	-14.6319	-14.6791	-14.6863	-14.6631	-14.6466	-14.639	-14.6285	-14.6213	-14.6166	-14.6165	-14.6203	-14.6208	-14.6373	-14.6687	-14.6515	-14.6466	-14.6985	-14.705	-14.6644	-14.6329	-14.6268
540.407	43	15.6091	454.485	63	15.6225	-14.8033	-14.8032	-14.8057	-14.8054	-14.8067	-14.803	-14.8045	-14.8067	-14.8055	-14.8043	-14.8067	-14.8033	-14.8047	-14.8028	-14.8054	-14.8061	-14.8057	-14.8012	-14.8078	-14.8015	-14.8046	-14.8043	-14.806	-14.8052	-14.8049	-14.8066	-14.8196	-14.8248	-14.8128	-14.8065	-14.8057	-14.8045	-14.806	-14.8053	-14.8043	-14.8033	-14.8031	-14.8041	-14.8025	-14.802	-14.802	-14.8047	-14.8051	-14.8057
599.42	42	13.8489	372.61	63	14.4342	-14.6877	-14.662	-14.6812	-14.6934	-14.6619	-14.6776	-14.7198	-14.7243	-14.7169	-14.7322	-14.7311	-14.718	-14.724	-14.7396	-14.7396	-14.7102	-14.6585	-14.627	-14.5692	-14.4645	-14.3268	-14.1385	-13.9002	-13.5751	-13.1503	-12.657	-12.1215	-11.5809	-11.0166	-10.4262	-9.86618	-9.3306	-8.76164	-8.19072	-7.63489	-7.07372	-6.51596	-5.98362	-5.4822	-5.02324	-4.59692	-4.19691	-3.81453	-3.4505
684.558	40	14.6338	583.002	42	14.5489	-14.1342	-14.1585	-14.1818	-14.1902	-14.1931	-14.1916	-14.191	-14.1767	-14.1364	-14.1434	-14.1761	-14.1906	-14.1931	-14.1911	-14.1911	-14.1913	-14.1922	-14.1917	-14.1893	-14.1918	-14.1919	-14.1886	-14.1884	-14.1933	-14.1939	-14.1911	-14.1904	-14.1914	-14.1911	-14.189	-14.1909	-14.1913	-14.1924	-14.1888	-14.1893	-14.1912	-14.1911	-14.19	-14.1913	-14.1949	-14.1955	-14.1901	-14.1909	-14.1889
630.145	45	14.9384	627.77	46	16.2101	-15.4045	-15.4063	-15.4126	-15.3955	-15.3595	-15.3461	-15.3423	-15.3264	-15.3219	-15.3368	-15.3456	-15.3441	-15.3435	-15.3446	-15.346	-15.3416	-15.3418	-15.3425	-15.3434	-15.3454	-15.3411	-15.3419	-15.3419	-15.3419	-15.3429	-15.343	-15.3417	-15.3404	-15.3428	-15.3432	-15.3439	-15.3449	-15.342	-15.3331	-15.3018	-15.2676	-15.236	-15.2231	-15.221	-15.2169	-15.1803	-15.0944	-14.9411	-14.7348
646.606	37	13.3882	570.009	41	14.0728	-15.2219	-15.2224	-15.2197	-15.2202	-15.2229	-15.2255	-15.2213	-15.2229	-15.2399	-15.2541	-15.2368	-15.2196	-15.2	-15.1392	-15.0336	-14.8753	-14.6713	-14.4223	-14.1778	-13.9038	-13.5673	-13.1671	-12.7069	-12.2322	-11.7416	-11.247	-10.7226	-10.1815	-9.63372	-9.0867	-8.55843	-8.03476	-7.49907	-6.96828	-6.44563	-5.95924	-5.45409	-4.94444	-4.48223	-4.05967	-3.6626	-3.29916	-2.96691	-2.68117
535.232	44	14.4381	445.565	57	14.2712	-1.79024	-1.698	-1.60381	-1.53576	-1.43659	-1.31825	-1.23648	-1.15713	-1.05737	-0.982728	-0.927121	-0.824501	-0.726908	-0.65853	-0.596815	-0.534343	-0.4713	-0.414779	-0.367173	-0.339346	-0.335317	-0.326333	-0.322643	-0.33113	-0.313763	-0.281418	-0.290244	-0.302067	-0.294753	-0.299435	-0.313468	-0.324432	-0.333973	-0.321618	-0.307564	-0.292868	-0.314259	-0.333803	-0.338413	-0.338629	-0.340179	-0.364912	-0.367997	-0.320691
596.863	43	15.345	528.759	53	13.8498	-14.5657	-14.4413	-14.294	-14.1011	-13.8375	-13.5192	-13.1806	-12.8185	-12.3849	-11.9361	-11.5013	-11.0021	-10.4556	-9.9424	-9.44006	-8.92929	-8.42879	-7.93802	-7.43171	-6.95248	-6.51633	-6.08775	-5.67441	-5.2774	-4.91796	-4.61274	-4.28036	-3.9199	-3.57907	-3.24544	-2.92561	-2.56837	-2.21494	-1.92768	-1.67513	-1.4478	-1.22653	-1.01519	-0.837835	-0.675877	-0.520594	-0.408825	-0.3247	-0.219078
343.932	73	13.4202	616.67	55	15.1653	-15.1992	-15.1964	-15.199	-15.1979	-15.199	-15.1972	-15.1995	-15.1991	-15.1979	-15.1972	-15.199	-15.1978	-15.1977	-15.1958	-15.1971	-15.1952	-15.1951	-15.1944	-15.1959	-15.1985	-15.1984	-15.198	-15.1995	-15.1969	-15.1973	-15.1973	-15.2034	-15.2008	-15.197	-15.1975	-15.1972	-15.1963	-15.1972	-15.1978	-15.1969	-15.1985	-15.1965	-15.1987	-15.199	-15.196	-15.1971	-15.1979	-15.1942	-15.1972
624.342	38	14.4777	721.766	37	15.3245	-14.5018	-14.5037	-14.5018	-14.5066	-14.5414	-14.5679	-14.5693	-14.5407	-14.512	-14.5049	-14.5059	-14.5206	-14.5519	-14.5781	-14.5392	-14.5209	-14.5522	-14.5687	-14.5733	-14.583	-14.5929	-14.5938	-14.5564	-14.5217	-14.5559	-14.583	-14.5763	-14.5795	-14.5895	-14.5916	-14.5733	-14.5265	-14.5418	-14.5743	-14.5776	-14.5759	-14.5885	-14.5865	-14.578	-14.5858	-14.5934	-14.5926	-14.5971	-14.5955
710.747	42	15.9204	438.517	73	15.9119	-15.2228	-15.2229	-15.2201	-15.22	-15.2236	-15.2233	-15.2189	-15.2218	-15.2191	-15.2218	-15.221	-15.2211	-15.2223	-15.2203	-15.221	-15.2222	-15.2227	-15.2226	-15.2217	-15.2209	-15.2042	-15.1937	-15.1896	-15.1944	-15.1855	-15.1606	-15.1218	-15.0643	-15.0001	-14.9235	-14.836	-14.7277	-14.5865	-14.4074	-14.2047	-13.9924	-13.785	-13.5892	-13.4046	-13.2214	-13.0427	-12.8426	-12.6113	-12.3775
646.038	43	15.4753	541.22	53	14.7022	-1.95878	-1.88648	-1.81128	-1.74547	-1.69408	-1.64297	-1.59755	-1.55183	-1.50189	-1.43414	-1.39013	-1.36683	-1.33175	-1.29383	-1.27231	-1.26489	-1.25859	-1.26785	-1.26957	-1.22139	-1.16878	-1.12257	-1.06734	-1.01197	-1.00094	-0.96461	-0.889689	-0.816455	-0.757702	-0.724992	-0.692853	-0.662926	-0.643696	-0.625859	-0.610562	-0.594144	-0.577143	-0.561689	-0.546805	-0.545775	-0.556033	-0.583568	-0.584294	-0.576952
494.184	48	15.2968	454.907	62	14.6295	-15.3472	-15.3446	-15.3443	-15.348	-15.3166	-15.2517	-15.256	-15.29	-15.3271	-15.344	-15.3452	-15.3478	-15.339	-15.2959	-15.2941	-15.3263	-15.3316	-15.3158	-15.2815	-15.2842	-15.3235	-15.3403	-15.3452	-15.3455	-15.3211	-15.2814	-15.3001	-15.3314	-15.3434	-15.3455	-15.3431	-15.3218	-15.3012	-15.3263	-15.3211	-15.2827	-15.299	-15.3341	-15.3438	-15.341	-15.3398	-15.3444	-15.3454	-15.3431
510.246	54	14.5604	623.552	42	15.728	-5.79046	-5.44568	-5.11955	-4.81193	-4.50987	-4.18717	-3.87153	-3.59853	-3.33306	-3.07984	-2.85453	-2.65254	-2.45045	-2.29397	-2.16945	-2.081	-1.98962	-1.8805	-1.76166	-1.64372	-1.57394	-1.50819	-1.40137	-1.33072	-1.28403	-1.20049	-1.11058	-1.0438	-0.983081	-0.934535	-0.895158	-0.853631	-0.803602	-0.76272	-0.729781	-0.680067	-0.622771	-0.573236	-0.534828	-0.507203	-0.497335	-0.488705	-0.460229	-0.452867
602.323	43	14.7089	540.686	46	14.4962	-13.9469	-13.8243	-13.6625	-13.4709	-13.279	-13.0974	-12.9085	-12.7667	-12.6564	-12.4741	-12.2881	-12.1518	-12.0212	-11.8794	-11.6801	-11.478	-11.2755	-11.1104	-10.9661	-10.7963	-10.6147	-10.4294	-10.2444	-10.0675	-9.89148	-9.72095	-9.56118	-9.41291	-9.27002	-9.09629	-8.91194	-8.7288	-8.58021	-8.44001	-8.31277	-8.16765	-7.98795	-7.80657	-7.6388	-7.49421	-7.34672	-7.16184	-7.00154	-6.86297
550.666	55	16.1152	480.132	51	14.0346	-15.1064	-15.1034	-15.1051	-15.1057	-15.1045	-15.1151	-15.1321	-15.122	-15.1071	-15.0987	-15.1001	-15.0989	-15.1004	-15.0984	-15.1012	-15.1129	-15.1295	-15.1183	-15.1042	-15.0969	-15.0977	-15.0978	-15.1	-15.0991	-15.0996	-15.0968	-15.1003	-15.1003	-15.1003	-15.1003	-15.0998	-15.0992	-15.0975	-15.098	-15.1004	-15.1087	-15.127	-15.1173	-15.1033	-15.097	-15.0982	-15.1	-15.1014	-15.1052
613.403	41	15.9578	454.084	78	13.4464	-15.8127	-15.8103	-15.7787	-15.7383	-15.7688	-15.7884	-15.7608	-15.7711	-15.7957	-15.7582	-15.7393	-15.7821	-15.7772	-15.7339	-15.7291	-15.7518	-15.7953	-15.8072	-15.8076	-15.8108	-15.8103	-15.8067	-15.8069	-15.8075	-15.7765	-15.7584	-15.7897	-15.7747	-15.7368	-15.7673	-15.8011	-15.8111	-15.8115	-15.8112	-15.809	-15.8097	-15.8087	-15.8079	-15.8086	-15.8091	-15.8082	-15.8094	-15.8094	-15.811
564.54	48	15.5663	540.931	56	14.9547	-14.7395	-14.7409	-14.7417	-14.7431	-14.7347	-14.6862	-14.6674	-14.6919	-14.7092	-14.7132	-14.7305	-14.7352	-14.7407	-14.7076	-14.6691	-14.697	-14.7259	-14.7204	-14.7243	-14.7344	-14.7248	-14.7188	-14.7328	-14.7395	-14.7394	-14.7239	-14.7182	-14.7291	-14.7275	-14.7192	-14.7268	-14.7351	-14.7391	-14.7392	-14.7397	-14.7407	-14.7387	-14.7219	-14.7208	-14.7312	-14.7234	-14.7168	-14.728	-14.7359
603.981	43	14.4206	621.619	45	14.5293	-15.334	-15.2352	-15.0497	-14.7675	-14.4205	-14.0222	-13.5823	-13.0975	-12.5758	-12.0391	-11.477	-10.8736	-10.2659	-9.66138	-9.00486	-8.32612	-7.6814	-7.04219	-6.4032	-5.80804	-5.25565	-4.68968	-4.17258	-3.71999	-3.2941	-2.90614	-2.55463	-2.24454	-1.96977	-1.72169	-1.48603	-1.23851	-1.02027	-0.844507	-0.671448	-0.519702	-0.42348	-0.346732	-0.286046	-0.257047	-0.242535	-0.253512	-0.235237	-0.188087
611.863	46	16.0974	538.478	41	13.5842	-14.5022	-14.5049	-14.5018	-14.5018	-14.5007	-14.503	-14.4991	-14.5036	-14.5025	-14.5029	-14.5014	-14.5001	-14.5009	-14.5014	-14.4995	-14.4997	-14.5025	-14.502	-14.4982	-14.5005	-14.5006	-14.5023	-14.4987	-14.5023	-14.5033	-14.5012	-14.4992	-14.502	-14.5029	-14.5036	-14.498	-14.5001	-14.5062	-14.5434	-14.5469	-14.5174	-14.5024	-14.5048	-14.5408	-14.5473	-14.5192	-14.5329	-14.5521	-14.5285
587.203	39	13.4054	527.918	46	14.0219	-15.1946	-15.1945	-15.1914	-15.1973	-15.1848	-15.1768	-15.1846	-15.1922	-15.1982	-15.1969	-15.1938	-15.1933	-15.1972	-15.1977	-15.1933	-15.1934	-15.1942	-15.1923	-15.1883	-15.1918	-15.1945	-15.1932	-15.1927	-15.1931	-15.1953	-15.192	-15.1752	-15.1785	-15.1878	-15.1924	-15.1918	-15.193	-15.1947	-15.1938	-15.1823	-15.1741	-15.1833	-15.1916	-15.1918	-15.1966	-15.1929	-15.1967	-15.1942	-15.1962
660.984	43	15.4453	606.712	42	14.1927	-14.8832	-14.8694	-14.8665	-14.8812	-14.8851	-14.8861	-14.8829	-14.8862	-14.8879	-14.8863	-14.8864	-14.8872	-14.8786	-14.8676	-14.8731	-14.8845	-14.8849	-14.8874	-14.887	-14.8894	-14.8845	-14.8677	-14.8693	-14.8781	-14.8567	-14.7879	-14.6767	-14.4927	-14.2199	-13.9191	-13.5553	-13.0892	-12.5669	-12.0201	-11.4899	-10.9433	-10.3718	-9.76836	-9.1477	-8.52266	-7.90521	-7.30561	-6.70836	-6.11985
592.668	47	14.8757	561.096	44	13.8618	-14.8854	-14.8503	-14.8194	-14.8095	-14.7983	-14.7674	-14.7041	-14.6211	-14.5916	-14.545	-14.4349	-14.324	-14.2128	-14.068	-13.8844	-13.6754	-13.4643	-13.2638	-13.0279	-12.8218	-12.7022	-12.5461	-12.3464	-12.1737	-11.9958	-11.7604	-11.5345	-11.334	-11.1574	-10.9691	-10.747	-10.5145	-10.2681	-10.0346	-9.80302	-9.58829	-9.3352	-9.0561	-8.78901	-8.53904	-8.30633	-8.08456	-7.87144	-7.67133
590.99	45	15.6895	545.717	49	16.2314	-1.67275	-1.70829	-1.70877	-1.67465	-1.70057	-1.71435	-1.68344	-1.65222	-1.63395	-1.62553	-1.6325	-1.64957	-1.64658	-1.63361	-1.62685	-1.63101	-1.64996	-1.64426	-1.63634	-1.64354	-1.65567	-1.6553	-1.65586	-1.65695	-1.65659	-1.66302	-1.69173	-1.69353	-1.67266	-1.68266	-1.6946	-1.65687	-1.63476	-1.63189	-1.66695	-1.68361	-1.6347	-1.62264	-1.64807	-1.68211	-1.6865	-1.63458	-1.62425	-1.64688
621.593	41	13.8391	570.148	51	15.8793	-0.831943	-0.846561	-0.849031	-0.83402	-0.83022	-0.832355	-0.865472	-0.873931	-0.833528	-0.826407	-0.845376	-0.852302	-0.852268	-0.841125	-0.822961	-0.806582	-0.801393	-0.807491	-0.822528	-0.81743	-0.811491	-0.830982	-0.846016	-0.833586	-0.820866	-0.80705	-0.816546	-0.835899	-0.877065	-0.860942	-0.821282	-0.831081	-0.837898	-0.798272	-0.800455	-0.818817	-0.814314	-0.806933	-0.818112	-0.82745	-0.830858	-0.84124	-0.840535	-0.81508
599.334	44	15.2909	674.188	43	15.7077	-13.5989	-13.5889	-13.5763	-13.577	-13.5896	-13.5929	-13.5937	-13.5961	-13.5952	-13.591	-13.5793	-13.5753	-13.586	-13.59	-13.5949	-13.5943	-13.5976	-13.5941	-13.5941	-13.5963	-13.5967	-13.5903	-13.5772	-13.5771	-13.589	-13.5907	-13.5948	-13.5941	-13.5933	-13.5902	-13.5806	-13.5723	-13.5864	-13.5952	-13.5952	-13.5948	-13.5929	-13.5928	-13.5991	-13.5938	-13.5939	-13.5947	-13.5965	-13.583
538.519	44	14.1978	625.527	45	16.3282	-14.3809	-14.0597	-13.65	-13.178	-12.7085	-12.2001	-11.6434	-11.0447	-10.4328	-9.83546	-9.22346	-8.572	-7.98366	-7.4381	-6.86879	-6.29642	-5.74025	-5.20957	-4.69674	-4.19285	-3.71654	-3.26559	-2.85205	-2.47492	-2.18748	-1.92902	-1.67558	-1.44136	-1.24233	-1.11519	-0.97271	-0.772834	-0.658066	-0.604993	-0.559003	-0.516843	-0.482548	-0.461928	-0.451683	-0.469747	-0.490903	-0.497505	-0.506667	-0.517196
570.292	39	13.2712	578.971	62	15.2584	-14.787	-14.7628	-14.7264	-14.7247	-14.7474	-14.7861	-14.8059	-14.8077	-14.8051	-14.804	-14.8039	-14.7788	-14.7532	-14.7772	-14.7995	-14.8026	-14.7775	-14.7529	-14.7795	-14.7841	-14.7584	-14.7683	-14.79	-14.7482	-14.7377	-14.7825	-14.8037	-14.8004	-14.7659	-14.7591	-14.7872	-14.8009	-14.8065	-14.8067	-14.8055	-14.802	-14.7785	-14.7538	-14.7796	-14.7869	-14.7598	-14.7675	-14.7925	-14.8007
410.033	72	13.7335	433.506	65	13.7163	-14.799	-14.7688	-14.7472	-14.7412	-14.7394	-14.7409	-14.7399	-14.7321	-14.7147	-14.7219	-14.7335	-14.7213	-14.7094	-14.7102	-14.7247	-14.7374	-14.7368	-14.7427	-14.7412	-14.7672	-14.7852	-14.7503	-14.726	-14.732	-14.7374	-14.7394	-14.7401	-14.7333	-14.7168	-14.7113	-14.7113	-14.7119	-14.7345	-14.7821	-14.7746	-14.7573	-14.7791	-14.8015	-14.8059	-14.8069	-14.8036	-14.8069	-14.7879	-14.7548
582.89	49	15.5062	632.8	48	15.3289	-14.4882	-14.4787	-14.4536	-14.4482	-14.4494	-14.4493	-14.4483	-14.4447	-14.4226	-14.389	-14.3355	-14.3205	-14.2967	-14.2263	-14.1056	-13.9553	-13.7711	-13.5592	-13.3118	-13.0697	-12.8349	-12.6065	-12.3632	-12.0775	-11.7813	-11.4938	-11.2265	-10.9613	-10.6783	-10.3903	-10.0914	-9.80339	-9.48823	-9.13733	-8.7813	-8.43	-8.09507	-7.76291	-7.41279	-7.07931	-6.76094	-6.41452	-6.07802	-5.78273
669.692	39	14.5003	468.179	60	14.8675	-15.0625	-15.0839	-15.0992	-15.1037	-15.1027	-15.1038	-15.0993	-15.1	-15.1033	-15.1189	-15.1305	-15.114	-15.0904	-15.0559	-15.0478	-15.0422	-15.0326	-15.0299	-15.0401	-15.0442	-15.047	-15.0447	-15.0573	-15.0863	-15.064	-15.0287	-15.0306	-15.0384	-15.0425	-15.0393	-15.0407	-15.045	-15.0368	-15.0225	-15.0302	-15.0364	-15.0278	-15.0225	-15.0362	-15.0422	-15.0431	-15.0413	-15.0413	-15.0401
626.991	36	14.336	542.256	53	13.9851	-4.10221	-4.07177	-4.03303	-3.98563	-3.92937	-3.87049	-3.85171	-3.82885	-3.75699	-3.66246	-3.55791	-3.4898	-3.42518	-3.34698	-3.28191	-3.23344	-3.17978	-3.12219	-3.04688	-2.96071	-2.85707	-2.76473	-2.67122	-2.57511	-2.45995	-2.33811	-2.19441	-2.07336	-2.01113	-1.93455	-1.83956	-1.73784	-1.61892	-1.49463	-1.37621	-1.26665	-1.20815	-1.16632	-1.11225	-1.05877	-1.01027	-0.985033	-0.964642	-0.938798
657.673	39	14.7763	493.526	46	13.7501	-14.5772	-14.5825	-14.5919	-14.5936	-14.5977	-14.5938	-14.5951	-14.5873	-14.5792	-14.5716	-14.5747	-14.588	-14.5966	-14.5949	-14.596	-14.5914	-14.5809	-14.5707	-14.5696	-14.5722	-14.57	-14.566	-14.5761	-14.5906	-14.5948	-14.5928	-14.5924	-14.5847	-14.5721	-14.5676	-14.5756	-14.5892	-14.5915	-14.5934	-14.5947	-14.5958	-14.5935	-14.5868	-14.5776	-14.5861	-14.5749	-14.5278	-14.4499	-14.3388
519.459	53	14.6948	511.519	54	14.7006	-14.623	-14.6189	-14.6182	-14.6208	-14.6235	-14.6243	-14.6221	-14.6242	-14.6213	-14.6219	-14.6192	-14.6227	-14.6234	-14.6215	-14.6206	-14.6209	-14.6172	-14.6184	-14.6181	-14.6209	-14.6184	-14.6173	-14.6176	-14.6207	-14.6185	-14.6184	-14.6182	-14.619	-14.6174	-14.6175	-14.6157	-14.62	-14.6147	-14.6159	-14.6175	-14.6168	-14.615	-14.6169	-14.6195	-14.6185	-14.6157	-14.6164	-14.6168	-14.6174
572.638	46	14.8624	446.478	70	14.9688	-14.2614	-14.2597	-14.2609	-14.2702	-14.2803	-14.2825	-14.2717	-14.265	-14.2904	-14.3041	-14.3113	-14.3128	-14.3143	-14.3123	-14.3117	-14.3129	-14.3146	-14.3128	-14.3126	-14.3146	-14.3205	-14.3152	-14.3147	-14.3154	-14.3154	-14.3132	-14.3151	-14.3199	-14.3177	-14.3114	-14.3147	-14.314	-14.3169	-14.3137	-14.3124	-14.3141	-14.3167	-14.3123	-14.2967	-14.2931	-14.3075	-14.3126	-14.3148	-14.3162
575.849	43	14.4701	506.615	52	14.2152	-14.8852	-14.8839	-14.8866	-14.8859	-14.8874	-14.8786	-14.8659	-14.8375	-14.8188	-14.8531	-14.8843	-14.8882	-14.888	-14.8853	-14.8747	-14.8672	-14.8804	-14.8716	-14.8628	-14.8578	-14.8624	-14.8774	-14.8867	-14.8851	-14.8862	-14.8869	-14.8902	-14.8775	-14.8631	-14.8785	-14.8692	-14.8241	-14.8096	-14.7943	-14.7525	-14.6854	-14.6017	-14.4541	-14.2724	-14.0877	-13.8711	-13.6154	-13.2952	-12.9199
585.391	59	16.1676	674.911	39	13.6798	-14.7237	-14.7223	-14.7194	-14.7273	-14.6996	-14.6609	-14.6711	-14.6707	-14.6555	-14.6719	-14.6953	-14.6689	-14.6746	-14.7172	-14.7369	-14.7408	-14.7445	-14.7194	-14.6709	-14.647	-14.6518	-14.6841	-14.712	-14.7313	-14.7001	-14.6673	-14.702	-14.7331	-14.739	-14.7284	-14.7154	-14.7279	-14.7387	-14.7428	-14.7413	-14.7424	-14.7393	-14.7393	-14.7401	-14.7405	-14.7396	-14.7393	-14.7312	-14.7179
572.058	44	14.5152	515.949	48	14.671	-14.9248	-14.9231	-14.9244	-14.9214	-14.925	-14.9485	-14.9655	-14.9401	-14.9279	-14.9241	-14.9271	-14.9142	-14.8719	-14.7855	-14.6523	-14.4414	-14.1686	-13.8331	-13.4339	-12.9772	-12.5035	-11.993	-11.413	-10.8298	-10.2656	-9.72729	-9.20284	-8.66562	-8.13893	-7.61857	-7.13329	-6.65539	-6.18057	-5.73512	-5.32965	-4.89977	-4.48467	-4.12338	-3.81748	-3.55092	-3.24202	-2.94161	-2.71563	-2.51609
593.475	39	14.1497	643.812	50	16.6014	-14.7966	-14.7654	-14.7435	-14.7358	-14.696	-14.6468	-14.5958	-14.5584	-14.507	-14.4017	-14.2857	-14.1941	-14.0532	-13.8511	-13.5977	-13.3386	-13.1042	-12.8342	-12.5224	-12.2025	-11.8871	-11.6028	-11.2752	-10.9225	-10.6217	-10.3451	-10.0706	-9.80113	-9.5416	-9.30203	-9.07468	-8.85434	-8.65477	-8.47633	-8.27381	-8.07984	-7.91816	-7.77252	-7.63398	-7.48551	-7.32905	-7.15901	-6.99605	-6.84687
550.666	56	15.8125	755.905	40	15.7665	-1.31041	-1.15916	-1.02168	-0.92184	-0.847703	-0.789854	-0.74839	-0.716055	-0.700416	-0.699078	-0.700846	-0.703319	-0.702363	-0.698613	-0.702035	-0.701519	-0.698656	-0.683824	-0.66961	-0.65706	-0.674269	-0.688528	-0.683817	-0.685999	-0.697533	-0.711682	-0.70907	-0.673332	-0.661285	-0.67032	-0.677409	-0.677867	-0.675252	-0.680923	-0.696255	-0.700403	-0.696084	-0.68276	-0.670311	-0.656771	-0.662165	-0.672007	-0.676551	-0.674666
527.377	51	15.0715	478.506	50	14.9599	-14.164	-13.8968	-13.5526	-13.1175	-12.6472	-12.142	-11.5749	-11.002	-10.4548	-9.90989	-9.38741	-8.94213	-8.50621	-8.04548	-7.57287	-7.08384	-6.55995	-6.0201	-5.47992	-4.95087	-4.44623	-3.97248	-3.51474	-3.06414	-2.68499	-2.35159	-2.04357	-1.77759	-1.55358	-1.35372	-1.18456	-1.07614	-0.972092	-0.858501	-0.771823	-0.716362	-0.702226	-0.690268	-0.681251	-0.686284	-0.6957	-0.713561	-0.717452	-0.70743
601.922	42	14.6815	439.929	69	14.2366	-14.6194	-14.6154	-14.6174	-14.6181	-14.6142	-14.6148	-14.6148	-14.6145	-14.6147	-14.6191	-14.6201	-14.6183	-14.6162	-14.617	-14.6165	-14.6045	-14.5914	-14.5743	-14.5072	-14.4047	-14.2768	-14.1338	-13.9591	-13.7024	-13.384	-13.0203	-12.652	-12.2904	-11.9354	-11.5944	-11.2752	-10.9323	-10.5456	-10.1522	-9.72771	-9.2598	-8.74483	-8.20228	-7.6946	-7.21798	-6.76772	-6.34244	-5.93348	-5.571
553.383	49	14.1784	541.085	65	15.9326	-15.3465	-15.3757	-15.3977	-15.3723	-15.3496	-15.3447	-15.348	-15.3467	-15.3438	-15.3424	-15.3437	-15.3426	-15.3409	-15.343	-15.3441	-15.3444	-15.3419	-15.3432	-15.3444	-15.3425	-15.3437	-15.3454	-15.3448	-15.3433	-15.3448	-15.3442	-15.3459	-15.3443	-15.3452	-15.3453	-15.3453	-15.3429	-15.3441	-15.3443	-15.3457	-15.3426	-15.3433	-15.3436	-15.3435	-15.3421	-15.3446	-15.3451	-15.346	-15.3412
631.745	43	15.2288	580.3	52	15.4953	-15.528	-15.5238	-15.5264	-15.5281	-15.5292	-15.5252	-15.5287	-15.5289	-15.5271	-15.5259	-15.5306	-15.5293	-15.5302	-15.5216	-15.4929	-15.4144	-15.2862	-15.076	-14.7865	-14.3841	-13.9211	-13.4235	-12.8712	-12.2559	-11.5691	-10.8569	-10.141	-9.41613	-8.69744	-8.00882	-7.34035	-6.67267	-6.03108	-5.41045	-4.84143	-4.29309	-3.75571	-3.27229	-2.8359	-2.46348	-2.11617	-1.76606	-1.45892	-1.20007
597.792	51	15.2568	494.947	48	14.4866	-15.2709	-15.2555	-15.2285	-15.2199	-15.2217	-15.2219	-15.2193	-15.2306	-15.2657	-15.2684	-15.2348	-15.2213	-15.2229	-15.2242	-15.2203	-15.2143	-15.1644	-15.0784	-14.942	-14.7926	-14.629	-14.4117	-14.158	-13.8647	-13.5721	-13.2797	-13.0114	-12.7132	-12.3579	-11.9915	-11.6264	-11.2834	-10.9191	-10.5252	-10.1218	-9.71427	-9.27569	-8.83723	-8.41416	-8.00899	-7.61261	-7.21864	-6.82726	-6.43567
618.627	39	14.6338	468.706	58	14.0461	-14.8941	-14.8897	-14.8913	-14.8949	-14.889	-14.8921	-14.8934	-14.8953	-14.8914	-14.8886	-14.8889	-14.8934	-14.8913	-14.8888	-14.8916	-14.8907	-14.8888	-14.8905	-14.8926	-14.8933	-14.8931	-14.8882	-14.8921	-14.891	-14.8902	-14.8917	-14.8821	-14.8693	-14.8779	-14.8865	-14.8913	-14.8909	-14.8897	-14.8913	-14.8934	-14.888	-14.8934	-14.8892	-14.8933	-14.8904	-14.8913	-14.8934	-14.8909	-14.8894
528.713	51	15.4194	540.095	50	15.2142	-14.7366	-14.7234	-14.7267	-14.7391	-14.7274	-14.7226	-14.7333	-14.7434	-14.7434	-14.734	-14.7172	-14.7131	-14.7107	-14.7108	-14.7088	-14.716	-14.7324	-14.7434	-14.738	-14.7392	-14.7334	-14.7222	-14.7117	-14.7145	-14.7264	-14.7388	-14.7407	-14.7401	-14.7377	-14.7258	-14.7138	-14.7116	-14.7432	-14.7847	-14.7516	-14.7236	-14.7311	-14.7382	-14.7371	-14.7248	-14.7181	-14.7303	-14.7292	-14.7182
554.506	50	14.6935	614.365	47	15.1095	-4.56295	-4.08449	-3.62303	-3.19472	-2.76493	-2.3395	-1.93823	-1.54977	-1.17169	-0.825423	-0.526078	-0.296742	-0.0796925	0.13638	0.283306	0.381473	0.465219	0.517585	0.535821	0.57054	0.611561	0.62239	0.618606	0.603049	0.606636	0.614251	0.593106	0.569104	0.5555	0.545643	0.540096	0.516588	0.493704	0.478649	0.4745	0.469229	0.44678	0.43412	0.458226	0.47086	0.476568	0.485376	0.493413	0.497312
570.053	49	13.7208	525.063	46	14.1299	-16.1282	-16.1017	-16.0722	-16.0536	-16.0491	-16.0148	-15.9569	-15.8886	-15.8453	-15.8314	-15.787	-15.7172	-15.5991	-15.483	-15.3817	-15.2954	-15.1991	-15.0646	-14.9377	-14.8465	-14.7235	-14.5835	-14.4282	-14.319	-14.2725	-14.1452	-13.9931	-13.9286	-13.88	-13.8283	-13.7559	-13.6742	-13.5809	-13.491	-13.3949	-13.3035	-13.2139	-13.1049	-13.0056	-12.9141	-12.791	-12.6534	-12.534	-12.3825
588.773	46	15.6959	593.145	47	14.1051	-14.8444	-14.8368	-14.8209	-14.8525	-14.8796	-14.8889	-14.8897	-14.8801	-14.835	-14.8287	-14.8637	-14.8718	-14.8588	-14.8308	-14.831	-14.8664	-14.8858	-14.8885	-14.8866	-14.8857	-14.8881	-14.8891	-14.8876	-14.8864	-14.887	-14.8869	-14.8858	-14.8865	-14.8863	-14.8677	-14.8257	-14.7842	-14.7151	-14.5483	-14.3356	-14.0829	-13.7493	-13.3651	-12.9842	-12.5478	-12.0438	-11.5522	-11.0722	-10.6016
530.51	42	13.0779	509.261	50	15.0628	-14.8083	-14.8098	-14.8095	-14.8053	-14.808	-14.8081	-14.8085	-14.8049	-14.8041	-14.8047	-14.8073	-14.803	-14.8112	-14.8223	-14.8196	-14.8082	-14.8059	-14.805	-14.8045	-14.804	-14.8065	-14.8044	-14.8062	-14.7993	-14.7462	-14.6415	-14.511	-14.3523	-14.1741	-13.9359	-13.6671	-13.3985	-13.0896	-12.7418	-12.4113	-12.0789	-11.7187	-11.3518	-10.9955	-10.6514	-10.2914	-9.8931	-9.48941	-9.08979
593.645	46	15.0456	519.431	47	13.6309	-14.8067	-14.804	-14.805	-14.8026	-14.8045	-14.8065	-14.8045	-14.7765	-14.732	-14.6652	-14.5813	-14.4718	-14.3105	-14.1094	-13.892	-13.6623	-13.4202	-13.1679	-12.9046	-12.6352	-12.3624	-12.0812	-11.7949	-11.5115	-11.2623	-10.9829	-10.671	-10.354	-10.0335	-9.69662	-9.35232	-9.01894	-8.70635	-8.40516	-8.12269	-7.86717	-7.6428	-7.46306	-7.31348	-7.17135	-7.03508	-6.90482	-6.80202	-6.71237
340.729	71	15.7938	665.657	40	15.0529	-15.5317	-15.5339	-15.5326	-15.5288	-15.5293	-15.5317	-15.5364	-15.5314	-15.5289	-15.5304	-15.5318	-15.5299	-15.5331	-15.5328	-15.5321	-15.5321	-15.5299	-15.532	-15.5296	-15.5305	-15.5319	-15.5334	-15.5303	-15.5302	-15.5314	-15.5316	-15.5296	-15.5367	-15.551	-15.5478	-15.5327	-15.5297	-15.532	-15.5339	-15.532	-15.5319	-15.5325	-15.5342	-15.5306	-15.5335	-15.5334	-15.5304	-15.5278	-15.5286
464.079	52	15.2552	652.872	43	14.9911	-15.193	-15.1938	-15.1957	-15.194	-15.1947	-15.1917	-15.1968	-15.1958	-15.1913	-15.1959	-15.1917	-15.1953	-15.1904	-15.1919	-15.1925	-15.1941	-15.1915	-15.193	-15.1947	-15.1948	-15.1911	-15.1924	-15.1961	-15.1537	-15.057	-14.9376	-14.7839	-14.6042	-14.3821	-14.1079	-13.7612	-13.3756	-12.9695	-12.5193	-12.0174	-11.4713	-10.9355	-10.4493	-9.96088	-9.47391	-8.98494	-8.50954	-8.06132	-7.62835
605.54	39	14.9781	551.535	46	15.1486	-11.8694	-11.5365	-11.1844	-10.8349	-10.4725	-10.1044	-9.74541	-9.39951	-9.07614	-8.76284	-8.45295	-8.12065	-7.79314	-7.52721	-7.28146	-7.04239	-6.82493	-6.64	-6.50207	-6.37834	-6.24616	-6.10507	-5.96508	-5.86647	-5.74008	-5.55904	-5.39315	-5.25708	-5.13514	-5.00348	-4.84353	-4.72563	-4.62691	-4.50773	-4.37846	-4.24428	-4.15035	-4.07661	-3.95857	-3.84441	-3.74938	-3.65905	-3.56201	-3.4253
608.313	41	15.5423	604.366	47	14.106	-14.888	-14.7114	-14.5354	-14.313	-14.0581	-13.8062	-13.5199	-13.1682	-12.7526	-12.2943	-11.8116	-11.2659	-10.6481	-10.0374	-9.41915	-8.79416	-8.19278	-7.63962	-7.09914	-6.57467	-6.09055	-5.61664	-5.13279	-4.66693	-4.22416	-3.844	-3.47982	-3.12347	-2.7778	-2.46666	-2.22843	-2.00422	-1.77182	-1.57685	-1.40913	-1.27453	-1.14613	-1.01628	-0.911964	-0.843811	-0.790854	-0.746292	-0.710684	-0.700693
543.487	56	14.5209	524.302	68	16.33	-15.221	-15.2207	-15.2236	-15.2235	-15.222	-15.2188	-15.222	-15.2218	-15.2213	-15.2206	-15.2239	-15.221	-15.2221	-15.2233	-15.2275	-15.2231	-15.2226	-15.222	-15.2238	-15.2198	-15.2197	-15.2209	-15.2226	-15.2201	-15.2212	-15.2202	-15.2209	-15.2195	-15.2225	-15.224	-15.2242	-15.2237	-15.221	-15.2223	-15.2244	-15.2198	-15.2235	-15.2232	-15.222	-15.2194	-15.2195	-15.22	-15.2201	-15.22
518.747	45	13.8149	569.178	47	14.3028	-8.83203	-8.32097	-7.78149	-7.27049	-6.79566	-6.35628	-5.94124	-5.54187	-5.16369	-4.79652	-4.43871	-4.11484	-3.82862	-3.5668	-3.31838	-3.05827	-2.7933	-2.52271	-2.26617	-2.03383	-1.8335	-1.6164	-1.38233	-1.24364	-1.15169	-1.03696	-0.940122	-0.877907	-0.815813	-0.758557	-0.722465	-0.708173	-0.701592	-0.700026	-0.704341	-0.727696	-0.750148	-0.768797	-0.774487	-0.78206	-0.805451	-0.817655	-0.80903	-0.814488
616.468	40	14.4613	622.606	48	14.862	-14.9272	-14.9217	-14.9205	-14.9237	-14.9233	-14.9236	-14.9231	-14.9246	-14.9226	-14.9212	-14.9252	-14.9282	-14.9214	-14.9251	-14.9243	-14.925	-14.9227	-14.9227	-14.9249	-14.9234	-14.9225	-14.9312	-14.9793	-15.0111	-15.0132	-14.978	-14.9352	-14.927	-14.9228	-14.9247	-14.9243	-14.9277	-14.955	-14.9839	-15.006	-15.0128	-15.0191	-15.0325	-15.043	-15.0405	-15.031	-15.0121	-14.9775	-14.9549
601.455	44	15.2577	616.737	47	16.4101	-14.0338	-14.0243	-14.0206	-14.0194	-14.0209	-14.0201	-14.0217	-14.0196	-13.9971	-13.9447	-13.8635	-13.739	-13.5664	-13.3431	-13.0814	-12.8087	-12.466	-12.064	-11.6488	-11.2149	-10.7659	-10.3072	-9.84561	-9.33502	-8.8039	-8.26326	-7.72397	-7.1829	-6.65259	-6.12661	-5.58946	-5.07323	-4.58944	-4.15909	-3.7822	-3.44143	-3.12286	-2.82698	-2.54713	-2.28769	-2.05244	-1.86437	-1.7261	-1.60837
587.82	50	15.9745	701.722	39	15.6334	-15.6469	-15.6495	-15.6493	-15.648	-15.6503	-15.6497	-15.6484	-15.6497	-15.65	-15.6511	-15.6488	-15.6473	-15.65	-15.6513	-15.6478	-15.6467	-15.6498	-15.6516	-15.6467	-15.6469	-15.6486	-15.6499	-15.6475	-15.6492	-15.6514	-15.6497	-15.6492	-15.6474	-15.6498	-15.6485	-15.6514	-15.6467	-15.6506	-15.6495	-15.6482	-15.6454	-15.6467	-15.6463	-15.646	-15.6476	-15.6501	-15.6469	-15.6481	-15.6465
557.051	45	14.3114	610.222	57	16.0873	-14.9268	-14.9243	-14.9273	-14.9293	-14.9275	-14.925	-14.9273	-14.9283	-14.9272	-14.9286	-14.9271	-14.928	-14.9277	-14.9241	-14.9274	-14.93	-14.9285	-14.9219	-14.9215	-14.9233	-14.9249	-14.9231	-14.9266	-14.9292	-14.9271	-14.9223	-14.9241	-14.9232	-14.9251	-14.9227	-14.9236	-14.924	-14.9213	-14.9197	-14.9234	-14.923	-14.9248	-14.9239	-14.9245	-14.9225	-14.9278	-14.9227	-14.9269	-14.9258
620.32	40	14.7696	491.391	70	13.9288	-14.6102	-14.5806	-14.4382	-14.2634	-14.0849	-13.8509	-13.5644	-13.2243	-12.83	-12.385	-11.9327	-11.4777	-11.0122	-10.5195	-9.98259	-9.436	-8.88077	-8.31381	-7.76692	-7.26076	-6.77125	-6.29291	-5.80581	-5.34771	-4.91979	-4.52786	-4.1605	-3.81097	-3.48418	-3.16403	-2.89823	-2.66333	-2.39534	-2.15219	-1.96868	-1.78194	-1.59286	-1.4036	-1.26285	-1.20024	-1.11037	-0.996608	-0.916127	-0.840914
541.306	44	13.9606	514.752	52	14.7696	-14.7191	-14.7285	-14.7396	-14.7439	-14.7406	-14.7431	-14.7409	-14.7364	-14.7182	-14.7241	-14.7353	-14.7389	-14.7398	-14.7387	-14.7382	-14.7361	-14.7223	-14.7157	-14.7085	-14.7216	-14.7324	-14.7245	-14.7213	-14.7308	-14.7388	-14.7422	-14.7427	-14.7342	-14.7206	-14.7129	-14.7094	-14.7242	-14.7371	-14.7426	-14.7391	-14.7377	-14.7398	-14.7368	-14.7207	-14.7241	-14.7348	-14.7276	-14.7188	-14.7318
548.804	41	14.2864	579.235	45	13.5459	-14.8909	-14.8884	-14.8858	-14.888	-14.889	-14.8835	-14.8689	-14.8718	-14.8842	-14.8896	-14.8876	-14.8904	-14.8889	-14.8864	-14.8721	-14.8668	-14.8795	-14.8842	-14.8873	-14.8871	-14.8899	-14.8837	-14.8752	-14.8665	-14.8749	-14.8788	-14.8669	-14.8729	-14.886	-14.8876	-14.8893	-14.891	-14.8872	-14.8861	-14.8881	-14.8886	-14.8878	-14.8878	-14.887	-14.8872	-14.8867	-14.8858	-14.8779	-14.8665
695.457	41	15.6345	588.712	48	15.2163	-12.2325	-11.658	-11.1038	-10.533	-9.96612	-9.41685	-8.90067	-8.40541	-7.93816	-7.48715	-7.06046	-6.60765	-6.12042	-5.67181	-5.27256	-4.90974	-4.58583	-4.295	-3.99137	-3.68275	-3.36897	-3.07078	-2.79496	-2.51758	-2.23594	-1.94654	-1.66361	-1.37811	-1.12038	-0.870308	-0.61024	-0.376313	-0.175243	-0.028717	0.0832415	0.190628	0.295055	0.404429	0.481678	0.535641	0.570688	0.62109	0.688369	0.701779
604.401	42	15.5351	552.583	51	13.2841	-15.1959	-15.1956	-15.1964	-15.1979	-15.1949	-15.1949	-15.1955	-15.1944	-15.1948	-15.1937	-15.1954	-15.1945	-15.194	-15.1908	-15.1928	-15.1926	-15.1927	-15.1914	-15.1926	-15.191	-15.1952	-15.195	-15.1983	-15.1932	-15.1935	-15.1902	-15.1953	-15.1948	-15.1947	-15.1927	-15.1943	-15.1927	-15.1899	-15.1702	-15.1353	-15.0838	-14.9805	-14.8056	-14.5857	-14.3073	-13.9556	-13.5657	-13.1466	-12.6091
506.345	49	14.9473	564.86	45	14.8335	-14.8343	-14.8292	-14.8681	-14.8842	-14.8896	-14.8861	-14.8885	-14.8862	-14.8509	-14.8148	-14.8056	-14.8058	-14.8052	-14.7746	-14.7472	-14.7222	-14.6827	-14.6192	-14.6028	-14.569	-14.4777	-14.3626	-14.2303	-14.0938	-13.934	-13.7325	-13.513	-13.2725	-13.0013	-12.6987	-12.378	-12.0379	-11.692	-11.399	-11.1271	-10.85	-10.5778	-10.3095	-10.0462	-9.77443	-9.50391	-9.23557	-8.97354	-8.71275
605.005	42	15.4752	584.659	47	14.3151	-11.8756	-11.2643	-10.7085	-10.1477	-9.57041	-8.94669	-8.31936	-7.69941	-7.09259	-6.4934	-5.90033	-5.32033	-4.74852	-4.21312	-3.72658	-3.27092	-2.86007	-2.50974	-2.17768	-1.85373	-1.53969	-1.25889	-1.0308	-0.784339	-0.520963	-0.267829	-0.0423182	0.126428	0.298395	0.481418	0.631482	0.739828	0.802052	0.848863	0.895846	0.942408	0.972302	0.964656	0.975342	0.999224	1.01947	1.02784	1.01673	1.01374
602.285	45	14.6872	568.835	42	14.4717	-15.1923	-15.1916	-15.1914	-15.1956	-15.1964	-15.1927	-15.1933	-15.1935	-15.1905	-15.1903	-15.1928	-15.1962	-15.1946	-15.1917	-15.1949	-15.1915	-15.1681	-15.1278	-15.077	-14.9928	-14.885	-14.7398	-14.5708	-14.377	-14.1502	-13.889	-13.5941	-13.2454	-12.8508	-12.3961	-11.9026	-11.4004	-10.8647	-10.259	-9.70674	-9.20074	-8.67826	-8.16231	-7.65908	-7.19866	-6.78077	-6.346	-5.93433	-5.55379
536.641	45	14.4441	695.712	35	14.5301	-14.4304	-14.4236	-14.438	-14.466	-14.491	-14.4788	-14.4585	-14.4512	-14.4402	-14.4251	-14.4341	-14.4425	-14.4244	-14.4148	-14.4111	-14.4316	-14.4498	-14.4563	-14.451	-14.4479	-14.4321	-14.4139	-14.4085	-14.4223	-14.4412	-14.4483	-14.4475	-14.4501	-14.452	-14.4484	-14.4288	-14.4145	-14.409	-14.4381	-14.4813	-14.4747	-14.4536	-14.4477	-14.4479	-14.4493	-14.4299	-14.4108	-14.4091	-14.4206
662.403	40	14.7821	694.591	37	14.83	-12.747	-12.4905	-12.258	-12.064	-11.8989	-11.7092	-11.5159	-11.3206	-11.1264	-10.9326	-10.7581	-10.5584	-10.3247	-10.1257	-9.95821	-9.7838	-9.63271	-9.5262	-9.38641	-9.21762	-9.08053	-8.94672	-8.79757	-8.63829	-8.46564	-8.27874	-8.09463	-7.91605	-7.76368	-7.61553	-7.42387	-7.23199	-7.06042	-6.89225	-6.71959	-6.57443	-6.44468	-6.32854	-6.19816	-6.05612	-5.88525	-5.71839	-5.57947	-5.45669
540.086	50	15.1508	571.008	43	15.0432	-15.126	-15.1547	-15.1877	-15.1979	-15.1978	-15.1907	-15.165	-15.1554	-15.1814	-15.1725	-15.1515	-15.1721	-15.1768	-15.1298	-15.1067	-15.1123	-15.1555	-15.1787	-15.1581	-15.1629	-15.1831	-15.1452	-15.1293	-15.1705	-15.1586	-15.1224	-15.1525	-15.186	-15.193	-15.1572	-15.1161	-15.1011	-15.1192	-15.1647	-15.1569	-15.1148	-15.0993	-15.1037	-15.1269	-15.1238	-15.1056	-15.0999	-15.0997	-15.0975
519.381	52	15.116	525.674	76	15.5157	-14.8822	-14.8879	-14.8883	-14.8856	-14.8844	-14.8883	-14.8874	-14.8876	-14.8841	-14.8723	-14.8669	-14.8793	-14.8851	-14.8868	-14.8859	-14.881	-14.8668	-14.8611	-14.859	-14.8719	-14.8826	-14.8913	-14.887	-14.8867	-14.8854	-14.8815	-14.8653	-14.869	-14.8808	-14.8714	-14.8675	-14.8778	-14.8871	-14.8884	-14.8861	-14.8716	-14.8242	-14.7776	-14.7064	-14.5985	-14.4331	-14.2105	-13.904	-13.5503
386.207	67	13.9215	513.487	55	15.5155	-15.1138	-15.1032	-15.0993	-15.0998	-15.0972	-15.0997	-15.1015	-15.1004	-15.1129	-15.1271	-15.113	-15.1031	-15.0948	-15.0764	-15.0322	-14.9529	-14.8386	-14.6939	-14.5059	-14.2878	-14.0644	-13.7782	-13.4237	-13.0348	-12.6068	-12.1239	-11.6286	-11.1368	-10.666	-10.2048	-9.72874	-9.26808	-8.81933	-8.40923	-7.99609	-7.55769	-7.1068	-6.64784	-6.15514	-5.67286	-5.24194	-4.82128	-4.41495	-4.07614
612.599	42	14.9658	420.163	49	13.796	-14.0231	-14.0231	-14.0258	-14.0259	-14.0224	-14.0238	-14.0258	-14.0259	-14.0234	-14.0254	-14.0238	-14.0219	-14.023	-14.0228	-14.0214	-14.0217	-14.0265	-14.0239	-14.021	-14.0217	-14.0234	-14.0244	-14.0209	-14.0249	-14.0236	-14.0245	-14.0217	-14.0219	-14.0251	-14.0257	-14.0207	-14.0244	-14.0223	-14.024	-14.0053	-13.9508	-13.8313	-13.6539	-13.4778	-13.2688	-12.9748	-12.6435	-12.2847	-11.9198
670.701	39	14.5693	498.903	57	14.5102	-14.8903	-14.8893	-14.8918	-14.8773	-14.8639	-14.8784	-14.8785	-14.8659	-14.8705	-14.8832	-14.8885	-14.8882	-14.8865	-14.888	-14.8851	-14.8701	-14.8665	-14.8837	-14.8875	-14.885	-14.8851	-14.8892	-14.8874	-14.8724	-14.8636	-14.8799	-14.8621	-14.8196	-14.8058	-14.8068	-14.8064	-14.7855	-14.7502	-14.7438	-14.7256	-14.6755	-14.6269	-14.5805	-14.5405	-14.499	-14.4674	-14.3731	-14.2288	-14.0851
581.231	46	16.2372	585.133	51	14.7029	-3.14062	-3.08485	-3.03218	-2.96471	-2.90162	-2.8535	-2.82761	-2.81053	-2.77238	-2.72594	-2.68168	-2.65478	-2.6262	-2.58255	-2.53551	-2.50294	-2.43465	-2.35395	-2.31921	-2.29832	-2.26953	-2.21735	-2.14901	-2.07407	-2.00911	-1.97142	-1.94875	-1.93907	-1.93329	-1.92283	-1.89836	-1.88588	-1.87858	-1.88043	-1.87075	-1.83383	-1.81447	-1.81096	-1.78622	-1.76716	-1.76072	-1.74197	-1.71776	-1.69638
565.708	47	15.807	384.963	78	13.7849	-14.7196	-14.7203	-14.7346	-14.7237	-14.7179	-14.7314	-14.7019	-14.667	-14.6783	-14.7091	-14.7312	-14.7318	-14.7178	-14.7258	-14.7368	-14.7394	-14.7386	-14.7357	-14.6915	-14.6702	-14.6889	-14.6817	-14.6603	-14.6996	-14.7127	-14.6729	-14.6417	-14.6255	-14.667	-14.6807	-14.6273	-14.5712	-14.5006	-14.378	-14.2328	-14.0752	-13.8699	-13.6276	-13.3387	-13.0457	-12.7723	-12.4524	-12.1062	-11.7676
607.721	41	14.2386	582.737	48	15.3192	-15.0286	-15.0168	-15.0148	-15.0127	-15.0141	-15.0243	-15.0376	-15.043	-15.0395	-15.0253	-15.0305	-15.0361	-15.0266	-15.0243	-15.0335	-15.0288	-15.0212	-15.0313	-15.0396	-15.038	-15.0294	-15.018	-15.0153	-15.013	-15.0189	-15.0281	-15.0356	-15.0431	-15.006	-14.9075	-14.7659	-14.5814	-14.3743	-14.0821	-13.6927	-13.2342	-12.7272	-12.1743	-11.582	-10.956	-10.2911	-9.6062	-8.9421	-8.2996
602.238	46	14.2007	489.423	50	14.4904	-14.2885	-14.2908	-14.2871	-14.2875	-14.2824	-14.2712	-14.2748	-14.2856	-14.2909	-14.29	-14.2867	-14.2889	-14.2864	-14.2764	-14.2662	-14.2641	-14.2844	-14.3098	-14.3179	-14.3151	-14.3195	-14.3198	-14.316	-14.3173	-14.3206	-14.3186	-14.3173	-14.3188	-14.3186	-14.3177	-14.3208	-14.3177	-14.3203	-14.3187	-14.3192	-14.3172	-14.318	-14.3153	-14.3145	-14.318	-14.3176	-14.3168	-14.3181	-14.3144
420.694	57	14.412	478.969	45	13.1452	-15.0463	-15.0417	-15.0334	-15.0229	-15.0199	-15.0239	-15.038	-15.0482	-15.048	-15.0446	-15.0456	-15.0442	-15.0379	-15.0245	-15.0329	-15.0357	-15.0253	-15.0293	-15.04	-15.045	-15.0442	-15.0401	-15.0455	-15.0431	-15.0336	-15.0255	-15.0393	-15.0423	-15.0449	-15.0423	-15.0442	-15.0445	-15.0343	-15.0261	-15.0371	-15.036	-15.0245	-15.0281	-15.0421	-15.0427	-15.045	-15.046	-15.0454	-15.0415
638.475	42	14.4011	567.347	43	13.4795	-8.70393	-7.95195	-7.23334	-6.50721	-5.78667	-5.10163	-4.45993	-3.86621	-3.3064	-2.78316	-2.30356	-1.87858	-1.5111	-1.17794	-0.87423	-0.60909	-0.366849	-0.145257	0.0130807	0.146483	0.281391	0.409734	0.528438	0.631379	0.721453	0.788229	0.863109	0.948631	0.98105	0.986871	1.01095	1.03386	1.05349	1.05817	1.06611	1.09031	1.10637	1.1084	1.10075	1.08735	1.06966	1.07818	1.1172	1.10879
678.326	38	14.6109	394.487	58	13.7201	-14.3153	-14.3119	-14.2989	-14.2936	-14.304	-14.3137	-14.3175	-14.3142	-14.3141	-14.3123	-14.318	-14.3144	-14.313	-14.316	-14.318	-14.3067	-14.2886	-14.2978	-14.312	-14.3156	-14.2812	-14.2083	-14.0927	-13.9506	-13.8268	-13.6529	-13.4219	-13.1911	-12.9471	-12.6863	-12.4301	-12.1821	-11.8933	-11.614	-11.3847	-11.1147	-10.7962	-10.4907	-10.1807	-9.86837	-9.55281	-9.24754	-8.93528	-8.61654
462.175	56	14.643	394.884	56	14.3614	-14.5732	-14.5362	-14.5096	-14.504	-14.5035	-14.503	-14.5053	-14.5055	-14.5023	-14.5025	-14.5061	-14.5055	-14.5057	-14.5021	-14.5053	-14.505	-14.5048	-14.5069	-14.5084	-14.5033	-14.5027	-14.5046	-14.5065	-14.5065	-14.5078	-14.5039	-14.5073	-14.5016	-14.5044	-14.5063	-14.5086	-14.5056	-14.5032	-14.5064	-14.5073	-14.5063	-14.5054	-14.5265	-14.5584	-14.5362	-14.5123	-14.5056	-14.5055	-14.5082
510.139	55	14.5814	562.333	47	14.1626	-9.22361	-8.82024	-8.38208	-7.94038	-7.51802	-7.13155	-6.76575	-6.38626	-5.99951	-5.61533	-5.24247	-4.89283	-4.566	-4.26952	-3.99888	-3.76045	-3.55422	-3.35871	-3.17365	-2.99922	-2.83788	-2.68922	-2.48893	-2.29495	-2.12408	-1.9546	-1.77687	-1.6141	-1.46546	-1.33024	-1.18279	-1.03846	-0.935892	-0.841299	-0.734261	-0.610543	-0.481252	-0.395711	-0.330154	-0.271764	-0.216096	-0.170942	-0.143464	-0.133544
587.955	42	13.3666	597.906	52	16.0927	-14.8858	-14.8896	-14.8923	-14.8919	-14.8899	-14.8897	-14.891	-14.8904	-14.8924	-14.8909	-14.893	-14.8935	-14.8921	-14.8911	-14.892	-14.8906	-14.8904	-14.8897	-14.8884	-14.8864	-14.8881	-14.8898	-14.8913	-14.8896	-14.8912	-14.8934	-14.8906	-14.8875	-14.8912	-14.888	-14.89	-14.8872	-14.8883	-14.8877	-14.8866	-14.8849	-14.8864	-14.8865	-14.8872	-14.8851	-14.8867	-14.8865	-14.8882	-14.888
601.317	42	15.7445	505.778	55	14.4515	-14.3156	-14.3168	-14.313	-14.3111	-14.314	-14.3113	-14.3149	-14.3152	-14.3162	-14.3144	-14.314	-14.3153	-14.3187	-14.3074	-14.2495	-14.1883	-14.1363	-14.0767	-13.9995	-13.896	-13.7709	-13.6117	-13.4318	-13.2305	-12.9951	-12.7486	-12.495	-12.1868	-11.8377	-11.4825	-11.1143	-10.7193	-10.2845	-9.8322	-9.419	-8.99056	-8.53403	-8.12949	-7.76285	-7.40078	-7.04417	-6.69869	-6.30632	-5.88388
601.237	47	14.5281	347.071	63	13.424	-15.528	-15.5255	-15.5316	-15.5199	-15.4824	-15.3813	-15.1917	-14.9752	-14.7302	-14.4408	-14.1101	-13.7521	-13.3165	-12.821	-12.3076	-11.7776	-11.2346	-10.6906	-10.1373	-9.5548	-8.97666	-8.41993	-7.9188	-7.44694	-6.95427	-6.4777	-6.03413	-5.62164	-5.22365	-4.79764	-4.40908	-4.09025	-3.81483	-3.55197	-3.25757	-2.99924	-2.79803	-2.58087	-2.35468	-2.13346	-1.90635	-1.68046	-1.48866	-1.33465
582.063	45	14.9468	424.342	54	14.0257	-14.5743	-14.5842	-14.5913	-14.5958	-14.5937	-14.5955	-14.5938	-14.5874	-14.5768	-14.5815	-14.5915	-14.5943	-14.5966	-14.5963	-14.5947	-14.5926	-14.5805	-14.5793	-14.586	-14.582	-14.58	-14.5834	-14.5904	-14.5943	-14.5944	-14.5939	-14.5933	-14.5898	-14.5779	-14.5804	-14.5922	-14.5951	-14.594	-14.5937	-14.5951	-14.5959	-14.585	-14.5739	-14.5683	-14.5792	-14.5883	-14.5926	-14.594	-14.5952
448.997	57	15.2944	527.585	49	13.2068	-14.9217	-14.9214	-14.9215	-14.9199	-14.9237	-14.9217	-14.9257	-14.9224	-14.9232	-14.9242	-14.9248	-14.9231	-14.9252	-14.9264	-14.924	-14.9228	-14.9252	-14.9253	-14.925	-14.9219	-14.9256	-14.9259	-14.922	-14.9221	-14.9234	-14.9233	-14.9236	-14.9212	-14.9238	-14.9227	-14.9257	-14.9237	-14.928	-14.9234	-14.9227	-14.9243	-14.9257	-14.9276	-14.9254	-14.9239	-14.925	-14.9211	-14.9238	-14.9235
488.846	48	13.4079	612.927	36	13.7496	-14.8891	-14.8899	-14.8932	-14.8896	-14.8873	-14.8894	-14.882	-14.8713	-14.8762	-14.8894	-14.894	-14.8906	-14.8895	-14.8917	-14.8883	-14.8738	-14.8724	-14.8839	-14.8854	-14.8863	-14.8867	-14.8887	-14.8866	-14.8854	-14.885	-14.8876	-14.888	-14.8889	-14.8886	-14.8902	-14.8856	-14.8863	-14.8864	-14.8889	-14.8807	-14.8679	-14.8688	-14.8828	-14.8842	-14.8853	-14.8856	-14.8872	-14.8847	-14.8881
445.354	64	14.6752	418.918	54	14.8319	-14.9257	-14.9238	-14.9246	-14.9278	-14.9264	-14.9231	-14.9235	-14.9237	-14.9239	-14.9198	-14.9241	-14.9237	-14.924	-14.9218	-14.9231	-14.9231	-14.9237	-14.9214	-14.924	-14.9219	-14.9237	-14.9231	-14.9304	-14.9254	-14.9238	-14.9234	-14.9235	-14.9219	-14.9229	-14.9244	-14.9234	-14.9197	-14.9224	-14.9221	-14.926	-14.9229	-14.9225	-14.9242	-14.9244	-14.9245	-14.9218	-14.9252	-14.9278	-14.9215
602.571	46	14.7836	621.95	54	16.0429	-14.434	-14.4503	-14.4532	-14.4426	-14.4184	-14.4136	-14.4126	-14.4105	-14.3946	-14.3697	-14.4066	-14.4291	-14.3903	-14.3614	-14.3612	-14.3594	-14.3684	-14.3954	-14.4133	-14.4128	-14.4328	-14.4414	-14.4515	-14.438	-14.4169	-14.4103	-14.4096	-14.4063	-14.4211	-14.4404	-14.4513	-14.4356	-14.3856	-14.3736	-14.3991	-14.406	-14.4018	-14.3729	-14.3775	-14.3991	-14.4279	-14.4462	-14.4508	-14.4343
564.331	42	14.0558	574.757	48	14.2637	-14.2801	-14.2681	-14.2726	-14.281	-14.2687	-14.2657	-14.2774	-14.2833	-14.2852	-14.2865	-14.2856	-14.2844	-14.2737	-14.2667	-14.2748	-14.2834	-14.2835	-14.2858	-14.283	-14.2855	-14.2909	-14.3083	-14.3143	-14.3153	-14.3162	-14.3162	-14.3121	-14.3146	-14.314	-14.3161	-14.3126	-14.3135	-14.3128	-14.3161	-14.3142	-14.3137	-14.3157	-14.3174	-14.3138	-14.3151	-14.3163	-14.318	-14.3142	-14.3134
635.384	41	13.6851	487.84	44	14.2784	-15.5315	-15.5302	-15.5303	-15.5319	-15.529	-15.5305	-15.5298	-15.5312	-15.5818	-15.6008	-15.5572	-15.5344	-15.5306	-15.5316	-15.533	-15.5308	-15.5339	-15.5349	-15.527	-15.5267	-15.5266	-15.5286	-15.5298	-15.5244	-15.5274	-15.5272	-15.5269	-15.5249	-15.5279	-15.5275	-15.527	-15.5256	-15.5264	-15.5275	-15.5292	-15.5286	-15.5319	-15.5267	-15.5272	-15.5264	-15.5297	-15.5263	-15.5293	-15.5293
582.752	45	15.6505	560.638	48	14.4218	-0.298987	-0.201488	-0.137339	-0.0876079	-0.0522213	-0.00829817	0.0340245	0.0582564	0.067767	0.0704788	0.0796029	0.085865	0.0642187	0.044278	0.0424948	0.0304838	0.0208411	0.0313827	0.0495039	0.0644577	0.0577474	0.0457738	0.0441979	0.041095	0.0395665	0.0525132	0.0653948	0.0506486	0.0494078	0.063406	0.0590007	0.0451242	0.0413981	0.0418198	0.0448961	0.0421182	0.0432641	0.0430976	0.0516056	0.0639486	0.0737058	0.0681799	0.0540225	0.0400466
482.552	51	14.9279	408.056	61	14.6041	-15.4993	-15.4979	-15.4972	-15.5035	-15.5004	-15.4989	-15.4996	-15.5028	-15.5008	-15.4998	-15.4981	-15.5005	-15.4994	-15.4993	-15.4992	-15.5024	-15.4997	-15.5004	-15.4976	-15.4997	-15.5018	-15.4992	-15.4993	-15.5008	-15.4961	-15.5003	-15.4997	-15.5006	-15.5106	-15.5267	-15.5279	-15.5299	-15.5264	-15.4951	-15.432	-15.3153	-15.2016	-15.1038	-14.9346	-14.7171	-14.4736	-14.179	-13.8277	-13.4344
542.421	47	15.3021	494.052	59	15.826	1.02317	0.956448	0.888855	0.835913	0.803583	0.783409	0.769266	0.739439	0.686041	0.639773	0.605551	0.553508	0.498426	0.45069	0.395308	0.338812	0.286844	0.242329	0.211824	0.156134	0.0751183	0.0108171	-0.0412118	-0.0921042	-0.166654	-0.258499	-0.305507	-0.331186	-0.338184	-0.362987	-0.398158	-0.424875	-0.443064	-0.45729	-0.487229	-0.527904	-0.535068	-0.523491	-0.521247	-0.52035	-0.520967	-0.51117	-0.491792	-0.459687
492.16	55	14.6087	609.478	41	13.9099	-15.117	-15.1019	-15.0995	-15.0983	-15.0966	-15.0988	-15.086	-15.0561	-15.0865	-15.1235	-15.1167	-15.1019	-15.0974	-15.0981	-15.0998	-15.0976	-15.1097	-15.1283	-15.118	-15.1008	-15.0976	-15.0997	-15.1036	-15.101	-15.1008	-15.1004	-15.1105	-15.1241	-15.0927	-15.0628	-15.0818	-15.0949	-15.0998	-15.1018	-15.0974	-15.0985	-15.0846	-15.0573	-15.0696	-15.0898	-15.0988	-15.099	-15.1021	-15.0988
548.134	49	15.2232	544.058	48	13.9836	-14.6183	-14.6183	-14.6183	-14.6195	-14.6143	-14.615	-14.6171	-14.6154	-14.6162	-14.6182	-14.6182	-14.6174	-14.6147	-14.6165	-14.6179	-14.6195	-14.6195	-14.6188	-14.617	-14.6174	-14.6159	-14.6172	-14.6165	-14.6158	-14.6154	-14.6175	-14.6164	-14.6155	-14.6148	-14.619	-14.618	-14.6149	-14.6173	-14.6206	-14.6164	-14.6185	-14.6195	-14.62	-14.6139	-14.6098	-14.5889	-14.5315	-14.4193	-14.252
601.648	43	14.4593	452.349	56	13.8309	0.413549	0.459976	0.483376	0.50583	0.562976	0.588866	0.595672	0.593903	0.594287	0.579123	0.579113	0.589903	0.609484	0.62056	0.621676	0.620667	0.619839	0.59789	0.572338	0.537292	0.548139	0.579083	0.566635	0.561322	0.578426	0.587128	0.57451	0.546575	0.534482	0.554474	0.562278	0.552784	0.570111	0.583872	0.577264	0.565178	0.550091	0.541067	0.556486	0.599103	0.59453	0.556815	0.547555	0.546984
617.967	46	15.7007	531.836	46	13.3799	-15.1231	-15.1505	-15.1867	-15.1985	-15.1966	-15.1967	-15.198	-15.1979	-15.1962	-15.1997	-15.1994	-15.1965	-15.1917	-15.1935	-15.1942	-15.1977	-15.1935	-15.196	-15.1957	-15.1948	-15.1924	-15.1927	-15.1947	-15.1946	-15.1934	-15.1969	-15.1942	-15.192	-15.1902	-15.1959	-15.1944	-15.196	-15.1958	-15.1956	-15.1942	-15.1923	-15.1921	-15.1953	-15.1939	-15.1923	-15.1933	-15.1949	-15.1938	-15.1927
413.162	61	14.1407	470.882	66	14.883	-15.2214	-15.2204	-15.2182	-15.225	-15.2242	-15.2215	-15.2224	-15.2215	-15.2222	-15.2193	-15.2225	-15.2209	-15.22	-15.2202	-15.2197	-15.2206	-15.2205	-15.2218	-15.2227	-15.2206	-15.222	-15.2224	-15.2209	-15.2237	-15.2203	-15.2238	-15.2241	-15.2213	-15.2178	-15.2202	-15.2237	-15.221	-15.2191	-15.2214	-15.2193	-15.22	-15.2205	-15.2247	-15.2215	-15.2239	-15.2186	-15.2234	-15.2189	-15.2081
683.811	40	16.1036	648.127	39	14.7412	0.144799	0.129761	0.146583	0.158349	0.147334	0.140963	0.138222	0.14193	0.136242	0.124735	0.117773	0.122176	0.145923	0.153576	0.128034	0.117993	0.11537	0.127431	0.130542	0.123237	0.108805	0.0992189	0.103843	0.122166	0.136268	0.142527	0.140711	0.144698	0.133992	0.105386	0.102578	0.114471	0.104599	0.0994807	0.110638	0.129465	0.133956	0.09951	0.0728709	0.0692769	0.079505	0.0857071	0.0633442	0.0603393
639.431	41	14.1331	585.179	46	14.9714	-14.8325	-14.7249	-14.5811	-14.3132	-13.9662	-13.5848	-13.1245	-12.5817	-12.0118	-11.4226	-10.8327	-10.2266	-9.59921	-9.00764	-8.42713	-7.80811	-7.20586	-6.62409	-6.10939	-5.60949	-5.09957	-4.5862	-4.07225	-3.6246	-3.20798	-2.76864	-2.38524	-2.06905	-1.76599	-1.46782	-1.17334	-0.916656	-0.700377	-0.455294	-0.19709	0.0497008	0.271011	0.467773	0.641599	0.80737	0.996818	1.15172	1.25728	1.33866
585.242	43	14.4814	471.574	45	13.2386	-14.1138	-14.115	-14.1229	-14.1352	-14.1405	-14.1438	-14.1463	-14.1348	-14.1222	-14.1172	-14.1158	-14.1143	-14.1142	-14.1156	-14.1266	-14.1352	-14.1397	-14.1351	-14.1192	-14.1109	-14.1141	-14.1133	-14.1168	-14.1144	-14.1256	-14.1365	-14.1257	-14.1153	-14.113	-14.1141	-14.1145	-14.112	-14.1129	-14.1128	-14.1264	-14.1253	-14.0834	-14.052	-14.0463	-14.037	-14.0263	-14.0197	-14.0137	-13.9967
453.521	50	13.4366	393.239	60	14.6122	-14.8079	-14.8111	-14.8094	-14.8078	-14.811	-14.8091	-14.8083	-14.8125	-14.8313	-14.8275	-14.8114	-14.8101	-14.8066	-14.8063	-14.8061	-14.8059	-14.8077	-14.8133	-14.8284	-14.8182	-14.8125	-14.8061	-14.8068	-14.8088	-14.8091	-14.8108	-14.8089	-14.8075	-14.8096	-14.8084	-14.8085	-14.8075	-14.81	-14.8045	-14.8052	-14.8084	-14.8098	-14.8131	-14.8292	-14.8225	-14.8099	-14.8066	-14.8112	-14.8092
563.992	54	16.3534	532.735	78	16.1868	-10.6545	-10.4984	-10.3505	-10.2033	-10.0361	-9.87207	-9.70951	-9.55294	-9.39407	-9.20189	-9.00817	-8.82678	-8.66178	-8.50398	-8.33229	-8.16483	-8.02538	-7.87327	-7.71246	-7.61376	-7.51653	-7.37152	-7.23814	-7.11626	-7.04993	-6.98001	-6.87629	-6.79019	-6.72652	-6.63307	-6.53974	-6.4496	-6.39224	-6.35441	-6.31246	-6.25259	-6.17887	-6.0759	-5.96939	-5.89455	-5.82508	-5.72829	-5.65514	-5.59811
527.741	45	13.606	366.7	58	13.1351	-14.7594	-14.4908	-14.1621	-13.7731	-13.2858	-12.7527	-12.2178	-11.6796	-11.1311	-10.582	-10.0203	-9.43651	-8.82663	-8.21606	-7.68604	-7.19997	-6.74719	-6.33607	-5.95999	-5.57552	-5.20997	-4.87121	-4.52901	-4.17926	-3.80541	-3.46048	-3.16522	-2.93382	-2.74534	-2.52327	-2.30944	-2.14357	-1.95187	-1.74146	-1.54851	-1.37706	-1.23384	-1.07665	-0.90041	-0.736193	-0.584992	-0.445396	-0.310458	-0.179336
702.992	37	14.8733	528.15	56	15.3271	-14.7488	-14.7419	-14.7446	-14.741	-14.7404	-14.7374	-14.7266	-14.7202	-14.7268	-14.7061	-14.6595	-14.6239	-14.5735	-14.4916	-14.3742	-14.213	-14.0045	-13.7453	-13.433	-13.0774	-12.6797	-12.2571	-11.805	-11.3498	-10.8919	-10.4349	-9.97853	-9.53322	-9.11175	-8.72198	-8.35549	-8.0069	-7.67207	-7.36384	-7.04886	-6.75462	-6.50756	-6.31549	-6.17016	-6.03287	-5.89554	-5.74798	-5.60157	-5.46738
632.951	39	15.8827	570.204	45	14.6946	-14.968	-15.0127	-15.0156	-14.9876	-14.9525	-14.9265	-14.9245	-14.9247	-14.9255	-14.9505	-14.9637	-14.9387	-14.9265	-14.9219	-14.9241	-14.9157	-14.8956	-14.8806	-14.8503	-14.7502	-14.6283	-14.505	-14.3046	-14.0325	-13.7591	-13.4143	-12.9858	-12.5289	-12.0591	-11.5679	-11.0772	-10.5851	-10.0978	-9.62149	-9.15464	-8.69469	-8.24806	-7.81935	-7.41111	-7.00651	-6.62649	-6.27302	-5.94597	-5.63824
571.359	44	14.0184	543.224	43	14.5089	-14.4723	-14.4933	-14.4738	-14.4651	-14.4888	-14.4852	-14.4614	-14.4528	-14.4459	-14.4243	-14.4277	-14.4424	-14.4284	-14.4203	-14.4409	-14.4504	-14.4514	-14.4511	-14.4523	-14.4508	-14.4713	-14.4964	-14.5052	-14.5036	-14.505	-14.4839	-14.4637	-14.4834	-14.5027	-14.5049	-14.4839	-14.4653	-14.4844	-14.499	-14.5053	-14.5148	-14.5267	-14.5134	-14.5057	-14.5037	-14.5057	-14.5018	-14.5041	-14.5044
623.203	41	14.3071	392.802	60	15.153	-4.57115	-4.07485	-3.61494	-3.23999	-2.91731	-2.60314	-2.33256	-2.1129	-1.88713	-1.67529	-1.49079	-1.31353	-1.14103	-0.961472	-0.783643	-0.598641	-0.437023	-0.310041	-0.214292	-0.13484	-0.044525	0.0336887	0.0958675	0.146454	0.180883	0.190279	0.181469	0.170589	0.178713	0.179746	0.160202	0.145112	0.143786	0.150529	0.16414	0.16634	0.168687	0.168544	0.138225	0.103717	0.0974072	0.0980218	0.114054	0.106675
533.967	55	16.1005	647.798	44	14.6376	-14.5926	-14.5832	-14.5762	-14.5874	-14.5938	-14.5954	-14.5985	-14.5973	-14.5959	-14.597	-14.5969	-14.5859	-14.5752	-14.5843	-14.5932	-14.5935	-14.5924	-14.5915	-14.5932	-14.5925	-14.5931	-14.593	-14.5923	-14.578	-14.5752	-14.5885	-14.594	-14.5914	-14.5939	-14.5959	-14.5913	-14.5556	-14.488	-14.3729	-14.2356	-14.0655	-13.8494	-13.5747	-13.2365	-12.8116	-12.3121	-11.7974	-11.2871	-10.7876
666.998	40	15.977	535.293	39	13.9648	-14.7254	-14.7361	-14.741	-14.7443	-14.7435	-14.7448	-14.7407	-14.7287	-14.7212	-14.7333	-14.7573	-14.7905	-14.7761	-14.7473	-14.7396	-14.7316	-14.7173	-14.7244	-14.7426	-14.785	-14.7825	-14.7529	-14.7384	-14.7386	-14.7384	-14.7391	-14.7403	-14.7426	-14.747	-14.7819	-14.7784	-14.7564	-14.7404	-14.7392	-14.7369	-14.7603	-14.7882	-14.7561	-14.7354	-14.7742	-14.7996	-14.8031	-14.7741	-14.759
427.811	58	15.3769	614.566	44	15.7558	-15.6546	-15.6544	-15.6548	-15.6524	-15.6164	-15.5547	-15.5376	-15.5307	-15.5306	-15.532	-15.5313	-15.5305	-15.5247	-15.4948	-15.4724	-15.4425	-15.3977	-15.3384	-15.2661	-15.2293	-15.2172	-15.1532	-15.0661	-14.9744	-14.8834	-14.7849	-14.6565	-14.5206	-14.3911	-14.3005	-14.2356	-14.128	-14.0295	-13.9788	-13.9171	-13.8481	-13.7638	-13.697	-13.6695	-13.617	-13.5354	-13.4391	-13.3416	-13.2554
647.708	52	16.4805	588.489	59	16.1514	-15.1983	-15.1974	-15.1927	-15.1929	-15.1948	-15.1938	-15.1915	-15.1919	-15.1932	-15.188	-15.1415	-15.1238	-15.1652	-15.1909	-15.1923	-15.195	-15.1868	-15.16	-15.1264	-15.1117	-15.1496	-15.1842	-15.1914	-15.193	-15.1906	-15.1627	-15.1499	-15.1755	-15.1887	-15.1882	-15.1421	-15.1247	-15.1634	-15.1605	-15.1197	-15.1232	-15.1171	-15.0715	-15.0112	-14.933	-14.8202	-14.6618	-14.4379	-14.1695
463.182	74	15.482	557.565	39	13.3301	-0.786631	-0.799819	-0.815863	-0.832069	-0.849991	-0.886418	-0.926469	-0.882707	-0.849417	-0.847533	-0.868208	-0.883959	-0.847151	-0.807654	-0.801109	-0.812519	-0.823218	-0.815206	-0.804426	-0.802739	-0.821837	-0.844133	-0.842134	-0.822028	-0.791128	-0.786906	-0.79829	-0.819955	-0.823695	-0.810104	-0.813938	-0.824073	-0.828126	-0.833484	-0.849936	-0.845554	-0.8307	-0.829603	-0.8228	-0.807685	-0.812325	-0.825518	-0.830083	-0.835347
608.499	43	15.6308	616.979	40	13.7298	-14.408	-14.4137	-14.428	-14.4343	-14.4183	-14.4112	-14.4035	-14.4073	-14.4094	-14.4089	-14.4062	-14.4096	-14.4358	-14.4477	-14.4472	-14.4364	-14.413	-14.4114	-14.4042	-14.4064	-14.4047	-14.4105	-14.4298	-14.4453	-14.4483	-14.4324	-14.4127	-14.4072	-14.41	-14.4092	-14.4072	-14.4124	-14.429	-14.4465	-14.4505	-14.4361	-14.4148	-14.407	-14.4056	-14.4096	-14.4043	-14.4096	-14.4298	-14.446
631.966	47	16.1142	491.647	52	14.66	0.138432	0.162841	0.147703	0.112585	0.115098	0.140697	0.157643	0.153311	0.127753	0.130518	0.131932	0.108731	0.100957	0.113147	0.119637	0.10988	0.0688074	0.0702888	0.103762	0.115993	0.118625	0.120701	0.134402	0.158751	0.121965	0.0849732	0.0691163	0.0915769	0.128843	0.141832	0.142678	0.141233	0.135593	0.124616	0.118591	0.119423	0.119807	0.121144	0.117988	0.119584	0.116208	0.102868	0.100019	0.112665
618.892	48	15.5908	719.962	38	14.5788	-14.5034	-14.5024	-14.5042	-14.5029	-14.5023	-14.5009	-14.5021	-14.5015	-14.5022	-14.5014	-14.5013	-14.5014	-14.5044	-14.5033	-14.5014	-14.5005	-14.5028	-14.4996	-14.5003	-14.5008	-14.5037	-14.4981	-14.4999	-14.5016	-14.5025	-14.5007	-14.5005	-14.5016	-14.5033	-14.5019	-14.5025	-14.5031	-14.5023	-14.5001	-14.5001	-14.4956	-14.4529	-14.4222	-14.4337	-14.4462	-14.4483	-14.4465	-14.455	-14.483
518.928	55	15.1751	553.839	55	14.6197	-15.0997	-15.1039	-15.1023	-15.1005	-15.1033	-15.1225	-15.1308	-15.1162	-15.1045	-15.1037	-15.0996	-15.0899	-15.06	-14.9975	-14.8982	-14.7611	-14.5932	-14.4162	-14.1683	-13.8661	-13.526	-13.153	-12.7437	-12.3165	-11.8745	-11.4223	-10.9343	-10.391	-9.88296	-9.42	-8.91547	-8.41385	-7.92284	-7.46315	-7.03339	-6.63419	-6.25728	-5.89992	-5.57782	-5.2904	-4.98829	-4.73051	-4.54975	-4.37682
382.123	58	14.6635	566.758	58	15.1201	-14.8081	-14.8166	-14.831	-14.8193	-14.8116	-14.809	-14.8083	-14.806	-14.808	-14.8154	-14.8269	-14.8318	-14.8333	-14.8204	-14.81	-14.807	-14.8088	-14.8098	-14.8071	-14.8081	-14.8099	-14.8186	-14.8294	-14.8197	-14.8136	-14.8102	-14.8105	-14.8081	-14.8078	-14.8128	-14.8241	-14.8334	-14.8332	-14.8213	-14.8087	-14.8086	-14.8101	-14.8088	-14.8042	-14.8123	-14.8248	-14.8217	-14.8118	-14.8109
671.397	42	13.8175	501.077	54	16.0423	-0.249376	-0.270661	-0.300463	-0.303732	-0.293195	-0.302412	-0.316232	-0.332959	-0.318885	-0.297611	-0.273728	-0.269323	-0.278745	-0.286513	-0.288054	-0.288711	-0.287132	-0.289334	-0.296637	-0.311389	-0.327634	-0.328568	-0.303584	-0.290351	-0.289098	-0.292711	-0.293558	-0.308406	-0.304738	-0.294661	-0.287984	-0.288819	-0.288883	-0.298311	-0.305983	-0.283223	-0.272717	-0.279908	-0.295499	-0.307383	-0.298863	-0.291709	-0.289136	-0.287468
704.024	40	15.2052	322.169	79	14.5373	-14.023	-14.0216	-14.0191	-14.0209	-14.0402	-14.0588	-14.0394	-14.0239	-14.0201	-14.0186	-14.0176	-14.0204	-14.0209	-14.0178	-14.0108	-14.0019	-14.0085	-14.0205	-14.0196	-14.0219	-14.0216	-14.0182	-14.0175	-14.0012	-14.0047	-14.0136	-14.0176	-14.0228	-14.0182	-13.9778	-13.8953	-13.7714	-13.6116	-13.4234	-13.199	-12.9318	-12.6712	-12.3419	-11.9493	-11.5	-11.0314	-10.5898	-10.1253	-9.61985
481.329	60	15.5809	617.034	35	14.1586	-13.3275	-13.0624	-12.7813	-12.4845	-12.1979	-11.9051	-11.6023	-11.3036	-11.0173	-10.7905	-10.531	-10.2261	-9.99202	-9.78104	-9.53749	-9.30339	-9.09056	-8.86907	-8.63714	-8.38346	-8.14179	-7.9306	-7.69909	-7.46398	-7.25139	-7.05398	-6.87551	-6.65946	-6.45068	-6.31585	-6.16279	-5.98217	-5.79582	-5.63327	-5.49585	-5.33878	-5.15729	-5.02	-4.88341	-4.68469	-4.50793	-4.36665	-4.21347	-4.06431
614.754	47	13.6523	571.874	47	16.3243	-15.6405	-15.6448	-15.6482	-15.6502	-15.6524	-15.6371	-15.5922	-15.5857	-15.6261	-15.6427	-15.646	-15.6495	-15.6518	-15.6455	-15.6468	-15.6482	-15.6478	-15.6452	-15.6486	-15.6477	-15.6509	-15.6483	-15.6485	-15.6492	-15.649	-15.6487	-15.6494	-15.6496	-15.6467	-15.6073	-15.5592	-15.5235	-15.4488	-15.3268	-15.1415	-14.9297	-14.7406	-14.5117	-14.2349	-13.9241	-13.5834	-13.216	-12.8402	-12.4483
545.373	46	14.0863	625.94	44	14.1004	-14.5942	-14.5992	-14.5685	-14.5229	-14.5026	-14.5012	-14.5027	-14.5296	-14.5737	-14.551	-14.5126	-14.5015	-14.5282	-14.5746	-14.5476	-14.525	-14.5614	-14.581	-14.5738	-14.5828	-14.5898	-14.5946	-14.5676	-14.5267	-14.5453	-14.5789	-14.5774	-14.5799	-14.589	-14.5956	-14.5823	-14.5387	-14.5082	-14.5043	-14.5296	-14.5672	-14.5822	-14.566	-14.5226	-14.5477	-14.5842	-14.5908	-14.588	-14.5753
553.17	50	15.0395	593.923	45	15.7382	-14.3154	-14.316	-14.3174	-14.3169	-14.3156	-14.3145	-14.3165	-14.3138	-14.3144	-14.3157	-14.3151	-14.3158	-14.3136	-14.3157	-14.3147	-14.3144	-14.3147	-14.3172	-14.3137	-14.3148	-14.3165	-14.3159	-14.3161	-14.3136	-14.3137	-14.3173	-14.3136	-14.3149	-14.3182	-14.3175	-14.3132	-14.3151	-14.315	-14.3147	-14.3128	-14.3146	-14.3161	-14.3176	-14.3136	-14.3155	-14.3153	-14.3173	-14.3141	-14.3173
515.2	47	14.311	525.911	52	14.6042	-15.508	-15.5024	-15.5051	-15.505	-15.5039	-15.5039	-15.505	-15.5047	-15.5019	-15.5006	-15.5013	-15.5003	-15.5019	-15.4989	-15.499	-15.5005	-15.501	-15.5014	-15.4988	-15.5003	-15.4987	-15.4993	-15.5011	-15.5009	-15.4999	-15.4999	-15.5004	-15.4998	-15.4989	-15.5007	-15.5031	-15.5013	-15.4985	-15.5015	-15.5019	-15.4978	-15.4981	-15.4982	-15.5001	-15.5001	-15.4958	-15.4991	-15.5013	-15.4999
632.078	45	14.9408	434.964	55	14.599	-14.9231	-14.9242	-14.9271	-14.9096	-14.8598	-14.7681	-14.6315	-14.4703	-14.2659	-14.0144	-13.644	-13.2062	-12.8131	-12.3936	-11.8945	-11.4147	-10.9614	-10.531	-10.1182	-9.72375	-9.35332	-8.98779	-8.60884	-8.21865	-7.80998	-7.40371	-6.99277	-6.61289	-6.24571	-5.8904	-5.50784	-5.11431	-4.76831	-4.42539	-4.05893	-3.70637	-3.36582	-3.04359	-2.75437	-2.50723	-2.26293	-2.03074	-1.8104	-1.59636
563.705	49	15.9589	470.282	64	14.6903	-14.6173	-14.6186	-14.6197	-14.6154	-14.6168	-14.6169	-14.6173	-14.6142	-14.6174	-14.62	-14.6186	-14.6152	-14.6159	-14.6176	-14.6196	-14.6188	-14.6194	-14.6197	-14.6176	-14.6171	-14.6163	-14.6178	-14.6155	-14.6177	-14.6178	-14.6163	-14.6158	-14.6175	-14.6203	-14.6193	-14.6182	-14.6175	-14.6193	-14.62	-14.6176	-14.6212	-14.6187	-14.6195	-14.6185	-14.6176	-14.6174	-14.6163	-14.6168	-14.6184
423.07	80	13.8903	479.705	56	15.1409	-15.346	-15.371	-15.3994	-15.3745	-15.3534	-15.3458	-15.3698	-15.3947	-15.3728	-15.3683	-15.4159	-15.4023	-15.3608	-15.3488	-15.3602	-15.3942	-15.386	-15.3582	-15.3465	-15.3626	-15.4144	-15.4293	-15.4207	-15.4119	-15.4	-15.364	-15.3717	-15.397	-15.4085	-15.4172	-15.4312	-15.3981	-15.3586	-15.3453	-15.3577	-15.3905	-15.3836	-15.3553	-15.3445	-15.3417	-15.3438	-15.3452	-15.3446	-15.3429
600.888	42	14.8039	411.086	60	15.4161	-3.62215	-3.61585	-3.60094	-3.58686	-3.58864	-3.60245	-3.58897	-3.58567	-3.59589	-3.61492	-3.62292	-3.59833	-3.58558	-3.59856	-3.59082	-3.58409	-3.59517	-3.60584	-3.60356	-3.60495	-3.60376	-3.6067	-3.59364	-3.56534	-3.56856	-3.57437	-3.56115	-3.55421	-3.55187	-3.57531	-3.59412	-3.58752	-3.57942	-3.5778	-3.56652	-3.55559	-3.55287	-3.5566	-3.57317	-3.58112	-3.57307	-3.54909	-3.53673	-3.54878
406.275	65	14.4042	566.429	41	13.4533	-14.9264	-14.9261	-14.9264	-14.9259	-14.9327	-14.9297	-14.9258	-14.9287	-14.9286	-14.9276	-14.925	-14.9277	-14.9295	-14.9262	-14.9263	-14.9258	-14.9293	-14.9265	-14.9263	-14.928	-14.9272	-14.9273	-14.9275	-14.9296	-14.927	-14.9286	-14.928	-14.9265	-14.9263	-14.9274	-14.9291	-14.9286	-14.9269	-14.9265	-14.9283	-14.9265	-14.9261	-14.9276	-14.9368	-14.9476	-14.9434	-14.931	-14.9279	-14.9267
542.797	52	15.1002	501.802	57	16.2157	-14.8218	-14.8484	-14.8705	-14.8863	-14.8852	-14.8622	-14.8228	-14.8184	-14.8297	-14.8467	-14.8648	-14.8801	-14.8863	-14.8795	-14.8351	-14.831	-14.8659	-14.8847	-14.8905	-14.8884	-14.879	-14.8662	-14.8596	-14.8589	-14.8756	-14.8634	-14.822	-14.8182	-14.8325	-14.8658	-14.86	-14.8233	-14.8087	-14.8048	-14.8089	-14.8062	-14.8024	-14.8116	-14.7759	-14.6569	-14.5023	-14.318	-14.1187	-13.8705
339.514	78	13.9643	469.043	50	13.176	-14.8883	-14.8892	-14.8878	-14.8735	-14.8746	-14.8864	-14.8919	-14.8824	-14.8556	-14.8309	-14.8166	-14.8104	-14.8083	-14.8089	-14.7816	-14.7333	-14.7301	-14.7386	-14.7468	-14.7394	-14.7333	-14.6952	-14.6535	-14.6258	-14.6186	-14.6148	-14.5816	-14.5277	-14.4799	-14.3823	-14.2373	-14.0906	-13.9302	-13.7283	-13.5035	-13.2642	-13.0129	-12.7403	-12.4435	-12.1476	-11.8597	-11.549	-11.2482	-10.9925
513.884	45	14.6771	396.286	55	14.0172	-14.4328	-14.4465	-14.449	-14.4497	-14.441	-14.4212	-14.4083	-14.4113	-14.4274	-14.4405	-14.4186	-14.4256	-14.4411	-14.45	-14.4439	-14.4209	-14.421	-14.4405	-14.4249	-14.4168	-14.4355	-14.4497	-14.4471	-14.4485	-14.4405	-14.4223	-14.4106	-14.4069	-14.4129	-14.4136	-14.4057	-14.4202	-14.4433	-14.4526	-14.4418	-14.4219	-14.4092	-14.4094	-14.4053	-14.4068	-14.4085	-14.4189	-14.4392	-14.4244
572.422	49	14.9696	630.401	41	14.3836	-7.7929	-7.45727	-7.09561	-6.71098	-6.33256	-5.94996	-5.54358	-5.16111	-4.79982	-4.45139	-4.10043	-3.74282	-3.43667	-3.18153	-2.92257	-2.6897	-2.4828	-2.28844	-2.10084	-1.93981	-1.79377	-1.65089	-1.53607	-1.44281	-1.37002	-1.30104	-1.23855	-1.18123	-1.1385	-1.10471	-1.07545	-1.06005	-1.03453	-1.01456	-1.01524	-1.01873	-1.00935	-1.00003	-0.998162	-0.980782	-0.978433	-0.991769	-0.998883	-0.999876
613.163	47	14.5754	587.418	50	15.087	-1.04959	-0.93873	-0.844555	-0.778739	-0.73944	-0.687797	-0.635521	-0.600833	-0.579497	-0.589738	-0.568959	-0.539582	-0.536475	-0.551189	-0.582577	-0.608561	-0.623005	-0.624846	-0.628214	-0.626822	-0.623639	-0.623819	-0.623184	-0.630993	-0.644512	-0.648167	-0.649135	-0.635876	-0.624	-0.605697	-0.610124	-0.620022	-0.611864	-0.601803	-0.601079	-0.606893	-0.62037	-0.610504	-0.606694	-0.616171	-0.616864	-0.605989	-0.626847	-0.640244
478.996	62	14.717	498.345	54	14.3064	-14.4287	-14.4409	-14.449	-14.4498	-14.4502	-14.4314	-14.4216	-14.4618	-14.4906	-14.5012	-14.4809	-14.4581	-14.4517	-14.456	-14.4887	-14.4979	-14.5022	-14.5037	-14.4859	-14.4319	-14.4566	-14.5071	-14.5153	-14.4847	-14.4341	-14.4109	-14.415	-14.4559	-14.4932	-14.5008	-14.5032	-14.4999	-14.501	-14.5005	-14.503	-14.498	-14.5003	-14.5042	-14.5026	-14.498	-14.502	-14.5019	-14.4999	-14.5002
577.296	51	15.2414	481.45	56	14.7312	-14.7399	-14.7412	-14.7408	-14.741	-14.74	-14.7387	-14.7413	-14.7329	-14.6846	-14.6695	-14.7146	-14.7369	-14.735	-14.7092	-14.6913	-14.6866	-14.6587	-14.6249	-14.6191	-14.6167	-14.6193	-14.6189	-14.6249	-14.6703	-14.6813	-14.6436	-14.6226	-14.6226	-14.6553	-14.6934	-14.7237	-14.7353	-14.7412	-14.7428	-14.7287	-14.6996	-14.7105	-14.7243	-14.6851	-14.6499	-14.6466	-14.6332	-14.6211	-14.6165
570.021	51	14.9976	448.38	60	15.1504	-15.2258	-15.2226	-15.2219	-15.225	-15.2257	-15.2259	-15.222	-15.2222	-15.22	-15.2211	-15.2205	-15.2241	-15.2221	-15.2211	-15.2237	-15.2231	-15.2201	-15.222	-15.2221	-15.224	-15.218	-15.2213	-15.2215	-15.2246	-15.2202	-15.2219	-15.2161	-15.2096	-15.1382	-15.0036	-14.8209	-14.5964	-14.3321	-14.0202	-13.6528	-13.2465	-12.8031	-12.3027	-11.7684	-11.2191	-10.67	-10.1264	-9.5775	-8.99534
644.59	42	15.4036	407.293	60	14.3577	-15.1006	-15.097	-15.0971	-15.1004	-15.1008	-15.0991	-15.1105	-15.1274	-15.1178	-15.1004	-15.0987	-15.0993	-15.0998	-15.0978	-15.1043	-15.1239	-15.1345	-15.1361	-15.1205	-15.1041	-15.099	-15.0968	-15.1015	-15.0973	-15.0973	-15.0979	-15.0838	-15.052	-15.0431	-15.0188	-14.9411	-14.8551	-14.765	-14.6809	-14.5677	-14.396	-14.2211	-14.0396	-13.8533	-13.6587	-13.4633	-13.2851	-13.109	-12.9319
569.585	45	15.0268	444.026	56	14.056	-14.1188	-14.1169	-14.1132	-14.1146	-14.1242	-14.1353	-14.1424	-14.1403	-14.1253	-14.119	-14.1153	-14.1526	-14.173	-14.1392	-14.1264	-14.1392	-14.1637	-14.1744	-14.1401	-14.1199	-14.1139	-14.1127	-14.1248	-14.1709	-14.1875	-14.191	-14.1662	-14.1533	-14.174	-14.1872	-14.1892	-14.1911	-14.1888	-14.1891	-14.1928	-14.1947	-14.1902	-14.1912	-14.1915	-14.1937	-14.1897	-14.1897	-14.1952	-14.1935
601.082	41	14.5472	639.846	44	14.9902	-1.82456	-1.8402	-1.86059	-1.87073	-1.84624	-1.82123	-1.81649	-1.81522	-1.81634	-1.8329	-1.85621	-1.87163	-1.8575	-1.82685	-1.81826	-1.81148	-1.81582	-1.79511	-1.77596	-1.79026	-1.80394	-1.79631	-1.81046	-1.83655	-1.82822	-1.81696	-1.8148	-1.81295	-1.81109	-1.7859	-1.77766	-1.79772	-1.82501	-1.84742	-1.83021	-1.81836	-1.81242	-1.81403	-1.81373	-1.83327	-1.83865	-1.80827	-1.79578	-1.80779
512.286	52	15.1635	442.78	61	15.1173	-14.7014	-14.6646	-14.6975	-14.7342	-14.7387	-14.7379	-14.737	-14.7233	-14.7023	-14.6625	-14.6839	-14.725	-14.7421	-14.7222	-14.6734	-14.6719	-14.7	-14.7236	-14.7359	-14.739	-14.7064	-14.6582	-14.6338	-14.6322	-14.665	-14.6561	-14.6348	-14.6588	-14.6671	-14.6379	-14.6228	-14.6228	-14.6699	-14.683	-14.6458	-14.6213	-14.6237	-14.6666	-14.709	-14.7312	-14.703	-14.6584	-14.6327	-14.643
567.756	40	14.1837	400.618	56	14.3515	-14.8174	-14.8094	-14.8035	-14.8046	-14.8034	-14.8057	-14.804	-14.806	-14.8058	-14.8362	-14.8665	-14.8373	-14.8118	-14.808	-14.8337	-14.8685	-14.8382	-14.8321	-14.8627	-14.8527	-14.8199	-14.8065	-14.8032	-14.8055	-14.8045	-14.8034	-14.8051	-14.7959	-14.7556	-14.6919	-14.5855	-14.4142	-14.1896	-13.9193	-13.5998	-13.242	-12.8889	-12.4857	-12.0214	-11.5001	-10.9468	-10.4068	-9.84438	-9.26359
562.236	45	15.0824	598.755	40	14.3258	-14.6186	-14.6187	-14.6179	-14.6154	-14.6174	-14.6209	-14.6205	-14.6157	-14.6185	-14.6178	-14.616	-14.6132	-14.6151	-14.6183	-14.6108	-14.597	-14.5847	-14.5666	-14.5282	-14.507	-14.5014	-14.5024	-14.4985	-14.4679	-14.4546	-14.4482	-14.4104	-14.3564	-14.2999	-14.2517	-14.2011	-14.1342	-14.0528	-13.9644	-13.8586	-13.736	-13.5851	-13.4286	-13.2949	-13.1508	-12.9772	-12.8028	-12.6014	-12.3486
592.2	46	14.71	509.514	68	15.9773	-12.7691	-12.4096	-12.0876	-11.7953	-11.4463	-11.0605	-10.6543	-10.2172	-9.75063	-9.27246	-8.79489	-8.33597	-7.89257	-7.46665	-7.06417	-6.65444	-6.20701	-5.7645	-5.32441	-4.84599	-4.35108	-3.87031	-3.4114	-2.98377	-2.62298	-2.31678	-2.05533	-1.78672	-1.52059	-1.31026	-1.14093	-1.03513	-0.925969	-0.817605	-0.746635	-0.708434	-0.700765	-0.700441	-0.699544	-0.698746	-0.696972	-0.687193	-0.684094	-0.697117
573.966	44	14.2023	533.707	53	13.8713	-14.7165	-14.7248	-14.734	-14.7418	-14.7421	-14.7404	-14.7406	-14.7462	-14.7848	-14.781	-14.7553	-14.7289	-14.7186	-14.7298	-14.7394	-14.7421	-14.7283	-14.7156	-14.7291	-14.73	-14.7236	-14.723	-14.7374	-14.7398	-14.7423	-14.7391	-14.7373	-14.735	-14.7232	-14.6942	-14.6554	-14.6247	-14.588	-14.5342	-14.4451	-14.3162	-14.1425	-13.9377	-13.7252	-13.4727	-13.1891	-12.9224	-12.651	-12.3455
597.82	48	15.2867	601.214	39	14.596	-13.6903	-13.692	-13.7069	-13.7144	-13.7156	-13.7147	-13.7185	-13.7151	-13.7093	-13.6951	-13.7018	-13.7117	-13.698	-13.6969	-13.7115	-13.7162	-13.7162	-13.7153	-13.7188	-13.7157	-13.7028	-13.6956	-13.7103	-13.7142	-13.7158	-13.7179	-13.7265	-13.7561	-13.7483	-13.7073	-13.7066	-13.7089	-13.6992	-13.6995	-13.7141	-13.7145	-13.7104	-13.7	-13.7027	-13.7107	-13.7006	-13.6989	-13.7086	-13.7112
606.96	38	14.7287	616.337	51	15.7387	-14.5944	-14.5949	-14.5928	-14.5876	-14.5775	-14.5864	-14.591	-14.5945	-14.5956	-14.5928	-14.5809	-14.5739	-14.57	-14.5795	-14.5868	-14.5819	-14.5763	-14.5866	-14.5906	-14.5937	-14.5797	-14.5741	-14.5874	-14.5849	-14.5769	-14.5819	-14.5911	-14.5964	-14.5937	-14.5938	-14.5948	-14.5947	-14.577	-14.5781	-14.5882	-14.5942	-14.5918	-14.5923	-14.5968	-14.5933	-14.5792	-14.5745	-14.587	-14.5863
510.379	49	15.454	664.252	43	15.6935	-8.43752	-8.25652	-8.07165	-7.90079	-7.74511	-7.63116	-7.5145	-7.3852	-7.26754	-7.16748	-7.07958	-6.98148	-6.86638	-6.76609	-6.67554	-6.59135	-6.47754	-6.31463	-6.18835	-6.07797	-5.96357	-5.84081	-5.71268	-5.58861	-5.47774	-5.41308	-5.35226	-5.2719	-5.15987	-5.03577	-4.95733	-4.88216	-4.80043	-4.70657	-4.60617	-4.48183	-4.3615	-4.25339	-4.16475	-4.08269	-4.01114	-3.95394	-3.91926	-3.86095
577.633	49	16.1465	465.017	59	14.4851	-11.5443	-11.1735	-10.7908	-10.3817	-9.97469	-9.60756	-9.25492	-8.8947	-8.53489	-8.17137	-7.8235	-7.48022	-7.14279	-6.8167	-6.50655	-6.18614	-5.91069	-5.69023	-5.49302	-5.30723	-5.14046	-4.96468	-4.78842	-4.56821	-4.33788	-4.15464	-3.96247	-3.73903	-3.47891	-3.20085	-2.95074	-2.70253	-2.43531	-2.19677	-1.98915	-1.81529	-1.64572	-1.4644	-1.31752	-1.19386	-1.06656	-0.952238	-0.84957	-0.797421
490.891	48	14.104	487.956	53	14.6392	-14.3158	-14.3163	-14.3183	-14.3157	-14.3156	-14.3198	-14.3227	-14.3185	-14.3201	-14.3189	-14.3206	-14.3178	-14.3174	-14.319	-14.3186	-14.316	-14.3173	-14.3174	-14.3192	-14.3184	-14.3191	-14.3165	-14.3182	-14.3198	-14.3212	-14.3187	-14.3129	-14.3147	-14.3166	-14.3156	-14.3146	-14.3153	-14.3176	-14.3149	-14.3126	-14.313	-14.3163	-14.3148	-14.3124	-14.3171	-14.3163	-14.313	-14.3132	-14.315
619.695	39	15.1277	543.812	79	14.049	-13.7204	-13.7179	-13.6989	-13.6924	-13.6931	-13.7028	-13.7114	-13.7163	-13.7177	-13.7173	-13.7035	-13.694	-13.6904	-13.6961	-13.7063	-13.7035	-13.6953	-13.7077	-13.7139	-13.7165	-13.7163	-13.7125	-13.6995	-13.6918	-13.6911	-13.7033	-13.7125	-13.7203	-13.7168	-13.7156	-13.706	-13.6962	-13.6895	-13.6975	-13.7113	-13.7048	-13.6945	-13.7058	-13.7146	-13.7158	-13.701	-13.6952	-13.7077	-13.7109
626.321	43	14.8486	403.548	50	13.2104	-14.5497	-14.5888	-14.6	-14.5718	-14.5265	-14.5524	-14.5757	-14.536	-14.5104	-14.5101	-14.5487	-14.5747	-14.5323	-14.5366	-14.573	-14.5522	-14.5267	-14.5631	-14.5823	-14.5748	-14.5823	-14.5943	-14.5934	-14.5933	-14.5929	-14.5655	-14.5439	-14.5736	-14.5633	-14.5267	-14.5452	-14.5843	-14.5969	-14.596	-14.5931	-14.5936	-14.5942	-14.5959	-14.591	-14.5928	-14.5941	-14.5958	-14.5934	-14.5935
497.645	51	14.9596	453.988	52	14.2408	-1.20068	-1.20071	-1.20098	-1.2121	-1.24065	-1.22954	-1.19526	-1.19025	-1.20434	-1.21909	-1.22847	-1.22721	-1.22663	-1.23097	-1.22781	-1.21157	-1.18551	-1.20382	-1.21932	-1.20759	-1.20706	-1.20429	-1.20032	-1.21077	-1.23767	-1.24747	-1.23166	-1.20068	-1.19013	-1.21496	-1.22552	-1.22646	-1.21538	-1.21477	-1.23933	-1.23356	-1.21447	-1.23573	-1.24263	-1.21776	-1.22332	-1.24404	-1.23973	-1.23273
553.316	46	15.3175	347.925	64	15.6353	-4.48349	-4.17381	-3.88112	-3.59317	-3.33084	-3.10883	-2.9	-2.70562	-2.55052	-2.39011	-2.19432	-2.02558	-1.8714	-1.66265	-1.46381	-1.2925	-1.14946	-1.01755	-0.848865	-0.703716	-0.614145	-0.504849	-0.388344	-0.271606	-0.190408	-0.146755	-0.11902	-0.0951771	-0.0657673	-0.0433548	-0.0380846	-0.0573953	-0.0792686	-0.0625969	-0.0423425	-0.0198235	-0.023478	-0.0366277	-0.0665534	-0.0867897	-0.0921491	-0.1054	-0.121753	-0.0949537
668.73	38	14.7246	605.209	46	15.5321	-0.364164	-0.377209	-0.374999	-0.334388	-0.333926	-0.355009	-0.361949	-0.355903	-0.344767	-0.355882	-0.37705	-0.37139	-0.367857	-0.381196	-0.374133	-0.363834	-0.361835	-0.358797	-0.361852	-0.373689	-0.387367	-0.406043	-0.408409	-0.394635	-0.38136	-0.36669	-0.361107	-0.355562	-0.34629	-0.35735	-0.375532	-0.371826	-0.368584	-0.380046	-0.374496	-0.36591	-0.350106	-0.344956	-0.354794	-0.371408	-0.382899	-0.373663	-0.368422	-0.381517
585.757	46	14.6874	501.832	55	14.6861	-14.313	-14.3163	-14.3154	-14.3172	-14.3151	-14.318	-14.3008	-14.2537	-14.1615	-14.0133	-13.7932	-13.4852	-13.0874	-12.6615	-12.2128	-11.7786	-11.2883	-10.7356	-10.1648	-9.58239	-8.99699	-8.41229	-7.82664	-7.27195	-6.74142	-6.21548	-5.72465	-5.28002	-4.88427	-4.52313	-4.15349	-3.82273	-3.54655	-3.25748	-2.95506	-2.65679	-2.34735	-2.02551	-1.72852	-1.45171	-1.19501	-0.931	-0.646318	-0.397377
573.905	51	15.4707	537.786	52	15.7194	-13.3467	-13.3505	-13.3673	-13.38	-13.3667	-13.3528	-13.3488	-13.3475	-13.3503	-13.3463	-13.3473	-13.3489	-13.366	-13.3805	-13.3635	-13.3484	-13.349	-13.3481	-13.3521	-13.349	-13.3514	-13.3482	-13.3475	-13.3489	-13.351	-13.3523	-13.3489	-13.3498	-13.3497	-13.3482	-13.3461	-13.3499	-13.3677	-13.3806	-13.363	-13.3538	-13.3477	-13.3487	-13.3489	-13.3528	-13.3497	-13.3514	-13.3664	-13.3801
549.395	52	15.0704	419.233	77	13.6335	-0.840189	-0.850419	-0.857493	-0.887504	-0.909061	-0.879584	-0.875637	-0.904835	-0.910304	-0.899533	-0.894908	-0.909073	-0.933973	-0.90235	-0.873933	-0.899047	-0.895218	-0.850539	-0.846253	-0.854113	-0.854208	-0.854414	-0.857558	-0.855275	-0.863818	-0.896862	-0.899692	-0.870229	-0.887693	-0.902112	-0.881129	-0.859846	-0.852519	-0.843199	-0.847161	-0.887367	-0.898282	-0.870931	-0.878332	-0.88514	-0.870855	-0.859308	-0.859352	-0.885477
574.206	44	15.7792	513.115	52	14.4774	-15.1978	-15.1999	-15.1995	-15.1983	-15.1976	-15.1984	-15.1986	-15.1956	-15.1965	-15.1959	-15.2009	-15.1956	-15.1965	-15.1982	-15.1982	-15.1975	-15.1969	-15.1992	-15.1969	-15.195	-15.1981	-15.1996	-15.1987	-15.197	-15.1988	-15.1968	-15.1963	-15.1977	-15.1982	-15.1975	-15.1958	-15.1964	-15.197	-15.1965	-15.1948	-15.1974	-15.1969	-15.1956	-15.1931	-15.1933	-15.1961	-15.1951	-15.1922	-15.1953
550.725	47	15.4846	528.436	47	14.1147	-11.0204	-10.6737	-10.3063	-9.96668	-9.65509	-9.37144	-9.09538	-8.82048	-8.55941	-8.26327	-7.9055	-7.5592	-7.2261	-6.85865	-6.4927	-6.14171	-5.79582	-5.45696	-5.13058	-4.82218	-4.53497	-4.27882	-4.04926	-3.8192	-3.58613	-3.35167	-3.16486	-3.01215	-2.85178	-2.71735	-2.6424	-2.54661	-2.43983	-2.38482	-2.34458	-2.29187	-2.24684	-2.2198	-2.21448	-2.20773	-2.19741	-2.19051	-2.19035	-2.16569
507.62	49	14.3768	726.458	36	14.4686	-1.16857	-1.06119	-0.910567	-0.745089	-0.631919	-0.521412	-0.385777	-0.278176	-0.204194	-0.172278	-0.134839	-0.0608362	-0.0205891	-0.0111325	0.0162564	0.0321177	0.0219535	0.0269805	0.0399369	0.0693163	0.0781228	0.058249	0.0440658	0.03778	-0.000694867	-0.0263396	-0.0185239	-0.0180824	-0.0178342	-0.0396857	-0.0518508	-0.0296893	-0.017195	-0.0128259	-0.0123566	-0.0232785	-0.0532743	-0.0641814	-0.0690574	-0.0835354	-0.0797247	-0.0365577	-0.00678818	0.00786375
531.922	48	15.4444	344.423	67	13.2346	-14.3098	-14.3102	-14.3098	-14.3129	-14.308	-14.3101	-14.3124	-14.3123	-14.3119	-14.3129	-14.3136	-14.314	-14.3135	-14.3138	-14.3147	-14.3162	-14.3147	-14.3151	-14.3146	-14.3079	-14.2921	-14.296	-14.3076	-14.3135	-14.315	-14.3128	-14.3446	-14.3891	-14.3889	-14.3821	-14.3815	-14.392	-14.4008	-14.3819	-14.3557	-14.3256	-14.3003	-14.2546	-14.1572	-13.9985	-13.7761	-13.4806	-13.1087	-12.6904
592.965	40	13.5008	#N/A	#N/A	#N/A	-14.8911	-14.8439	-14.79	-14.7031	-14.5687	-14.3686	-14.1178	-13.808	-13.4778	-13.1136	-12.6844	-12.2117	-11.6991	-11.1717	-10.6469	-10.1473	-9.63896	-9.11293	-8.58673	-8.05834	-7.51002	-6.97189	-6.44278	-5.92006	-5.40186	-4.89085	-4.37845	-3.87803	-3.41537	-2.98496	-2.58138	-2.2211	-1.90492	-1.62474	-1.3801	-1.22736	-1.08508	-0.93003	-0.814169	-0.728475	-0.627946	-0.529323	-0.431574	-0.382194
453.835	52	16.1172				1.20119	1.1962	1.19096	1.18301	1.16542	1.17118	1.18382	1.1864	1.17827	1.16826	1.16095	1.15792	1.14323	1.14317	1.15295	1.17994	1.20048	1.18421	1.15501	1.12457	1.14357	1.17136	1.15483	1.13483	1.11638	1.13215	1.14716	1.13065	1.12035	1.13017	1.13213	1.13382	1.1226	1.12322	1.14424	1.13646	1.12039	1.12476	1.12906	1.13551	1.13593	1.13523	1.1479	1.14711
318.639	80	13.8404				-14.8759	-14.867	-14.8766	-14.8843	-14.8881	-14.8909	-14.8862	-14.8877	-14.8785	-14.8683	-14.871	-14.8836	-14.8865	-14.8898	-14.8869	-14.8879	-14.8881	-14.8921	-14.8884	-14.8896	-14.8874	-14.8897	-14.8841	-14.8869	-14.8886	-14.8854	-14.8866	-14.8854	-14.8886	-14.8874	-14.885	-14.8871	-14.8896	-14.8893	-14.8878	-14.8898	-14.8895	-14.8873	-14.8901	-14.8888	-14.889	-14.8868	-14.8881	-14.8882
627.122	47	16.5736				-14.051	-14.0297	-14.0235	-14.0241	-14.0296	-14.0225	-14.0334	-14.0822	-14.0894	-14.0468	-14.0522	-14.0651	-14.0432	-14.039	-14.0598	-14.0491	-14.0273	-14.021	-14.0216	-14.0217	-14.0186	-14.0203	-14.0196	-14.0206	-14.0191	-14.0219	-14.022	-14.0213	-14.0214	-14.0213	-14.0245	-14.0239	-14.0193	-14.0215	-14.0211	-14.0217	-14.0187	-14.0226	-14.0222	-14.0198	-14.0195	-14.0203	-14.0212	-14.0206
630.109	42	15.5624				0.721466	0.730961	0.743182	0.747107	0.743777	0.728615	0.724848	0.721779	0.707468	0.704224	0.725876	0.744743	0.749021	0.742517	0.723997	0.694904	0.683868	0.694184	0.699394	0.701567	0.715947	0.713158	0.68741	0.686378	0.687648	0.665038	0.656121	0.667686	0.685534	0.692447	0.666255	0.663815	0.685287	0.677057	0.650645	0.633174	0.62897	0.641201	0.609472	0.593848	0.638062	0.64852	0.616154	0.63586
603.386	44	15.7447				-14.0042	-14.0151	-14.0205	-14.0213	-14.0221	-14.0262	-14.0236	-14.0118	-14.0032	-14.0134	-14.0208	-14.0211	-14.0219	-14.0206	-14.0191	-14.0174	-14.0065	-14.006	-14.0128	-14.0042	-14.0007	-14.0106	-14.0206	-14.0216	-14.0204	-14.0182	-14.017	-14.0112	-14.0007	-14.007	-14.0195	-14.0214	-14.022	-14.0207	-14.0215	-14.0087	-13.9597	-13.8609	-13.7268	-13.6297	-13.4758	-13.2177	-12.8993	-12.537
663.107	37	13.7659				-14.2782	-14.2805	-14.2705	-14.2718	-14.2838	-14.2875	-14.2762	-14.2267	-14.2002	-14.196	-14.2281	-14.2471	-14.2195	-14.2176	-14.2478	-14.2261	-14.2153	-14.2565	-14.2766	-14.2695	-14.2628	-14.2606	-14.2658	-14.2685	-14.2673	-14.2758	-14.2887	-14.2892	-14.2587	-14.2143	-14.2325	-14.2556	-14.2628	-14.262	-14.2633	-14.2621	-14.2579	-14.2427	-14.2448	-14.2526	-14.2254	-14.2003	-14.1971	-14.2168
599.888	42	14.3324				-14.2593	-14.2609	-14.2619	-14.2679	-14.2827	-14.2848	-14.279	-14.2659	-14.261	-14.2595	-14.2606	-14.2605	-14.2592	-14.2668	-14.2798	-14.2735	-14.2651	-14.2577	-14.2644	-14.248	-14.1847	-14.0837	-13.9602	-13.8051	-13.6113	-13.3567	-13.0873	-12.8115	-12.4933	-12.1223	-11.704	-11.245	-10.7611	-10.2643	-9.77779	-9.32835	-8.90135	-8.48506	-8.09106	-7.70907	-7.3087	-6.88602	-6.44453	-6.03576
578.967	46	14.8342				-14.9268	-14.9252	-14.9268	-14.923	-14.9264	-14.9246	-14.9246	-14.924	-14.9247	-14.9228	-14.9254	-14.9236	-14.9266	-14.9244	-14.9209	-14.9231	-14.9271	-14.9235	-14.9233	-14.9273	-14.9242	-14.9219	-14.9231	-14.9263	-14.9279	-14.9248	-14.9243	-14.9237	-14.9241	-14.9204	-14.9204	-14.9237	-14.9243	-14.9232	-14.9237	-14.9264	-14.9236	-14.9233	-14.9241	-14.9242	-14.9243	-14.9237	-14.9241	-14.9273
489.21	55	15.745				-14.8146	-14.8269	-14.8164	-14.8052	-14.8053	-14.8053	-14.8041	-14.8067	-14.8068	-14.8053	-14.8069	-14.8046	-14.8066	-14.8073	-14.806	-14.8074	-14.8054	-14.8044	-14.8041	-14.8053	-14.8051	-14.8038	-14.8035	-14.8023	-14.8058	-14.8025	-14.8043	-14.8065	-14.8056	-14.8057	-14.8063	-14.8067	-14.8075	-14.8049	-14.8074	-14.8067	-14.8076	-14.8015	-14.8053	-14.8032	-14.8065	-14.8021	-14.8043	-14.8033
636.004	43	15.3408				-1.84323	-1.73643	-1.62885	-1.51596	-1.40255	-1.30836	-1.2264	-1.12212	-1.06454	-1.04836	-1.00942	-0.948632	-0.875219	-0.852359	-0.882964	-0.866192	-0.845734	-0.871178	-0.883193	-0.86732	-0.897307	-0.931533	-0.91821	-0.913454	-0.936093	-0.934074	-0.928195	-0.920284	-0.926921	-0.942002	-0.948485	-0.955295	-0.981141	-0.985664	-0.962405	-0.949258	-0.950992	-0.96292	-0.99135	-1.03114	-1.0066	-0.962855	-0.949641	-0.959268
574.309	40	14.1365				-15.0425	-15.0473	-15.0429	-15.0474	-15.0445	-15.0465	-15.0458	-15.0435	-15.0424	-15.0437	-15.044	-15.0437	-15.0445	-15.0463	-15.0425	-15.0438	-15.0419	-15.0465	-15.0444	-15.0445	-15.0381	-15.0048	-15.0009	-15.0299	-15.0322	-15.0278	-15.0346	-15.0356	-15.0245	-15.0357	-15.0419	-15.0444	-15.0475	-15.0444	-15.0433	-15.04	-15.0296	-15.0294	-15.0379	-15.0451	-15.0443	-15.0447	-15.0218	-14.9931
584.36	44	14.1786				0.478102	0.471969	0.471113	0.47355	0.457908	0.430464	0.42343	0.425686	0.436261	0.453874	0.468173	0.474219	0.469428	0.456375	0.447006	0.444334	0.419682	0.408562	0.430689	0.454202	0.466704	0.459139	0.440491	0.413064	0.404075	0.41653	0.420115	0.426095	0.435989	0.446443	0.449791	0.460671	0.462445	0.456219	0.424939	0.387697	0.395305	0.424054	0.441345	0.430687	0.406433	0.423157	0.433225	0.41018
566.473	44	15.6007				-13.9034	-13.9012	-13.9014	-13.9028	-13.903	-13.901	-13.8984	-13.9006	-13.902	-13.8996	-13.8997	-13.9005	-13.901	-13.8978	-13.8994	-13.8939	-13.8795	-13.8873	-13.8985	-13.9007	-13.9014	-13.9	-13.9025	-13.9	-13.8997	-13.9011	-13.9009	-13.9006	-13.9008	-13.9008	-13.8999	-13.9013	-13.8976	-13.9004	-13.9014	-13.903	-13.9007	-13.9009	-13.9027	-13.9018	-13.8984	-13.903	-13.9023	-13.8979
480.589	50	13.1283				-4.31112	-3.75346	-3.24044	-2.80101	-2.46381	-2.16758	-1.91165	-1.71204	-1.56744	-1.46897	-1.37151	-1.28421	-1.25584	-1.25254	-1.2577	-1.26289	-1.27225	-1.26868	-1.25252	-1.23832	-1.23495	-1.25094	-1.25758	-1.25526	-1.25555	-1.26526	-1.27512	-1.28203	-1.27634	-1.26352	-1.25701	-1.25608	-1.25343	-1.25709	-1.2555	-1.26385	-1.27585	-1.2805	-1.26912	-1.2432	-1.23903	-1.25232	-1.23866	-1.23217
609.805	41	14.6469				-14.8085	-14.8092	-14.8092	-14.8057	-14.8048	-14.8061	-14.8084	-14.8072	-14.8076	-14.8076	-14.8109	-14.8137	-14.8281	-14.8289	-14.8151	-14.8108	-14.8078	-14.8053	-14.7838	-14.7482	-14.7405	-14.739	-14.7402	-14.7367	-14.7433	-14.7775	-14.789	-14.7599	-14.7441	-14.748	-14.7785	-14.7848	-14.7603	-14.7672	-14.7963	-14.8046	-14.806	-14.8027	-14.8027	-14.7987	-14.7672	-14.758	-14.7871	-14.8002
503.591	58	13.3542				-12.2821	-12.1257	-11.9819	-11.8658	-11.753	-11.6274	-11.5373	-11.4749	-11.3402	-11.1815	-11.0679	-10.9281	-10.7621	-10.5708	-10.3784	-10.1845	-9.99721	-9.82629	-9.71147	-9.60317	-9.46537	-9.30747	-9.1461	-8.98989	-8.82755	-8.6441	-8.46869	-8.28926	-8.1173	-7.95011	-7.7819	-7.621	-7.47183	-7.31697	-7.16211	-7.01277	-6.87377	-6.73477	-6.57371	-6.40133	-6.22546	-6.04549	-5.85653	-5.69446
609.269	48	15.98				-10.1883	-10.0862	-10.0068	-9.9228	-9.81914	-9.71036	-9.60377	-9.54437	-9.44258	-9.2956	-9.18399	-9.08432	-8.9586	-8.84388	-8.7545	-8.64199	-8.51483	-8.37864	-8.24833	-8.12199	-7.99143	-7.84956	-7.68649	-7.53718	-7.40867	-7.23313	-7.0384	-6.85821	-6.67859	-6.49179	-6.30771	-6.13771	-5.99807	-5.83241	-5.64156	-5.47711	-5.3098	-5.10208	-4.87076	-4.62216	-4.38362	-4.15245	-3.92737	-3.68606
579.023	49	15.5414				-14.7388	-14.7258	-14.7202	-14.7312	-14.7381	-14.739	-14.7396	-14.7397	-14.7423	-14.7326	-14.719	-14.7235	-14.7359	-14.738	-14.7425	-14.7395	-14.7377	-14.7403	-14.7391	-14.741	-14.7294	-14.673	-14.5728	-14.4142	-14.2412	-14.0323	-13.7079	-13.3077	-12.8741	-12.3824	-11.8409	-11.2554	-10.6717	-10.1323	-9.55819	-8.96099	-8.37167	-7.78221	-7.18382	-6.61189	-6.07064	-5.54176	-5.03692	-4.58415
394.962	57	13.4722				-14.6013	-14.6006	-14.5975	-14.5876	-14.5775	-14.5861	-14.5934	-14.5957	-14.596	-14.5982	-14.595	-14.5921	-14.5825	-14.5804	-14.5929	-14.598	-14.5991	-14.6002	-14.5972	-14.5982	-14.5846	-14.581	-14.5895	-14.5895	-14.5769	-14.5821	-14.5922	-14.597	-14.5963	-14.5937	-14.5906	-14.5897	-14.576	-14.579	-14.5903	-14.5962	-14.5956	-14.5943	-14.6003	-14.5876	-14.5088	-14.3829	-14.216	-14.0022
493.105	49	14.7519				-14.5099	-14.5054	-14.5026	-14.5039	-14.5062	-14.5054	-14.5038	-14.5055	-14.5079	-14.5024	-14.5015	-14.5053	-14.5063	-14.5016	-14.5019	-14.5027	-14.5009	-14.5027	-14.4996	-14.5056	-14.5032	-14.5014	-14.5027	-14.504	-14.4997	-14.501	-14.4991	-14.5081	-14.5211	-14.5185	-14.5034	-14.5018	-14.4988	-14.4996	-14.5044	-14.5042	-14.4994	-14.5011	-14.5016	-14.5056	-14.4992	-14.5022	-14.4858	-14.4349
559.064	45	14.4028				-14.6195	-14.6237	-14.6206	-14.6201	-14.6195	-14.6211	-14.6233	-14.623	-14.6223	-14.6247	-14.6202	-14.6227	-14.6227	-14.6373	-14.6701	-14.6627	-14.6332	-14.6232	-14.6149	-14.6154	-14.618	-14.6165	-14.6147	-14.6188	-14.6182	-14.6537	-14.6903	-14.6737	-14.6536	-14.647	-14.6439	-14.6414	-14.6307	-14.6395	-14.6854	-14.6822	-14.6573	-14.6454	-14.6549	-14.6942	-14.7036	-14.6871	-14.6619	-14.6616
497.108	52	13.911				-14.6187	-14.6179	-14.6207	-14.6214	-14.6211	-14.6205	-14.6215	-14.6239	-14.6275	-14.6204	-14.6211	-14.6229	-14.6233	-14.6197	-14.6208	-14.6194	-14.6213	-14.6187	-14.6211	-14.6191	-14.6211	-14.6182	-14.6214	-14.6213	-14.6241	-14.6218	-14.6201	-14.6199	-14.6189	-14.6212	-14.6226	-14.6216	-14.6209	-14.6198	-14.6223	-14.6189	-14.6191	-14.6181	-14.6214	-14.6173	-14.616	-14.6221	-14.6208	-14.6193
477.61	53	15.2848				-7.78876	-7.44808	-7.13227	-6.81679	-6.47474	-6.15074	-5.84643	-5.54566	-5.23597	-4.89333	-4.54547	-4.19688	-3.85566	-3.51021	-3.15416	-2.81963	-2.51887	-2.2468	-1.99071	-1.73159	-1.48885	-1.26096	-1.0355	-0.817435	-0.640411	-0.468791	-0.299484	-0.149796	-0.026192	0.0737522	0.167758	0.256071	0.352179	0.430826	0.461892	0.479657	0.485259	0.504519	0.515834	0.506812	0.497994	0.495983	0.497664	0.494658
600.595	45	15.3664				-14.8756	-14.8785	-14.8695	-14.873	-14.8829	-14.8847	-14.8892	-14.8876	-14.8846	-14.8848	-14.8728	-14.8675	-14.8779	-14.8483	-14.8244	-14.8571	-14.8776	-14.8855	-14.874	-14.8652	-14.8738	-14.879	-14.8658	-14.8713	-14.883	-14.8875	-14.8854	-14.8894	-14.888	-14.8868	-14.8678	-14.8681	-14.8771	-14.8879	-14.8854	-14.8848	-14.8867	-14.885	-14.8712	-14.8649	-14.8749	-14.8869	-14.8857	-14.8876
560.7	44	14.8787				-1.28449	-1.02913	-0.800226	-0.590416	-0.402134	-0.217033	-0.032815	0.161825	0.343424	0.505446	0.629465	0.725063	0.809529	0.875186	0.897939	0.930037	0.961883	0.959256	0.940839	0.948635	0.932955	0.901587	0.897619	0.896785	0.872769	0.862809	0.858343	0.858871	0.850627	0.82507	0.7903	0.762023	0.772413	0.794729	0.802078	0.793534	0.782863	0.791414	0.795102	0.784998	0.793441	0.821285	0.805766	0.785347
668.079	36	14.1367				-15.1693	-15.13	-15.1358	-15.1736	-15.1917	-15.1853	-15.1609	-15.1291	-15.1068	-15.0996	-15.1146	-15.1592	-15.1595	-15.1148	-15.0747	-15.028	-14.9637	-14.8845	-14.7842	-14.6462	-14.4436	-14.1405	-13.8141	-13.4676	-13.1236	-12.7278	-12.2524	-11.7897	-11.3579	-10.9415	-10.5457	-10.1636	-9.81927	-9.47952	-9.10587	-8.70987	-8.30734	-7.88639	-7.4497	-7.05899	-6.66747	-6.24841	-5.8471	-5.46605
607.572	42	14.9746				-9.28463	-8.88288	-8.48474	-8.10091	-7.7525	-7.37326	-6.99491	-6.62408	-6.31657	-6.09188	-5.92321	-5.77979	-5.61651	-5.47567	-5.38467	-5.28473	-5.17669	-5.06728	-4.96255	-4.86088	-4.77271	-4.69994	-4.653	-4.60208	-4.52561	-4.49251	-4.47513	-4.3884	-4.29087	-4.21044	-4.17342	-4.1465	-4.0954	-4.02405	-3.92707	-3.84763	-3.77415	-3.68428	-3.59767	-3.53242	-3.43474	-3.32344	-3.21887	-3.12425
635.132	39	14.4367				-14.7374	-14.7398	-14.7298	-14.6598	-14.5783	-14.4903	-14.3675	-14.2086	-14.044	-13.8561	-13.6449	-13.3856	-13.1082	-12.869	-12.605	-12.2888	-12.0133	-11.7433	-11.4014	-11.0398	-10.6901	-10.3299	-9.95122	-9.55309	-9.15865	-8.76507	-8.3989	-8.0448	-7.69731	-7.35121	-7.00121	-6.64104	-6.28237	-5.92363	-5.58602	-5.2654	-4.93877	-4.59584	-4.19589	-3.82135	-3.49956	-3.18153	-2.87111	-2.5528
603.565	44	15.0565				-13.2151	-13.0919	-13.029	-12.9727	-12.9121	-12.853	-12.809	-12.7999	-12.7731	-12.7097	-12.6254	-12.5354	-12.478	-12.4324	-12.3908	-12.3408	-12.2878	-12.1895	-12.1264	-12.1285	-12.0872	-12.0085	-11.9307	-11.8602	-11.7871	-11.6792	-11.5514	-11.3871	-11.2259	-11.0761	-10.8948	-10.7019	-10.533	-10.3598	-10.1673	-10.0274	-9.90597	-9.74798	-9.57709	-9.40528	-9.19785	-8.9816	-8.79645	-8.61805
693.107	33	14.56				-14.7102	-14.716	-14.7298	-14.7289	-14.7176	-14.7284	-14.7348	-14.741	-14.7265	-14.7174	-14.7286	-14.7335	-14.7193	-14.723	-14.7365	-14.7406	-14.7405	-14.7404	-14.7429	-14.7418	-14.7217	-14.7199	-14.7312	-14.7399	-14.7375	-14.738	-14.7414	-14.7383	-14.7282	-14.7142	-14.7107	-14.7111	-14.7101	-14.7114	-14.7149	-14.7277	-14.7383	-14.7401	-14.7412	-14.7365	-14.7222	-14.7125	-14.7112	-14.7219
602.609	48	15.878				-14.5825	-14.5765	-14.5895	-14.5927	-14.5937	-14.5987	-14.5958	-14.5949	-14.5885	-14.5756	-14.5816	-14.589	-14.5931	-14.5946	-14.5911	-14.593	-14.5917	-14.5931	-14.5917	-14.5957	-14.5969	-14.5945	-14.5944	-14.5922	-14.5958	-14.5941	-14.5941	-14.5939	-14.598	-14.5949	-14.5823	-14.5753	-14.5838	-14.5922	-14.5937	-14.5935	-14.5981	-14.5936	-14.5865	-14.5779	-14.581	-14.5907	-14.579	-14.5783
486.774	57	15.8126				-14.2695	-14.2652	-14.2663	-14.2791	-14.2902	-14.2902	-14.2895	-14.2878	-14.2908	-14.2822	-14.2697	-14.2763	-14.2846	-14.2712	-14.2704	-14.2826	-14.2872	-14.2823	-14.2718	-14.2701	-14.2844	-14.2787	-14.2704	-14.2797	-14.2871	-14.2885	-14.2883	-14.2888	-14.2926	-14.2805	-14.2704	-14.2767	-14.2845	-14.2862	-14.2892	-14.2902	-14.2906	-14.2847	-14.2735	-14.2699	-14.2789	-14.2716	-14.2679	-14.2781
621.126	40	14.7021				-0.700964	-0.703875	-0.697793	-0.685353	-0.701942	-0.719264	-0.711615	-0.706953	-0.705598	-0.706804	-0.701218	-0.687979	-0.687906	-0.695903	-0.701237	-0.705518	-0.721344	-0.718652	-0.706625	-0.691735	-0.685907	-0.693363	-0.731073	-0.782891	-0.769348	-0.738237	-0.733747	-0.739258	-0.748786	-0.729031	-0.715372	-0.733286	-0.732945	-0.710897	-0.736041	-0.756777	-0.741529	-0.720655	-0.707515	-0.722267	-0.74725	-0.763431	-0.774488	-0.771621
347.597	73	14.9674				-14.7452	-14.7413	-14.7417	-14.7462	-14.7343	-14.7207	-14.7315	-14.7453	-14.745	-14.7421	-14.7438	-14.7455	-14.7402	-14.7221	-14.7249	-14.732	-14.7245	-14.7171	-14.7303	-14.7379	-14.7396	-14.7229	-14.7139	-14.7087	-14.7123	-14.7127	-14.7114	-14.7154	-14.7293	-14.7389	-14.7416	-14.7406	-14.7371	-14.7229	-14.7154	-14.7075	-14.7112	-14.7125	-14.7132	-14.7204	-14.7327	-14.7257	-14.7143	-14.7072
434.644	61	15.0869				-14.42	-14.4346	-14.4481	-14.4499	-14.4408	-14.419	-14.4126	-14.4109	-14.4113	-14.425	-14.4457	-14.4481	-14.4547	-14.4512	-14.4382	-14.4188	-14.4117	-14.4133	-14.4123	-14.4107	-14.4168	-14.4317	-14.448	-14.4527	-14.4429	-14.4191	-14.4132	-14.412	-14.411	-14.4103	-14.412	-14.4326	-14.4497	-14.4507	-14.4379	-14.4172	-14.414	-14.4102	-14.4117	-14.4257	-14.447	-14.4501	-14.4509	-14.4536
536.102	44	14.2088				-0.909627	-0.875413	-0.893865	-0.905096	-0.873689	-0.874574	-0.88948	-0.875107	-0.858371	-0.8558	-0.872898	-0.890533	-0.895566	-0.898422	-0.896948	-0.882512	-0.855904	-0.8249	-0.81363	-0.840935	-0.85368	-0.853973	-0.854266	-0.863485	-0.883816	-0.881591	-0.864866	-0.894723	-0.902524	-0.877433	-0.873195	-0.890428	-0.908355	-0.906935	-0.873979	-0.881823	-0.903259	-0.869981	-0.842088	-0.848293	-0.852799	-0.861627	-0.892415	-0.901585
595.172	40	14.0841				-14.6272	-14.619	-14.6162	-14.6151	-14.6152	-14.6164	-14.6166	-14.6188	-14.6155	-14.6151	-14.6147	-14.619	-14.6167	-14.6179	-14.6187	-14.6212	-14.6167	-14.6167	-14.6193	-14.6196	-14.613	-14.6157	-14.6167	-14.6173	-14.6151	-14.6141	-14.6166	-14.6177	-14.6171	-14.6163	-14.6186	-14.6176	-14.6178	-14.6181	-14.6189	-14.6197	-14.6169	-14.6157	-14.6159	-14.6147	-14.6159	-14.6162	-14.6189	-14.6155
550.381	57	15.3727				-14.62	-14.6214	-14.6179	-14.6169	-14.6178	-14.6194	-14.6189	-14.6187	-14.6171	-14.6192	-14.616	-14.6162	-14.6189	-14.6202	-14.6134	-14.6165	-14.617	-14.6194	-14.6182	-14.6166	-14.6174	-14.6173	-14.619	-14.6087	-14.5776	-14.4728	-14.3238	-14.1515	-13.9661	-13.7671	-13.5132	-13.2149	-12.8737	-12.5145	-12.1587	-11.7856	-11.3918	-10.9885	-10.6004	-10.2255	-9.82374	-9.40422	-8.96229	-8.54083
607.129	53	16.2836				-0.6335	-0.613559	-0.632026	-0.632377	-0.597256	-0.612445	-0.639471	-0.651413	-0.650779	-0.636515	-0.660532	-0.68737	-0.672653	-0.650239	-0.630194	-0.626737	-0.632576	-0.656362	-0.663903	-0.658141	-0.661442	-0.669941	-0.675024	-0.667926	-0.657972	-0.641016	-0.632677	-0.658265	-0.660306	-0.63982	-0.659444	-0.688037	-0.668687	-0.641771	-0.610994	-0.636371	-0.659742	-0.642584	-0.636892	-0.64503	-0.659952	-0.670278	-0.675525	-0.670893
594.737	44	15.0164				-14.2682	-14.262	-14.2635	-14.2648	-14.2652	-14.2607	-14.261	-14.2698	-14.2847	-14.2874	-14.2848	-14.2743	-14.2656	-14.2609	-14.2657	-14.2664	-14.2651	-14.2694	-14.2829	-14.2737	-14.2641	-14.261	-14.2621	-14.2591	-14.2593	-14.2579	-14.2618	-14.2664	-14.2808	-14.2715	-14.2636	-14.2595	-14.2582	-14.2579	-14.2608	-14.2621	-14.2596	-14.2665	-14.2791	-14.2416	-14.2092	-14.2351	-14.2405	-14.2086
538.323	52	16.5912				-14.887	-14.8837	-14.8695	-14.8702	-14.8801	-14.8861	-14.8868	-14.8883	-14.8854	-14.8876	-14.8756	-14.8688	-14.8763	-14.8854	-14.8893	-14.8864	-14.8854	-14.8867	-14.8775	-14.8651	-14.8688	-14.8787	-14.8683	-14.8694	-14.8792	-14.8872	-14.8867	-14.8864	-14.8859	-14.8858	-14.8755	-14.8638	-14.8577	-14.8674	-14.8784	-14.8846	-14.8844	-14.888	-14.8872	-14.8865	-14.8869	-14.8885	-14.8866	-14.8785
503.51	46	15.0582				-14.9237	-14.9268	-14.9264	-14.9244	-14.9225	-14.925	-14.9238	-14.9226	-14.9248	-14.927	-14.9269	-14.9238	-14.9233	-14.9247	-14.9222	-14.9221	-14.9247	-14.9254	-14.9213	-14.9242	-14.9217	-14.9221	-14.9233	-14.9238	-14.9207	-14.9209	-14.9197	-14.9233	-14.922	-14.9209	-14.9187	-14.9189	-14.921	-14.9214	-14.9195	-14.9219	-14.9233	-14.923	-14.9215	-14.9226	-14.9233	-14.9245	-14.9234	-14.919
596.713	43	14.3293				-14.8912	-14.888	-14.8906	-14.888	-14.8888	-14.8852	-14.8868	-14.8875	-14.8633	-14.822	-14.8348	-14.8466	-14.8233	-14.807	-14.8075	-14.8474	-14.8701	-14.8482	-14.8293	-14.8142	-14.8071	-14.8039	-14.8031	-14.8056	-14.8063	-14.8166	-14.8232	-14.8123	-14.7855	-14.7523	-14.7411	-14.7413	-14.7407	-14.7401	-14.7411	-14.7429	-14.7409	-14.742	-14.744	-14.739	-14.7238	-14.7171	-14.7333	-14.7045
447.74	49	13.1685				-14.8031	-14.8057	-14.8042	-14.8152	-14.8271	-14.8197	-14.8057	-14.8024	-14.8079	-14.8098	-14.8068	-14.8077	-14.8059	-14.8078	-14.8039	-14.807	-14.8053	-14.8054	-14.8027	-14.8026	-14.8023	-14.8042	-14.8045	-14.8149	-14.8248	-14.8168	-14.8058	-14.8065	-14.8047	-14.8072	-14.8071	-14.8054	-14.8058	-14.8156	-14.8255	-14.82	-14.8075	-14.8066	-14.8039	-14.8071	-14.8037	-14.803	-14.8073	-14.8166
503.939	55	14.3				-14.5004	-14.4999	-14.5055	-14.517	-14.5234	-14.508	-14.5048	-14.5017	-14.5018	-14.4983	-14.5017	-14.5004	-14.4985	-14.5005	-14.5083	-14.5182	-14.5169	-14.5031	-14.504	-14.4993	-14.5023	-14.5031	-14.5041	-14.5188	-14.5222	-14.5102	-14.507	-14.5008	-14.5013	-14.501	-14.5026	-14.4993	-14.4998	-14.5024	-14.4893	-14.4616	-14.4676	-14.4932	-14.5027	-14.5017	-14.5014	-14.466	-14.4305	-14.46
546.883	49	13.6795				-15.1867	-15.1936	-15.192	-15.1939	-15.1941	-15.1955	-15.1815	-15.163	-15.1256	-15.1279	-15.1676	-15.1911	-15.1968	-15.1954	-15.19	-15.1927	-15.1536	-15.1211	-15.1553	-15.1858	-15.197	-15.1941	-15.1927	-15.1934	-15.1962	-15.1953	-15.1937	-15.1911	-15.1787	-15.1757	-15.1852	-15.1909	-15.1942	-15.1917	-15.1934	-15.1932	-15.1815	-15.1706	-15.1834	-15.1866	-15.1762	-15.1786	-15.1889	-15.194
489.667	47	14.1819				-14.7395	-14.7387	-14.7411	-14.739	-14.7338	-14.7181	-14.7245	-14.7347	-14.737	-14.7384	-14.7399	-14.739	-14.7343	-14.7236	-14.6988	-14.655	-14.629	-14.5802	-14.4864	-14.3538	-14.1879	-13.9486	-13.6509	-13.3012	-12.9415	-12.5788	-12.1257	-11.6487	-11.2274	-10.8263	-10.428	-10.0205	-9.62903	-9.30199	-8.9426	-8.54601	-8.14265	-7.73847	-7.32741	-6.9143	-6.50445	-6.10197	-5.71315	-5.33069
573.064	52	14.951				-14.278	-14.263	-14.2585	-14.2629	-14.2787	-14.2766	-14.269	-14.2726	-14.2861	-14.2853	-14.2795	-14.2686	-14.2742	-14.2791	-14.2694	-14.2701	-14.2801	-14.283	-14.2842	-14.2843	-14.2842	-14.2821	-14.2749	-14.2674	-14.2764	-14.279	-14.2677	-14.2737	-14.2825	-14.2855	-14.2801	-14.2679	-14.263	-14.2597	-14.2596	-14.2574	-14.2573	-14.2701	-14.2825	-14.2877	-14.2821	-14.2826	-14.2754	-14.2608
575.258	48	15.1174				-15.4366	-15.4377	-15.4335	-15.4214	-15.4135	-15.4127	-15.4139	-15.4163	-15.4141	-15.4206	-15.4358	-15.4263	-15.4187	-15.4123	-15.4154	-15.4148	-15.4103	-15.411	-15.4129	-15.4192	-15.4314	-15.4369	-15.4365	-15.4217	-15.4118	-15.4135	-15.4164	-15.4266	-15.4698	-15.4989	-15.5028	-15.4656	-15.4228	-15.4124	-15.4403	-15.4798	-15.4567	-15.4354	-15.4739	-15.4781	-15.4498	-15.4405	-15.4466	-15.4819
294.237	80	13.2308				-14.8035	-14.8028	-14.8013	-14.8066	-14.8057	-14.806	-14.8059	-14.8065	-14.8039	-14.8051	-14.8072	-14.8064	-14.805	-14.8059	-14.8047	-14.8054	-14.8021	-14.8153	-14.8281	-14.8307	-14.8218	-14.8099	-14.8036	-14.8043	-14.8028	-14.8042	-14.8046	-14.8055	-14.8051	-14.8062	-14.8054	-14.8057	-14.8055	-14.8053	-14.8055	-14.8029	-14.8043	-14.8079	-14.8094	-14.8236	-14.822	-14.8111	-14.8064	-14.8023
535.819	48	15.113				-0.914586	-0.910633	-0.877837	-0.87463	-0.892319	-0.877076	-0.860702	-0.857709	-0.891326	-0.928299	-0.884386	-0.857846	-0.895902	-0.897192	-0.871209	-0.860713	-0.868873	-0.902881	-0.898024	-0.873917	-0.893753	-0.908363	-0.881376	-0.884508	-0.907656	-0.887877	-0.870598	-0.88701	-0.873471	-0.845676	-0.866591	-0.897858	-0.912635	-0.910065	-0.903528	-0.912658	-0.923561	-0.938715	-0.950795	-0.94956	-0.919575	-0.910152	-0.934637	-0.917684
600.409	43	14.2885				-1.33988	-1.24362	-1.19091	-1.14964	-1.06921	-1.00354	-0.976899	-0.917755	-0.840323	-0.743064	-0.679052	-0.656023	-0.609706	-0.550031	-0.488928	-0.422707	-0.344412	-0.256229	-0.176931	-0.143821	-0.10359	-0.0396887	0.0331502	0.107768	0.156599	0.221312	0.32176	0.429162	0.53058	0.616406	0.692532	0.768633	0.831915	0.886948	0.952391	1.00296	1.02839	1.04197	1.06047	1.08844	1.10168	1.08888	1.05315	1.01903
559.02	51	15.7472				-14.5041	-14.5049	-14.5058	-14.5085	-14.5095	-14.5075	-14.5053	-14.5062	-14.5019	-14.5045	-14.505	-14.5088	-14.5221	-14.5238	-14.5101	-14.5039	-14.4996	-14.4999	-14.505	-14.5036	-14.5002	-14.5069	-14.5031	-14.5057	-14.5024	-14.5036	-14.5026	-14.5024	-14.5004	-14.5006	-14.5031	-14.4992	-14.4676	-14.4628	-14.4881	-14.4999	-14.5012	-14.5033	-14.5046	-14.501	-14.4999	-14.5025	-14.5019	-14.5037
504.568	49	13.7235				-14.9937	-15.0242	-15.0382	-15.042	-15.0448	-15.0375	-15.0244	-15.0287	-15.0364	-15.0415	-15.0423	-15.0406	-15.0034	-14.9715	-14.9917	-15.0144	-15.0343	-15.0412	-15.0336	-14.9839	-14.9808	-15.0225	-15.0286	-15.0204	-15.0302	-15.0413	-15.0443	-15.0412	-15.0421	-15.0434	-15.0442	-15.0404	-15.0418	-15.0386	-15.0259	-15.0226	-15.0362	-15.0434	-15.0461	-15.0396	-15.0416	-15.0418	-15.0401	-15.0359
517.411	67	15.9519				-14.5768	-14.5742	-14.5734	-14.5857	-14.5909	-14.5861	-14.559	-14.5263	-14.5449	-14.5836	-14.5963	-14.5892	-14.5757	-14.5704	-14.5721	-14.5835	-14.5901	-14.5941	-14.5932	-14.5914	-14.5923	-14.5886	-14.5755	-14.5835	-14.59	-14.5795	-14.5789	-14.587	-14.5927	-14.5967	-14.5946	-14.5937	-14.5935	-14.5861	-14.5638	-14.5259	-14.5062	-14.5011	-14.5006	-14.4974	-14.5034	-14.5019	-14.4985	-14.5027
622.651	40	14.214				-14.5012	-14.5008	-14.5027	-14.4991	-14.5009	-14.5024	-14.5018	-14.498	-14.5001	-14.5033	-14.5017	-14.5014	-14.503	-14.5035	-14.5008	-14.5006	-14.5027	-14.5015	-14.5016	-14.5017	-14.5014	-14.501	-14.4998	-14.4989	-14.5016	-14.5006	-14.5036	-14.4998	-14.5003	-14.5003	-14.4998	-14.5033	-14.5044	-14.5016	-14.4995	-14.5009	-14.5029	-14.5011	-14.5008	-14.5016	-14.5028	-14.4985	-14.502	-14.504
504.051	53	15.0293				-14.4081	-14.4042	-14.4211	-14.4423	-14.4475	-14.4406	-14.4215	-14.4125	-14.4099	-14.4086	-14.4122	-14.4085	-14.419	-14.4392	-14.4322	-14.4147	-14.4072	-14.409	-14.4109	-14.4066	-14.412	-14.4359	-14.4483	-14.4471	-14.4529	-14.4433	-14.4205	-14.4102	-14.4068	-14.4094	-14.4112	-14.4071	-14.4197	-14.4403	-14.4288	-14.4153	-14.4079	-14.4088	-14.408	-14.4064	-14.4141	-14.4391	-14.4461	-14.4495
570.497	56	16.9547				-14.8167	-14.8095	-14.8084	-14.8073	-14.7776	-14.7497	-14.7447	-14.7049	-14.6436	-14.6241	-14.6233	-14.6218	-14.6111	-14.6014	-14.5876	-14.568	-14.5265	-14.4911	-14.4511	-14.3852	-14.3072	-14.2332	-14.1082	-13.9362	-13.7586	-13.5579	-13.3309	-13.0851	-12.8204	-12.5952	-12.3702	-12.1431	-11.8865	-11.6079	-11.3647	-11.1351	-10.9077	-10.6627	-10.4083	-10.2325	-10.0769	-9.90974	-9.727	-9.54783
626.393	42	14.615				-1.86058	-1.86863	-1.85896	-1.86807	-1.87779	-1.88286	-1.8835	-1.88042	-1.88054	-1.87745	-1.86051	-1.86379	-1.87765	-1.88156	-1.88198	-1.8969	-1.88527	-1.8646	-1.85344	-1.85965	-1.87434	-1.87172	-1.8559	-1.85428	-1.8472	-1.82731	-1.83761	-1.86752	-1.87986	-1.87711	-1.85888	-1.85461	-1.8564	-1.86799	-1.87529	-1.88073	-1.87229	-1.85753	-1.8314	-1.82754	-1.84322	-1.86033	-1.87338	-1.86442
642.457	37	14.7717				-13.2192	-13.2422	-13.2356	-13.2207	-13.2515	-13.2872	-13.292	-13.2945	-13.2925	-13.2756	-13.265	-13.286	-13.2957	-13.2995	-13.296	-13.2982	-13.2962	-13.3155	-13.3344	-13.3182	-13.3078	-13.3305	-13.3424	-13.3521	-13.3735	-13.3812	-13.3591	-13.3497	-13.3479	-13.3486	-13.3483	-13.3531	-13.3507	-13.3475	-13.3479	-13.3487	-13.349	-13.3488	-13.3496	-13.3509	-13.3482	-13.3477	-13.3484	-13.3534
#N/A	#N/A	#N/A				#N/A	#N/A	#N/A	#N/A	#N/A	#N/A	#N/A	#N/A	#N/A	#N/A	#N/A	#N/A	#N/A	#N/A	#N/A	#N/A	#N/A	#N/A	#N/A	#N/A	#N/A	#N/A	#N/A	#N/A	#N/A	#N/A	#N/A	#N/A	#N/A	#N/A	#N/A	#N/A	#N/A	#N/A	#N/A	#N/A	#N/A	#N/A	#N/A	#N/A	#N/A	#N/A	#N/A	#N/A
[truncated: 4,760 more columns]

## Sheet: Figure 1d,e,f
Figure 1d,e,f
CF.Early_PV	CF.Early_D	CF.Early_A	CF.Late_PV	CF.Late_D	CF.Late_A	CP.Early_PV	CP.Early_D	CP.Early_A	CP.Late_PV	CP.Late_D	CP.Late_A
-586.414	42.8667	-14.6551	-500.703	50.6333	-14.8606	623.903	39.8667	14.8993	511.666	50.8	15.1661
-626.334	42.5	-15.8068	-528.991	49.1667	-15.3975	622.047	43.2333	15.621	488.046	54.9667	15.5038
-574.428	42.7667	-14.3863	-536.374	45.8333	-14.4446	604.482	42.4	14.7245	509.662	49.4667	14.4916
-593.786	41.3667	-14.4483	-543.766	44.9	-14.261	619.302	40.4667	14.8598	573.622	42.6667	14.4678
-664.135	39.4	-15.2385	-568.333	45.1667	-15.0594	668.833	37.4333	15.4167	544.595	47.0667	15.0966
-631.038	40.6667	-14.7623	-509.119	51.2667	-14.7603	654.555	39.2	15.2542	538.419	47.8	14.9293
-555.513	43.8	-14.2274	-533.394	47.7	-14.5851	558.278	43.7667	14.2551	537.303	48.1667	14.375
-592.381	42.5333	-14.6753	-524.475	49.0333	-14.7388	564.268	44.9	14.8892	511.211	50	14.5854
-559.922	45.1	-14.6006	-521.414	49.3333	-14.7631	578.022	43.8333	14.8012	550.546	45.5333	14.7385
-611.239	40.2667	-14.3681	-603.493	41.1333	-14.4024	610.203	40.7	14.4545	626.702	40.2333	14.72
-699.908	36.3667	-15.5262	-620.697	40.0667	-14.8059	757.1	35.4	15.4902	569.841	46.7667	14.9883
-616.502	41.9	-15.1202	-520.327	47.3333	-14.5657	640.384	39.1	15.1441	533.694	45.4	14.767
-675.512	38.1333	-15.4368	-614.15	41.8333	-15.5249	746.576	36.6667	15.8792	619.241	45.3	15.5232
-609.136	41.4667	-15.0105	-544.108	46.2333	-14.9364	661.308	40.0333	15.4403	594.645	45.1	15.1361
-608.277	40.2667	-14.4308	-578.712	41.1	-13.9686	576.447	41.0667	14.2943	533.712	44.3	13.7616
-609.141	41.6667	-14.8221	-530.328	48.9	-15.1352	606.546	41.5667	15.1649	520.031	48.9333	14.9349
-610.953	41.8	-14.7338	-561.689	45.2667	-14.8946	601.424	42.6	15.3149	516.111	51.7333	15.2606
-621.963	42.6	-15.5717	-594.198	45.7	-15.8399	625.575	43.2333	15.7326	609.873	44.7	15.9686
-586.867	40.1	-14.1105	-547.31	43.6	-14.349	575.191	42.7333	14.1349	506.335	48.2667	14.2036
-616.442	41.7333	-15.267	-528.579	47.1333	-14.9301	645.379	39.1667	15.5817	527.394	51.9	15.4492
-625.604	41.2333	-15.0197	-539.98	47.7333	-14.8406	675.903	37.9333	15.2864	547.781	46.9	15.0015
-504.679	47.2333	-14.1277	-464.164	50.4667	-13.9518	548.146	45.0667	14.4503	532.85	44.9667	14.1785
-605.498	42.6667	-15.0787	-545.106	46.8	-15.006	628.996	41.9667	15.2387	613.65	43.7	15.0252
-622.402	41.6333	-14.922	-565.585	45.9	-15.1315	648.014	39.9667	15.1197	551.201	48.7333	14.8874
-593.25	42.0333	-14.7894	-502.428	48.2	-14.6113	594.515	41.5667	14.9366	466.522	52.5333	14.6753
711.532	36.1667	15.3521	585.715	42.3667	14.7658	-613.133	40.8667	-14.9082	-509.411	48.1333	-14.423
626.349	37.7	14.1569	592.91	39.4	13.8255	-552.894	43.9	-13.9424	-476.133	50.7333	-13.7748
707.608	35.7333	15.4457	622.734	40.4667	15.3594	-606.705	41.2667	-15.1479	-480.286	52.8333	-14.905
661.073	37.5333	15.1483	601.575	40.6667	14.9363	-572.738	43.4667	-14.6827	-475.203	52.2667	-14.8195
650.368	39.2	15.3176	552.616	45.7667	15.1186	-551.816	45.3333	-15.0103	-457.852	55.3	-14.9456
712.932	37.4667	15.5493	650.613	39.6333	15.474	-587.725	43.3333	-14.9854	-452.728	56.2333	-14.6124
673.938	38.1	15.3602	635.638	40	15.3498	-597.12	41.8333	-15.0974	-528.83	48.4	-15.0758
-650.181	41.3333	-15.6563	-571.444	46.6667	-15.7509	670.237	40.9	15.9158	533.669	52.0333	15.6711
-557.298	43.9333	-14.305	-513.363	47.6333	-14.2323	581.918	42.0333	14.3144	547.59	46.7667	14.6724
-650.505	37.0667	-14.8022	-600.041	40.2667	-14.729	706.362	36.8	15.1882	555.691	50.2	14.9054
-590.401	40.8	-13.9166	-558.331	41.9333	-13.8514	542.351	42.3667	13.9562	513.163	46.3	13.7256
-663.767	41.2333	-16.1521	-586.239	45	-15.6021	682.202	38.3667	15.9796	517.892	52.0333	15.1005
-611.454	42.4667	-14.9062	-493.725	50.6333	-14.4132	597.886	44.3333	15.2052	558.734	47.2	14.6108
-576.23	43.3667	-14.8265	-529.353	47.4667	-14.8991	536.352	45.9667	14.8973	486.864	51.8	14.6852
683.407	36.9667	15.4454	575.075	44.9	15.5033	-547.102	47.5	-15.1133	-451.431	60.7667	-15.3586
656.618	37.0667	14.966	608.661	41.4667	15.1587	-555.096	45.7333	-14.9493	-478.637	54.0667	-14.9345
740.458	35.9	15.8415	667.828	39.2333	15.4094	-639.244	42.4667	-15.5645	-556.765	49.3333	-15.4215
-625.564	43.6667	-15.7091	-560.303	47.8667	-15.5752	588.85	47.4	15.896	498.636	57.6333	15.8932
714.044	35.3333	15.4712	674.457	36.7	14.9039	-593.902	45.4667	-15.0086	-505.273	55.3	-14.8144
663.141	37.0667	15.0303	612.494	39.5	14.2983	-562.855	45.0667	-14.3866	-442.964	58.1333	-13.9645
652.61	38.6667	15.0276	620.015	40.4333	15.1374	-564.612	44.6333	-15.096	-459.203	53.7333	-14.867
-611.089	42.9	-15.3634	-554.743	49.1	-15.8657	632.214	40.1	15.5206	527.927	53.6333	15.7726
724.444	37.4	15.8901	628.322	42.4667	15.7315	-625.892	44.0667	-16.0255	-511.401	55.1333	-15.5755
-658.712	41.2	-15.356	-648.298	41.2667	-15.5257	637.483	42	15.0428	663.124	39.8333	15.1961
-727.458	37.7667	-16.1764	-704.938	39.7	-16.0737	669.378	41.1333	15.4947	571.045	48.6	15.7506
-698.468	37.3667	-15.3468	-594.318	43.8333	-15.0028	647.136	40.4333	14.7965	598.921	45.5	14.9801
-679.93	35.7667	-14.7615	-636.044	39.3667	-15.0033	652.683	38.7	14.533	535.396	49.2333	15.0829
-640.762	38.6667	-14.7046	-601.648	43.2333	-14.5186	657.633	40.1667	14.7291	597.856	42.4	14.6626
-609.091	41.8	-14.6806	-557.19	47.1	-14.8079	638.456	39.5	14.8717	535.297	47.9667	14.6761
-627.015	40.4333	-14.6035	-573.216	43.7667	-14.3934	637.692	39.5667	14.4988	583.694	46.0333	14.7316
-719.473	36.9333	-15.4316	-677.779	38.1333	-15.4587	689.596	38.1	15.4266	611.232	44.9	15.5029
-648.029	39.8	-14.8613	-617.346	41.7	-14.9809	612.041	41.2	14.6635	588.411	43.7	14.6995
-646.855	38.5667	-14.8006	-582.051	44.4	-14.9181	672.412	40.6667	15.0072	581.917	46.2667	14.8721
-664.516	38.9333	-15.0164	-585.137	43.8667	-14.7453	597.563	42.1333	14.5398	519.574	53.0333	14.9274
-630.767	42.6667	-15.0654	-602.819	44.0667	-15.5307	715.243	37.4667	14.9248	603.687	46.4667	15.2143
-701.245	36.1333	-14.8266	-646.021	40.3333	-15.0359	695.541	36.8333	14.7349	612.886	41.4667	14.8104
584.586	44.1667	14.7794	515.534	52.3667	14.6591	-508.708	48	-14.8969	-402.12	64.6333	-14.6827
658.487	39.9667	15.0483	618.337	44.1667	15.0301	-630.288	40.3667	-15.0691	-540.411	51.6667	-15.0361
694.162	36.7667	14.7764	668.576	39.7333	15.328	-618.378	41.8	-15.1346	-544.598	48.5333	-14.9933
664.797	38.3	14.7115	568.014	47.6	15.2069	-603.133	41.5	-14.6241	-515.324	52.8333	-15.211
688.561	37.7667	14.912	568.14	46.2	14.8285	-602.829	42.1	-14.8469	-529.557	49.6333	-14.6085
663.103	39.1	15.1994	610.117	43.7	15.279	-612.193	41.0333	-15.0462	-569.411	45.5667	-15.0278
638.649	41.8	15.2244	510.208	52.3667	15.0054	-557.482	45.3	-15.0864	-453.375	56.8	-15.3125
711.262	37.7	15.1833	560.25	48.3667	15.0601	-649.783	39.8333	-15.3011	-530.188	50.0333	-15.3336
649.292	39.2667	14.6518	588.267	44.4333	15.0495	-592.137	43.1	-14.9601	-548.58	50.2667	-15.0196
593.634	45.2667	15.0119	501.113	53.4	15.0562	-559.128	44	-14.8581	-477.099	55.9333	-15.2574
697.692	38.3333	15.3988	621.715	42.7667	15.0312	-627.225	41.9667	-15.131	-529.137	51.3333	-14.9999
663.626	41.5333	15.0792	545.614	48.7	14.7994	-610.63	39.2	-14.8057	-489.386	55.1	-14.7594
621.76	42.7	14.7858	548.996	50.3667	15.0626	-585.052	44.0333	-14.9059	-524.779	54.0667	-15.0757
649.575	41.2667	15.4281	545.126	50.5	15.2811	-592.48	45.1667	-15.4078	-502.274	55.2667	-15.3558
611.962	40.6667	14.4937	545.109	48.5667	15.0539	-592.438	43.8333	-14.6996	-518.132	54.3667	-15.2737
632.481	41.2333	14.9285	605.875	45.8	15.2731	-609.378	44.4333	-15.2564	-527.737	49.9333	-15.1916
708.616	36.4	14.9714	613.752	42.4333	15.1562	-607.671	41.6	-14.7234	-548.728	46.9	-15.1177
586.09	41.1333	14.0905	526.779	49.3667	14.6468	-585.877	42.6333	-14.8358	-499.225	51.4	-14.8611
620.191	40.4	14.7367	552.921	48.3	14.6441	-594.46	42.2	-14.7746	-493.849	54.9333	-14.6041
633.132	40.7	14.8955	519.98	50.3	14.8087	-549.205	45.5667	-14.8573	-442.715	61.1333	-15.0077
586.543	44	14.68	636.784	41.2667	14.8056	-573.152	45.0667	-14.9592	-554.785	46.0667	-14.7397
654.288	39.5667	15.0136	620.861	41.0667	14.671	-614.219	41.8667	-15.1828	-533.275	50.2333	-14.9322
663.451	39.4333	14.9386	590.732	45.8333	15.2985	-623.379	40.0333	-14.8239	-546.058	47.6667	-15.094
-672.338	39.2667	-15.4618	-647.245	42.6667	-15.6771	705.687	38.2	15.2055	629.439	44.6333	15.448
-658.812	37.3667	-14.8621	-629.367	41.1333	-15.0029	690.585	36.9333	14.949	592.19	44.3667	14.8651
-668.574	38.7333	-15.1842	-613.455	42.6	-15.171	654.199	41.2667	14.989	583.829	46.2333	14.928
-653.023	38.9	-15.0181	-545.172	50.2	-15.1727	597.311	42.5	14.3338	546.964	49.8667	14.7706
-642.421	37.4667	-14.1488	-723.992	40.7	-13.3721	626.51	39.7	13.9774	541.133	46.3333	13.7177
-668.636	36.2333	-14.4243	-622.779	41.3667	-14.4803	646.072	42.1667	14.7862	570.698	46.2667	14.5853
-681.673	38.3667	-15.1334	-641.386	41.0667	-15.1111	609.941	42.7333	15.0464	550.787	47.5	14.8571
-643.454	37.8667	-14.7347	-583.183	44.2	-14.6875	662.607	39.8667	14.7834	574.124	47.3	14.5056
-628.32	42.7667	-15.6491	-605.545	46.8	-15.6901	594.528	45.7	15.2136	563.93	49.4333	15.5192
-657.354	38.8333	-14.4924	-561.529	46.9	-14.595	655.082	39.3	14.5415	568.077	47.5667	14.8476
-659.234	39.8	-14.8592	-537.629	50.8	-14.881	663.053	37.9	14.6084	512.769	54.0333	14.6287
-698.673	35.8667	-15.1107	-618.852	42.5667	-15.0515	685.38	38.5	15.3091	580.529	46.3	15.053
-629.96	42.9	-15.2813	-572.01	48.7333	-15.1085	702.665	39.4667	15.5193	571.139	48.5333	15.4412
685.006	38.4667	14.9563	826.945	40.5667	15.0719	-608.956	42	-15.039	-548.933	45.6	-14.6065
624.725	43.4667	15.1994	497.854	55.6667	15.22	-563.277	46.5333	-15.2226	-434.327	62.3667	-14.9821
637.293	38.8333	14.5972	567.764	45.5667	14.6856	-594.142	42.4	-14.7437	-500.895	52.2667	-14.4333
653.497	39.9	14.9775	501.377	51.7333	14.9744	-612.447	41.1667	-15.3116	-504.889	52.5667	-14.8405
686.309	38.1333	15.2274	593.643	46.2667	15.5676	-583.242	42.6	-14.9846	-511.703	50.2	-15.4258
642.041	40.6333	14.6807	691.286	39.2333	15.2056	-650.403	40.4333	-15.1599	-616.748	40.8	-15.0279
-678.55	41.1	-15.8491	-606.401	45.3667	-15.3829	685.417	44.9667	15.7751	602.45	46.6333	15.3625
-654.181	41.0333	-15.266	-616.526	45.6	-15.4396	635.772	43.4667	15.1662	562.959	50.2667	15.2787
-681.623	38.5333	-15.639	-626.148	43	-15.5564	695.835	40.1667	15.7389	599.486	47.3667	15.4355
-642.511	40.7667	-14.9914	-557.46	45.9	-14.5211	627.259	40.9	14.7808	540.6	48.7667	14.6349
-666.863	42.4667	-15.6613	-625.911	44.1	-15.3703	678.532	39.8333	15.5403	626.832	45.5333	15.4496
584.975	42.4667	14.5279	563.49	46.2667	14.6573	-549.67	46.3	-14.6082	-530.352	49.0333	-14.6598
611.456	44.2333	14.9935	523.122	53.5667	15.1091	-526.364	48.6	-14.787	-448.935	61.6	-15.2677
655.499	39.7333	14.8011	631.473	41.0333	14.8641	-622.499	40.8667	-14.972	-544.777	47	-14.641
665.625	39.5	14.7404	602.849	44.2333	14.9865	-599.112	42.4667	-14.9323	-540.038	50.6667	-15.0489
631.447	40.1333	14.7972	593.849	44.7667	15.3052	-599.976	42	-14.8677	-551.766	49.2667	-15.2984
-678.55	41.1	-15.8491	-606.401	45.3667	-15.3829	685.417	44.9667	15.7751	602.45	46.6333	15.3625
-665.179	36.9	-14.7548	-626.069	40.9	-14.752	689.552	39.8667	14.9792	623.241	44.9667	15.0028
-642.511	40.7667	-14.9914	-557.46	45.9	-14.5211	627.259	40.9	14.7808	540.6	48.7667	14.6349
-623.811	39.6667	-14.6402	-593.675	44.1667	-14.7048	603.549	44.0333	14.6323	579.677	47.6667	14.6574

## Sheet: Figure 2a
Figure 2a
BT_EyePositionX_L
-15.6795	-15.6756	-15.6518	-15.5988	-15.5814	-15.591	-15.6244	-15.652	-15.6615	-15.6413	-15.609	-15.595	-15.6015	-15.6332	-15.6527	-15.6621	-15.6617	-15.6582	-15.6609	-15.6618	-15.6577	-15.6267	-15.6111	-15.6416	-15.6294	-15.5837	-15.5678	-15.5812	-15.6306	-15.6353	-15.6091	-15.5992	-15.5937	-15.5744	-15.5785	-15.5945	-15.6268	-15.642	-15.6158	-15.5959	-15.5975	-15.5955	-15.608	-15.64	-15.6585	-15.656	-15.6149	-15.5795	-15.5888	-15.5965
-15.5152	-15.5181	-15.5185	-15.4701	-15.3799	-15.2918	-15.1541	-14.9514	-14.6741	-14.3255	-13.8903	-13.3948	-12.8624	-12.2718	-11.6423	-11.0249	-10.3977	-9.72485	-9.05559	-8.40296	-7.79342	-7.18756	-6.56275	-5.95579	-5.3674	-4.78038	-4.224	-3.71466	-3.23841	-2.79106	-2.39021	-2.03713	-1.74031	-1.48673	-1.27866	-1.12462	-1.00293	-0.902167	-0.827203	-0.765531	-0.719553	-0.692239	-0.688393	-0.685984	-0.688396	-0.672272	-0.661371	-0.663218	-0.67266	-0.685306
-15.9997	-16.0032	-16.0192	-16.0305	-16.0282	-16.027	-16.0284	-16.0295	-16.0282	-16.0204	-16.0014	-16.0048	-16.0177	-16.026	-16.0272	-16.0254	-16.0238	-16.0239	-16.0273	-16.0214	-16	-16.0037	-16.0196	-16.027	-16.0262	-16.0291	-16.0285	-16.0289	-16.0271	-16.0301	-16.0296	-16.0274	-16.0253	-16.0251	-16.024	-16.024	-16.0104	-15.9971	-15.9729	-15.9804	-16.0263	-16.0413	-16.029	-15.9935	-15.9832	-16.0274	-16.0402	-16.0314	-16.0297	-16.0234
-1.32891	-1.32583	-1.33051	-1.33922	-1.35115	-1.35172	-1.35495	-1.3539	-1.36657	-1.37626	-1.36592	-1.34925	-1.31964	-1.32244	-1.34634	-1.35317	-1.35534	-1.35349	-1.36557	-1.37447	-1.35228	-1.32857	-1.3155	-1.32624	-1.34651	-1.35405	-1.34644	-1.31746	-1.33596	-1.36618	-1.35385	-1.32665	-1.30999	-1.32364	-1.34768	-1.35131	-1.35376	-1.35555	-1.33755	-1.31265	-1.31746	-1.33922	-1.37348	-1.34946	-1.31945	-1.3347	-1.35372	-1.35356	-1.36434	-1.37469
-16.5232	-16.521	-16.5263	-16.5261	-16.5186	-16.5197	-16.5184	-16.5203	-16.5218	-16.5179	-16.5223	-16.5198	-16.5193	-16.5167	-16.5183	-16.5179	-16.5179	-16.5178	-16.5205	-16.5208	-16.5213	-16.5198	-16.5234	-16.5199	-16.5208	-16.5193	-16.5216	-16.5172	-16.5194	-16.5205	-16.5221	-16.5191	-16.5204	-16.5206	-16.5224	-16.5177	-16.5218	-16.5201	-16.5208	-16.5167	-16.5178	-16.5214	-16.5406	-16.562	-16.5687	-16.5719	-16.571	-16.558	-16.5487	-16.5442
-15.619	-15.6146	-15.6431	-15.6567	-15.6649	-15.6773	-15.68	-15.6681	-15.6632	-15.6535	-15.6201	-15.6016	-15.5986	-15.5921	-15.5968	-15.5951	-15.5972	-15.5948	-15.6225	-15.6469	-15.6219	-15.6017	-15.5975	-15.5977	-15.5968	-15.5921	-15.5967	-15.5966	-15.6257	-15.6445	-15.619	-15.6146	-15.6444	-15.6682	-15.6836	-15.6866	-15.678	-15.6643	-15.6642	-15.6601	-15.6612	-15.6588	-15.6614	-15.6703	-15.6844	-15.6901	-15.6821	-15.6669	-15.662	-15.6608
-16.0288	-16.0278	-16.029	-16.0269	-16.0261	-16.0261	-16.0265	-16.0291	-16.0254	-16.0251	-16.0246	-16.0261	-16.0239	-16.0255	-16.0281	-16.0263	-16.0239	-16.0249	-16.0265	-16.0284	-16.0262	-16.027	-16.0257	-16.0277	-16.0246	-16.0223	-16.003	-16.0002	-16.0159	-16.0266	-16.0285	-16.0284	-16.0249	-16.0291	-16.0273	-16.0269	-16.0241	-16.0275	-16.0273	-16.0271	-16.0264	-16.0289	-16.0263	-16.0256	-16.0255	-16.0304	-16.0274	-16.0293	-16.0264	-16.0286
-14.3952	-14.0942	-13.724	-13.2718	-12.7509	-12.2274	-11.6705	-11.0529	-10.4006	-9.72715	-9.08878	-8.45583	-7.82422	-7.1977	-6.58663	-5.96755	-5.36664	-4.80457	-4.27726	-3.78405	-3.34954	-2.96253	-2.63558	-2.34997	-2.10451	-1.90162	-1.72628	-1.55747	-1.46075	-1.41808	-1.38439	-1.34739	-1.30463	-1.27423	-1.26069	-1.2788	-1.30695	-1.31879	-1.32585	-1.3287	-1.32104	-1.30559	-1.28943	-1.27481	-1.26265	-1.25563	-1.24683	-1.2243	-1.20785	-1.2035
-16.9405	-16.9418	-16.9417	-16.9396	-16.9373	-16.9239	-16.9251	-16.9354	-16.9382	-16.9424	-16.9404	-16.9417	-16.941	-16.9418	-16.9438	-16.942	-16.9394	-16.9406	-16.9405	-16.9392	-16.9393	-16.9441	-16.9398	-16.9372	-16.9405	-16.9421	-16.9397	-16.9424	-16.9434	-16.9408	-16.9391	-16.9409	-16.9428	-16.9417	-16.9399	-16.9417	-16.943	-16.9412	-16.9381	-16.9411	-16.9428	-16.9412	-16.9366	-16.941	-16.9413	-16.9423	-16.9386	-16.9423	-16.9398	-16.9399
-15.5813	-15.5811	-15.5919	-15.578	-15.5883	-15.6101	-15.6085	-15.596	-15.5791	-15.5666	-15.5658	-15.5661	-15.576	-15.6005	-15.6002	-15.5779	-15.5684	-15.5754	-15.6067	-15.6018	-15.577	-15.5815	-15.5984	-15.6154	-15.6247	-15.6204	-15.6211	-15.6161	-15.6042	-15.6053	-15.6187	-15.6217	-15.6134	-15.602	-15.5964	-15.597	-15.5973	-15.5978	-15.5972	-15.6256	-15.6654	-15.6523	-15.6274	-15.6056	-15.5967	-15.5967	-15.5951	-15.5945	-15.5944	-15.5962
-15.2361	-15.2383	-15.2573	-15.2601	-15.2607	-15.2605	-15.261	-15.258	-15.2607	-15.2617	-15.2643	-15.2636	-15.2625	-15.2637	-15.2668	-15.2594	-15.2623	-15.261	-15.2442	-15.236	-15.2506	-15.26	-15.2624	-15.261	-15.2614	-15.2617	-15.2592	-15.2556	-15.2402	-15.227	-15.2287	-15.2411	-15.2561	-15.2632	-15.2609	-15.2611	-15.2642	-15.2617	-15.2422	-15.2295	-15.2278	-15.2393	-15.2559	-15.2617	-15.2637	-15.2633	-15.2567	-15.2597	-15.2405	-15.2284
-15.723	-15.7561	-15.725	-15.6901	-15.6719	-15.6934	-15.729	-15.7407	-15.7374	-15.7222	-15.7149	-15.7118	-15.7129	-15.725	-15.7566	-15.7581	-15.7454	-15.7356	-15.7381	-15.7361	-15.7494	-15.7648	-15.7516	-15.7371	-15.7366	-15.7345	-15.7382	-15.7381	-15.7384	-15.7367	-15.7515	-15.7624	-15.7557	-15.7424	-15.7372	-15.7384	-15.7394	-15.7388	-15.738	-15.7373	-15.7507	-15.7628	-15.7519	-15.7379	-15.7382	-15.7335	-15.7355	-15.7399	-15.7403	-15.7372
-15.8487	-15.8483	-15.8479	-15.8365	-15.8301	-15.8413	-15.8498	-15.8498	-15.849	-15.8494	-15.8481	-15.8462	-15.8452	-15.8462	-15.8496	-15.8466	-15.8485	-15.8507	-15.85	-15.8496	-15.8494	-15.8513	-15.8524	-15.8497	-15.8498	-15.8505	-15.8493	-15.8471	-15.85	-15.8503	-15.8485	-15.8463	-15.8482	-15.8528	-15.8522	-15.8489	-15.875	-15.8973	-15.8761	-15.8533	-15.8493	-15.8485	-15.8491	-15.8456	-15.8638	-15.8966	-15.9122	-15.9059	-15.8755	-15.8537
-15.5694	-15.5693	-15.5647	-15.5669	-15.5656	-15.5665	-15.5566	-15.5499	-15.5578	-15.5639	-15.5656	-15.5698	-15.5727	-15.6026	-15.5926	-15.5468	-15.5406	-15.5585	-15.5671	-15.5698	-15.5643	-15.5653	-15.5646	-15.5666	-15.5648	-15.5673	-15.5679	-15.5709	-15.5673	-15.5663	-15.5689	-15.5681	-15.5654	-15.5669	-15.564	-15.5539	-15.5534	-15.5627	-15.5694	-15.5699	-15.5669	-15.5691	-15.5666	-15.5526	-15.5477	-15.5609	-15.5681	-15.5704	-15.5669	-15.5676
-16.7958	-16.7957	-16.7989	-16.7945	-16.7955	-16.8124	-16.8486	-16.8315	-16.813	-16.8415	-16.8658	-16.8655	-16.8474	-16.8363	-16.8698	-16.8638	-16.8215	-16.8293	-16.8573	-16.8644	-16.8657	-16.8661	-16.8797	-16.888	-16.8896	-16.8723	-16.8408	-16.8418	-16.8566	-16.8624	-16.8665	-16.8648	-16.8742	-16.8867	-16.8888	-16.885	-16.8721	-16.8674	-16.8593	-16.8383	-16.8373	-16.8553	-16.8735	-16.8882	-16.8897	-16.882	-16.8678	-16.8672	-16.8653	-16.866
-16.3124	-16.3123	-16.3126	-16.3152	-16.3092	-16.3107	-16.3104	-16.3123	-16.3091	-16.3099	-16.3143	-16.3128	-16.3102	-16.3123	-16.3134	-16.3139	-16.3094	-16.3109	-16.3101	-16.3147	-16.3131	-16.3359	-16.3807	-16.3578	-16.3217	-16.3109	-16.3094	-16.3115	-16.3114	-16.3122	-16.3114	-16.3121	-16.3128	-16.3372	-16.3597	-16.3637	-16.3671	-16.3653	-16.341	-16.3227	-16.3443	-16.3485	-16.3224	-16.3101	-16.3105	-16.312	-16.3268	-16.3502	-16.3635	-16.3649
-16.0306	-16.0298	-16.0294	-16.0305	-16.0307	-16.0307	-16.0288	-16.0334	-16.0347	-16.0305	-16.0327	-16.0317	-16.0308	-16.0293	-16.0297	-16.0321	-16.0319	-16.0293	-16.0286	-16.0289	-16.0305	-16.0269	-16.0302	-16.0304	-16.0329	-16.0315	-16.0311	-16.0325	-16.0314	-16.0276	-16.0284	-16.0243	-16.0262	-16.0254	-16.0277	-16.0269	-16.0265	-16.0245	-16.0247	-16.0237	-16.0089	-16.0007	-16.0157	-16.0231	-16.0265	-16.026	-16.0312	-16.0274	-16.0282	-16.0286
-16.5936	-16.594	-16.6263	-16.6363	-16.5984	-16.6052	-16.64	-16.641	-16.633	-16.6329	-16.628	-16.6306	-16.6328	-16.6296	-16.604	-16.6133	-16.6488	-16.6474	-16.6346	-16.6321	-16.6412	-16.6512	-16.6104	-16.5779	-16.57	-16.5992	-16.6414	-16.6582	-16.661	-16.6611	-16.636	-16.607	-16.5843	-16.5895	-16.6307	-16.6267	-16.5923	-16.6161	-16.648	-16.6587	-16.6595	-16.6561	-16.6572	-16.6582	-16.6568	-16.6587	-16.659	-16.662	-16.6564	-16.6594
-16.3661	-16.3645	-16.3684	-16.3659	-16.3661	-16.3852	-16.394	-16.3771	-16.3669	-16.3645	-16.3655	-16.3662	-16.3681	-16.3636	-16.3669	-16.3841	-16.3944	-16.3795	-16.3721	-16.3663	-16.3663	-16.3668	-16.3668	-16.362	-16.3653	-16.3835	-16.3928	-16.3731	-16.3659	-16.3639	-16.3653	-16.3632	-16.3637	-16.3633	-16.3642	-16.3824	-16.394	-16.3764	-16.3681	-16.3625	-16.3625	-16.3737	-16.4068	-16.4022	-16.3792	-16.3831	-16.4008	-16.4146	-16.4277	-16.4274
-15.7379	-15.7341	-15.7279	-15.701	-15.7077	-15.7276	-15.7374	-15.7373	-15.738	-15.7354	-15.7369	-15.7389	-15.7469	-15.7596	-15.7589	-15.7427	-15.7355	-15.7367	-15.738	-15.7373	-15.7341	-15.7349	-15.7395	-15.7371	-15.7388	-15.738	-15.7398	-15.7342	-15.7381	-15.7365	-15.7381	-15.7378	-15.7411	-15.7603	-15.7574	-15.7404	-15.7359	-15.7377	-15.7396	-15.7365	-15.736	-15.7374	-15.7392	-15.7348	-15.737	-15.7447	-15.7707	-15.78	-15.7536	-15.7395
-16.1083	-16.1093	-16.1077	-16.113	-16.1346	-16.1431	-16.1467	-16.1417	-16.1371	-16.118	-16.1096	-16.1111	-16.1567	-16.1757	-16.157	-16.148	-16.1445	-16.1463	-16.1403	-16.1186	-16.1115	-16.1083	-16.1084	-16.1097	-16.109	-16.1192	-16.135	-16.1436	-16.1381	-16.1147	-16.1058	-16.113	-16.1535	-16.1745	-16.157	-16.1454	-16.147	-16.1721	-16.1749	-16.1333	-16.1379	-16.1737	-16.1892	-16.175	-16.1281	-16.1193	-16.1346	-16.1403	-16.1462	-16.1745
-15.2134	-15.2028	-15.2023	-15.1885	-15.178	-15.1711	-15.1826	-15.2112	-15.2068	-15.1844	-15.1903	-15.2007	-15.2034	-15.2231	-15.2518	-15.2437	-15.2391	-15.25	-15.2308	-15.1901	-15.1762	-15.1803	-15.1948	-15.19	-15.1846	-15.2017	-15.2215	-15.2264	-15.2422	-15.2504	-15.2237	-15.2174	-15.2443	-15.2597	-15.2583	-15.2454	-15.2189	-15.1829	-15.2074	-15.2456	-15.2589	-15.2597	-15.2594	-15.2247	-15.1879	-15.2005	-15.2299	-15.2511	-15.2575	-15.2575
-15.3986	-15.3843	-15.3652	-15.358	-15.3704	-15.3932	-15.4121	-15.4191	-15.4146	-15.3977	-15.3701	-15.3607	-15.3592	-15.3602	-15.369	-15.3892	-15.4011	-15.4013	-15.4009	-15.3996	-15.401	-15.402	-15.4032	-15.4017	-15.403	-15.4009	-15.4132	-15.4198	-15.4142	-15.3937	-15.372	-15.3617	-15.3645	-15.384	-15.3971	-15.4015	-15.4141	-15.4191	-15.4142	-15.3922	-15.3702	-15.3581	-15.3646	-15.3839	-15.3984	-15.3993	-15.4125	-15.4222	-15.4138	-15.3933
-1.17064	-0.97198	-0.813539	-0.679323	-0.582409	-0.494805	-0.414349	-0.349061	-0.300853	-0.270133	-0.258613	-0.257184	-0.258522	-0.255858	-0.257219	-0.25974	-0.276471	-0.278634	-0.28462	-0.272805	-0.262595	-0.254665	-0.256263	-0.256094	-0.256033	-0.2529	-0.241724	-0.233141	-0.232182	-0.204689	-0.185086	-0.17882	-0.179539	-0.179081	-0.178224	-0.183611	-0.210888	-0.219144	-0.213555	-0.228289	-0.2494	-0.255924	-0.259574	-0.255564	-0.256417	-0.253396	-0.242953	-0.233491	-0.229414	-0.208301
-15.4611	-15.4537	-15.4518	-15.4553	-15.496	-15.5309	-15.526	-15.5157	-15.5179	-15.5175	-15.5203	-15.5165	-15.5245	-15.5368	-15.5138	-15.4822	-15.4659	-15.472	-15.5041	-15.5143	-15.5218	-15.5165	-15.5235	-15.5377	-15.5445	-15.5434	-15.5434	-15.5387	-15.524	-15.517	-15.5189	-15.519	-15.5282	-15.5366	-15.5438	-15.5455	-15.5476	-15.5378	-15.5234	-15.5203	-15.5177	-15.5156	-15.5259	-15.5383	-15.5469	-15.5422	-15.5438	-15.5349	-15.5233	-15.5152
-15.7391	-15.7411	-15.7437	-15.74	-15.7431	-15.7629	-15.7649	-15.7486	-15.7424	-15.7398	-15.7428	-15.7412	-15.7411	-15.7397	-15.7456	-15.7643	-15.761	-15.7465	-15.7431	-15.7372	-15.7396	-15.7341	-15.7256	-15.7424	-15.7649	-15.7758	-15.763	-15.7428	-15.7392	-15.741	-15.7402	-15.736	-15.7391	-15.7392	-15.7445	-15.7583	-15.7456	-15.7062	-15.713	-15.7289	-15.738	-15.7185	-15.6806	-15.6738	-15.694	-15.7422	-15.7596	-15.7444	-15.7397	-15.7323
-1.16383	-1.1382	-1.14328	-1.14331	-1.11847	-1.10405	-1.10616	-1.10156	-1.10053	-1.09899	-1.11025	-1.11817	-1.1244	-1.12119	-1.10853	-1.10004	-1.09976	-1.10163	-1.10261	-1.09902	-1.10793	-1.11736	-1.10047	-1.08619	-1.0937	-1.10236	-1.10244	-1.09898	-1.09907	-1.09959	-1.10932	-1.11627	-1.09917	-1.0838	-1.09206	-1.09615	-1.10066	-1.1007	-1.09845	-1.1029	-1.08921	-1.06985	-1.06677	-1.07122	-1.06864	-1.07557	-1.09197	-1.08484	-1.08186	-1.09306
-16.2264	-16.2494	-16.2623	-16.2635	-16.2429	-16.2268	-16.2219	-16.22	-16.2163	-16.2196	-16.2217	-16.2199	-16.2202	-16.2185	-16.218	-16.22	-16.218	-16.2198	-16.2214	-16.2211	-16.2247	-16.251	-16.2308	-16.1842	-16.1675	-16.1681	-16.1716	-16.1704	-16.1688	-16.1963	-16.2067	-16.1852	-16.1695	-16.1635	-16.1619	-16.1735	-16.1994	-16.199	-16.1753	-16.1641	-16.165	-16.1661	-16.163	-16.1673	-16.1658	-16.166	-16.1639	-16.1791	-16.203	-16.1911
-16.6894	-16.6867	-16.6884	-16.6861	-16.694	-16.7048	-16.7118	-16.71	-16.6968	-16.6849	-16.684	-16.6865	-16.6884	-16.6828	-16.6903	-16.7053	-16.7049	-16.6897	-16.6885	-16.6866	-16.6834	-16.6813	-16.684	-16.6845	-16.6885	-16.7002	-16.7107	-16.7075	-16.6935	-16.6824	-16.6834	-16.6825	-16.6842	-16.6811	-16.6894	-16.7047	-16.7006	-16.689	-16.6872	-16.6838	-16.6831	-16.6838	-16.6841	-16.6811	-16.6869	-16.7012	-16.7092	-16.7086	-16.6918	-16.6841
-15.7428	-15.7416	-15.7378	-15.7369	-15.7504	-15.7668	-15.7712	-15.7633	-15.7444	-15.7392	-15.7349	-15.739	-15.7367	-15.7357	-15.7492	-15.7684	-15.7723	-15.7641	-15.7493	-15.7428	-15.7358	-15.7353	-15.7374	-15.7394	-15.7495	-15.7653	-15.7722	-15.7642	-15.7448	-15.7379	-15.738	-15.7384	-15.7365	-15.7396	-15.7504	-15.7684	-15.7722	-15.7658	-15.7481	-15.7376	-15.7359	-15.7386	-15.7391	-15.7352	-15.7365	-15.7435	-15.7582	-15.7585	-15.7436	-15.7395
-15.6626	-15.638	-15.6069	-15.5993	-15.6184	-15.6658	-15.6494	-15.6194	-15.6382	-15.6434	-15.6158	-15.6287	-15.6437	-15.6191	-15.6017	-15.5987	-15.6341	-15.6721	-15.6714	-15.6506	-15.6105	-15.5972	-15.6029	-15.637	-15.6438	-15.6337	-15.613	-15.5983	-15.594	-15.6095	-15.6464	-15.6582	-15.6555	-15.6252	-15.6002	-15.5974	-15.5945	-15.5978	-15.5979	-15.5953	-15.5961	-15.5987	-15.5954	-15.5961	-15.5932	-15.5984	-15.5949	-15.5932	-15.5943	-15.5976
-15.55	-15.5559	-15.5703	-15.5688	-15.5715	-15.5698	-15.5713	-15.5712	-15.5878	-15.5898	-15.5752	-15.566	-15.5669	-15.5658	-15.5693	-15.564	-15.5662	-15.5682	-15.5669	-15.57	-15.5692	-15.5693	-15.5674	-15.5675	-15.5683	-15.5662	-15.5689	-15.5688	-15.5867	-15.5881	-15.5701	-15.5672	-15.5688	-15.5674	-15.5671	-15.5675	-15.5717	-15.5675	-15.5683	-15.5668	-15.5688	-15.5692	-15.5646	-15.5659	-15.5679	-15.5685	-15.5641	-15.5711	-15.5846	-15.5868
-15.6849	-15.6721	-15.6629	-15.6583	-15.6609	-15.663	-15.6588	-15.6669	-15.6813	-15.6882	-15.6755	-15.626	-15.6189	-15.648	-15.658	-15.6646	-15.6801	-15.6674	-15.637	-15.6519	-15.6772	-15.6714	-15.6615	-15.6607	-15.6598	-15.6621	-15.6583	-15.6694	-15.6797	-15.6841	-15.6732	-15.6289	-15.6167	-15.646	-15.6592	-15.664	-15.6774	-15.6657	-15.6355	-15.6144	-15.6102	-15.6553	-15.6729	-15.671	-15.6609	-15.6634	-15.6781	-15.6895	-15.6844	-15.6883
-16.0256	-16.0254	-16.0298	-16.03	-16.0279	-16.0262	-16.0256	-16.0287	-16.0271	-16.0305	-16.0478	-16.0457	-16.0336	-16.0246	-16.0278	-16.0261	-16.0289	-16.0245	-16.0289	-16.0301	-16.0276	-16.0266	-16.0327	-16.0502	-16.0657	-16.0459	-16.0307	-16.0273	-16.0278	-16.0273	-16.0301	-16.0391	-16.0645	-16.0742	-16.071	-16.046	-16.0328	-16.0267	-16.0278	-16.0255	-16.0257	-16.029	-16.0299	-16.0252	-16.0294	-16.028	-16.0266	-16.0264	-16.0251	-16.0294
-15.2332	-15.2414	-15.2153	-15.2028	-15.1951	-15.188	-15.2052	-15.246	-15.2616	-15.2525	-15.2196	-15.2022	-15.1974	-15.1989	-15.2069	-15.2371	-15.2552	-15.2644	-15.2607	-15.2604	-15.2589	-15.2624	-15.2629	-15.261	-15.2623	-15.2671	-15.2335	-15.194	-15.2181	-15.2522	-15.2599	-15.2431	-15.2129	-15.2018	-15.1916	-15.1759	-15.2011	-15.2464	-15.2614	-15.2649	-15.2604	-15.2445	-15.2128	-15.2301	-15.2557	-15.261	-15.2328	-15.1916	-15.2176	-15.2378
-15.796	-15.8091	-15.819	-15.8253	-15.8141	-15.8014	-15.7939	-15.8	-15.7974	-15.7965	-15.7996	-15.8107	-15.8191	-15.8227	-15.8134	-15.802	-15.794	-15.7932	-15.7963	-15.7986	-15.7955	-15.8086	-15.8211	-15.8251	-15.8137	-15.7983	-15.7985	-15.7984	-15.7941	-15.7962	-15.796	-15.8114	-15.8178	-15.8225	-15.8158	-15.8025	-15.7976	-15.7983	-15.7985	-15.7956	-15.7969	-15.8111	-15.8119	-15.7894	-15.7173	-15.6077	-15.4603	-15.2629	-15.0215	-14.6798
-16.3672	-16.3666	-16.3697	-16.3872	-16.4006	-16.4033	-16.3927	-16.3724	-16.3682	-16.3675	-16.3674	-16.3637	-16.3702	-16.387	-16.4	-16.4021	-16.3917	-16.3699	-16.3663	-16.3657	-16.3695	-16.3669	-16.3672	-16.388	-16.4033	-16.4033	-16.394	-16.3753	-16.3684	-16.3631	-16.3634	-16.3634	-16.3684	-16.3824	-16.3966	-16.4019	-16.3881	-16.3683	-16.3604	-16.3643	-16.3634	-16.3647	-16.3648	-16.3872	-16.399	-16.4	-16.3899	-16.372	-16.3622	-16.363
-0.338588	-0.33659	-0.340976	-0.338083	-0.341557	-0.368975	-0.387965	-0.389572	-0.369566	-0.346297	-0.343071	-0.318896	-0.281555	-0.293179	-0.323171	-0.304958	-0.30157	-0.325904	-0.315265	-0.294039	-0.315606	-0.331441	-0.335362	-0.311724	-0.290248	-0.299697	-0.306143	-0.304305	-0.297317	-0.286526	-0.267363	-0.257578	-0.257453	-0.266518	-0.280404	-0.298046	-0.295105	-0.267841	-0.26773	-0.276277	-0.266626	-0.259786	-0.256568	-0.258419	-0.263349	-0.288438	-0.300167	-0.306304	-0.300163	-0.285139
-16.3695	-16.3655	-16.3663	-16.3662	-16.3823	-16.3975	-16.3823	-16.3714	-16.3691	-16.3621	-16.3647	-16.3651	-16.3649	-16.3624	-16.3803	-16.3915	-16.3768	-16.3622	-16.3603	-16.3614	-16.3638	-16.3622	-16.3664	-16.3656	-16.3831	-16.3904	-16.3791	-16.3704	-16.3649	-16.3632	-16.3648	-16.3618	-16.3631	-16.3641	-16.3829	-16.3915	-16.3765	-16.3647	-16.364	-16.3667	-16.364	-16.3627	-16.363	-16.3631	-16.3802	-16.3945	-16.4034	-16.3924	-16.3725	-16.3637
-10.2579	-9.72983	-9.21453	-8.65144	-8.06957	-7.48024	-6.88864	-6.30114	-5.71757	-5.16301	-4.64982	-4.18146	-3.7574	-3.35982	-3.01211	-2.7207	-2.45394	-2.19379	-1.95663	-1.73398	-1.51736	-1.32407	-1.15398	-0.985102	-0.835833	-0.72709	-0.625945	-0.529353	-0.428267	-0.342069	-0.290036	-0.261574	-0.254778	-0.254797	-0.265331	-0.288434	-0.294937	-0.289185	-0.27527	-0.259096	-0.256642	-0.257563	-0.2586	-0.269886	-0.271263	-0.249589	-0.235114	-0.232192	-0.215027	-0.201622
-15.5713	-15.5691	-15.5695	-15.5732	-15.5723	-15.5802	-15.5995	-15.6183	-15.6082	-15.5815	-15.5719	-15.57	-15.5707	-15.5703	-15.5748	-15.5861	-15.5907	-15.5776	-15.5705	-15.5707	-15.57	-15.5752	-15.6078	-15.6039	-15.5852	-15.6145	-15.6447	-15.6021	-15.5926	-15.6118	-15.6119	-15.6036	-15.5999	-15.5997	-15.601	-15.6116	-15.6177	-15.6059	-15.6016	-15.5987	-15.5987	-15.6002	-15.603	-15.5981	-15.5989	-15.5991	-15.6046	-15.6164	-15.6083	-15.5842
-15.3986	-15.4003	-15.4022	-15.4043	-15.4032	-15.4007	-15.408	-15.4206	-15.4166	-15.4089	-15.4071	-15.4023	-15.4011	-15.4006	-15.4034	-15.4006	-15.4025	-15.4201	-15.4149	-15.4039	-15.3999	-15.4015	-15.3995	-15.4012	-15.4004	-15.4009	-15.4057	-15.4183	-15.4168	-15.4085	-15.3995	-15.4023	-15.4001	-15.4028	-15.3992	-15.4012	-15.4047	-15.422	-15.4179	-15.4046	-15.4	-15.4028	-15.3999	-15.4001	-15.4031	-15.4002	-15.4039	-15.4178	-15.4199	-15.4076
-15.85	-15.8497	-15.8493	-15.8483	-15.8495	-15.85	-15.8493	-15.8509	-15.8518	-15.8499	-15.8499	-15.851	-15.8498	-15.8493	-15.8521	-15.8505	-15.848	-15.8463	-15.8475	-15.8512	-15.8473	-15.8499	-15.8506	-15.8496	-15.8487	-15.8491	-15.8512	-15.85	-15.8507	-15.8476	-15.8504	-15.8517	-15.8493	-15.8474	-15.8504	-15.8463	-15.8293	-15.8125	-15.8014	-15.7958	-15.7974	-15.7969	-15.7977	-15.7985	-15.8107	-15.8205	-15.8242	-15.8181	-15.8016	-15.7971
-17.1432	-17.1455	-17.1468	-17.1461	-17.1466	-17.1428	-17.1286	-17.1194	-17.1184	-17.1252	-17.1402	-17.1332	-17.1269	-17.1389	-17.1558	-17.1694	-17.1584	-17.1481	-17.1482	-17.1473	-17.1461	-17.1472	-17.1384	-17.11	-17.1227	-17.1541	-17.128	-17.1115	-17.1301	-17.1436	-17.1492	-17.1481	-17.1398	-17.1274	-17.1326	-17.1443	-17.1469	-17.1483	-17.146	-17.1481	-17.1441	-17.1474	-17.1463	-17.1452	-17.1484	-17.1479	-17.1431	-17.1398	-17.1268	-17.1307
-15.6595	-15.6603	-15.6615	-15.6618	-15.6609	-15.6743	-15.6824	-15.669	-15.6649	-15.6591	-15.6607	-15.6619	-15.6606	-15.6598	-15.6629	-15.6755	-15.6783	-15.6652	-15.6626	-15.6582	-15.6602	-15.6581	-15.6632	-15.6598	-15.6603	-15.6755	-15.6796	-15.6677	-15.6626	-15.6596	-15.6606	-15.6601	-15.6594	-15.6596	-15.6632	-15.6748	-15.6802	-15.6671	-15.6601	-15.6616	-15.6617	-15.6602	-15.6661	-15.6585	-15.6609	-15.6755	-15.6815	-15.6671	-15.6623	-15.6631
-14.8263	-14.8277	-14.8276	-14.8305	-14.8326	-14.8664	-14.8931	-14.9101	-14.8842	-14.8472	-14.8296	-14.8423	-14.8752	-14.8934	-14.8905	-14.8939	-14.9003	-14.9132	-14.8829	-14.8409	-14.8312	-14.8293	-14.8304	-14.8311	-14.8303	-14.8291	-14.8271	-14.8276	-14.8275	-14.83	-14.8281	-14.8291	-14.8305	-14.8295	-14.8282	-14.8297	-14.8297	-14.8274	-14.8278	-14.8314	-14.8285	-14.8252	-14.8288	-14.8288	-14.8349	-14.8639	-14.8725	-14.8476	-14.867	-14.8961
-14.8936	-14.8923	-14.8921	-14.8925	-14.9034	-14.9163	-14.9171	-14.9142	-14.9002	-14.8938	-14.8977	-14.9363	-14.9426	-14.9114	-14.9061	-14.9154	-14.9158	-14.9282	-14.9499	-14.9649	-14.9636	-14.9655	-14.968	-14.9657	-14.9634	-14.9599	-14.9373	-14.9196	-14.9012	-14.9207	-14.9571	-14.965	-14.9642	-14.9641	-14.9659	-14.9626	-14.9362	-14.931	-14.9542	-14.962	-14.9639	-14.965	-14.9665	-14.9636	-14.9634	-14.9668	-14.99	-14.9931	-14.9745	-14.9672
-16.5024	-16.4506	-16.3914	-16.3054	-16.1811	-16.0014	-15.7714	-15.4963	-15.1707	-14.8105	-14.3885	-13.9202	-13.4203	-12.9038	-12.3796	-11.8261	-11.2491	-10.6564	-10.0578	-9.47455	-8.86166	-8.2288	-7.64066	-7.09062	-6.54331	-6.04858	-5.60907	-5.22312	-4.85578	-4.47075	-4.10422	-3.77185	-3.46115	-3.17896	-2.91439	-2.68777	-2.49272	-2.30663	-2.12668	-1.98499	-1.8331	-1.67446	-1.55483	-1.47281	-1.43236	-1.40617	-1.38581	-1.35871	-1.33109	-1.3177
-16.0828	-16.0776	-16.0761	-16.0769	-16.0777	-16.0822	-16.0891	-16.1012	-16.1053	-16.0992	-16.0827	-16.0773	-16.0777	-16.081	-16.0776	-16.077	-16.0888	-16.1011	-16.1031	-16.1033	-16.1056	-16.1055	-16.1035	-16.1043	-16.1157	-16.1316	-16.14	-16.1397	-16.1402	-16.1345	-16.1127	-16.0863	-16.0292	-15.8953	-15.7445	-15.5884	-15.4078	-15.1744	-14.8891	-14.5428	-14.1502	-13.7202	-13.2526	-12.7559	-12.2072	-11.6121	-11.0033	-10.3794	-9.74285	-9.1385
-16.0292	-16.0302	-16.03	-16.029	-16.0292	-16.0285	-16.0248	-16.0267	-16.0269	-16.0295	-16.026	-16.0256	-16.0287	-16.0281	-16.0258	-16.0032	-15.9593	-15.983	-16.0107	-16.0022	-16.0038	-16.0178	-16.0229	-16.0264	-16.0255	-16.0295	-16.0257	-16.0054	-16.0038	-16.0461	-16.0554	-16.0401	-16.0278	-16.0274	-16.0247	-16.0287	-16.0272	-16.027	-16.0238	-16.0277	-16.0274	-16.0263	-16.0255	-16.0232	-16.0011	-16.0088	-16.039	-16.0416	-16.0276	-16.0281
-15.9415	-15.939	-15.9213	-15.8988	-15.9283	-15.951	-15.9431	-15.9411	-15.9406	-15.9397	-15.931	-15.9054	-15.8488	-15.7532	-15.6545	-15.5	-15.2606	-14.9593	-14.6063	-14.1782	-13.6744	-13.0928	-12.4909	-11.8754	-11.2229	-10.5573	-9.91311	-9.26641	-8.63353	-8.03495	-7.45059	-6.85378	-6.28488	-5.74962	-5.26736	-4.8125	-4.36785	-4.00149	-3.69117	-3.35668	-3.03146	-2.73598	-2.44636	-2.15655	-1.91554	-1.68396	-1.45757	-1.25174	-1.07153	-0.902074
-15.8019	-15.8034	-15.8008	-15.8028	-15.8125	-15.8205	-15.8216	-15.8112	-15.7998	-15.7976	-15.7973	-15.7976	-15.7942	-15.8009	-15.8163	-15.8232	-15.8195	-15.8091	-15.8018	-15.7973	-15.7939	-15.7969	-15.7969	-15.8004	-15.8101	-15.821	-15.8235	-15.8111	-15.7976	-15.7976	-15.7991	-15.7989	-15.7936	-15.7998	-15.8147	-15.8229	-15.8178	-15.8099	-15.7999	-15.7975	-15.7941	-15.7983	-15.7978	-15.8019	-15.8127	-15.8226	-15.822	-15.8119	-15.7995	-15.7982
-15.8004	-15.7894	-15.7818	-15.7883	-15.7768	-15.7542	-15.7598	-15.7728	-15.7893	-15.7983	-15.7998	-15.7845	-15.7811	-15.7936	-15.7918	-15.778	-15.7883	-15.7952	-15.7842	-15.7745	-15.7744	-15.7757	-15.7766	-15.7909	-15.7905	-15.7782	-15.7888	-15.7941	-15.7981	-15.7801	-15.7499	-15.7397	-15.742	-15.7417	-15.7401	-15.7404	-15.7411	-15.7399	-15.7428	-15.7406	-15.7458	-15.7421	-15.7401	-15.7408	-15.7415	-15.7404	-15.7395	-15.7397	-15.7414	-15.7408
0.446196	0.482076	0.477147	0.4457	0.460018	0.466694	0.445055	0.44103	0.447846	0.439207	0.431603	0.42951	0.428742	0.43044	0.418709	0.412874	0.424592	0.439197	0.453841	0.469175	0.470423	0.447457	0.460568	0.489982	0.491282	0.474277	0.444888	0.436366	0.45136	0.483302	0.501867	0.502447	0.495934	0.48382	0.464453	0.449902	0.436167	0.449922	0.475772	0.495873	0.504672	0.509207	0.505948	0.505703	0.507859	0.50912	0.50532	0.516153	0.52372	0.516803
-1.52968	-1.52671	-1.52218	-1.50889	-1.50388	-1.5006	-1.50298	-1.50396	-1.50408	-1.51205	-1.52598	-1.53168	-1.52724	-1.51099	-1.50483	-1.50355	-1.50633	-1.50356	-1.50139	-1.51328	-1.52804	-1.54255	-1.53955	-1.51419	-1.50256	-1.4986	-1.50322	-1.50285	-1.50232	-1.51235	-1.5255	-1.52741	-1.52297	-1.51357	-1.50773	-1.50255	-1.49933	-1.50025	-1.50506	-1.51181	-1.52482	-1.54209	-1.55251	-1.55065	-1.54037	-1.5325	-1.53113	-1.5285	-1.52631	-1.50875
-16.6645	-16.6607	-16.6617	-16.6625	-16.6632	-16.6615	-16.6666	-16.6786	-16.6703	-16.6607	-16.6588	-16.6599	-16.6588	-16.6584	-16.659	-16.6587	-16.6632	-16.6788	-16.6733	-16.6644	-16.6594	-16.6593	-16.6603	-16.6593	-16.655	-16.6576	-16.6659	-16.6784	-16.6704	-16.6615	-16.6598	-16.6622	-16.6589	-16.6584	-16.6604	-16.6606	-16.6636	-16.676	-16.6739	-16.6655	-16.6596	-16.6601	-16.6596	-16.6616	-16.6532	-16.6196	-16.5972	-16.5921	-16.5804	-16.5718
-16.1395	-16.1452	-16.1422	-16.1439	-16.1469	-16.1466	-16.1461	-16.1482	-16.1437	-16.1447	-16.146	-16.1471	-16.1441	-16.1434	-16.1418	-16.145	-16.1428	-16.1281	-16.1152	-16.1314	-16.1422	-16.1445	-16.1453	-16.1479	-16.1421	-16.1449	-16.1468	-16.1495	-16.145	-16.1432	-16.1436	-16.1457	-16.1456	-16.146	-16.1459	-16.1443	-16.1428	-16.1308	-16.1181	-16.1312	-16.1396	-16.1438	-16.1424	-16.1442	-16.1454	-16.1474	-16.1439	-16.124	-16.1108	-16.1272
-16.0781	-16.0743	-16.0781	-16.0974	-16.1071	-16.1038	-16.1025	-16.0988	-16.0872	-16.0757	-16.0753	-16.0769	-16.0814	-16.0916	-16.1013	-16.1051	-16.1077	-16.1023	-16.0856	-16.0802	-16.0798	-16.0763	-16.0761	-16.0762	-16.0846	-16.098	-16.1038	-16.0971	-16.0833	-16.0773	-16.0747	-16.0752	-16.0789	-16.0941	-16.1048	-16.1036	-16.0939	-16.085	-16.0786	-16.0793	-16.0745	-16.0746	-16.0785	-16.0777	-16.0831	-16.0986	-16.105	-16.1001	-16.0831	-16.078
-16.1057	-16.0992	-16.0835	-16.0797	-16.0798	-16.0754	-16.0758	-16.0759	-16.0931	-16.1025	-16.1041	-16.0951	-16.0831	-16.0755	-16.0754	-16.0745	-16.0791	-16.0772	-16.089	-16.1019	-16.1091	-16.0955	-16.0816	-16.0773	-16.0802	-16.0773	-16.0734	-16.0768	-16.0903	-16.0984	-16.1008	-16.0936	-16.081	-16.0742	-16.0751	-16.0761	-16.0785	-16.0782	-16.0892	-16.1004	-16.1029	-16.0987	-16.0851	-16.0805	-16.0781	-16.0746	-16.0762	-16.0801	-16.0888	-16.0983
-0.554819	-0.553219	-0.569051	-0.57748	-0.581986	-0.602208	-0.623035	-0.619112	-0.603697	-0.58526	-0.582096	-0.581386	-0.584036	-0.579394	-0.580895	-0.592785	-0.602727	-0.590839	-0.584159	-0.583735	-0.583892	-0.579123	-0.583941	-0.580412	-0.581327	-0.591287	-0.603133	-0.606983	-0.601201	-0.586361	-0.581893	-0.578404	-0.581866	-0.579004	-0.579985	-0.59046	-0.600752	-0.593189	-0.58731	-0.585891	-0.581877	-0.581026	-0.582351	-0.581345	-0.582609	-0.589882	-0.603112	-0.605916	-0.600007	-0.587188
-15.1591	-15.1566	-15.1539	-15.1651	-15.1565	-15.1522	-15.1468	-15.156	-15.1849	-15.1877	-15.172	-15.157	-15.1555	-15.1678	-15.1811	-15.1934	-15.1816	-15.1758	-15.1719	-15.1603	-15.1509	-15.1492	-15.1534	-15.1662	-15.1596	-15.1557	-15.1739	-15.1734	-15.1308	-15.1344	-15.1535	-15.1518	-15.1494	-15.162	-15.1783	-15.1837	-15.1423	-15.1122	-15.1042	-15.1084	-15.1072	-15.106	-15.1066	-15.1068	-15.1058	-15.1049	-15.1061	-15.1227	-15.1552	-15.1691
-15.2932	-15.2908	-15.3017	-15.3109	-15.3018	-15.2916	-15.2913	-15.2921	-15.2942	-15.2913	-15.2919	-15.2933	-15.3021	-15.3086	-15.3037	-15.2962	-15.2944	-15.29	-15.2932	-15.2915	-15.2917	-15.2902	-15.3038	-15.3105	-15.2996	-15.2918	-15.2914	-15.2907	-15.2924	-15.2913	-15.2949	-15.2927	-15.302	-15.3107	-15.3033	-15.2948	-15.2891	-15.2744	-15.2652	-15.2592	-15.2589	-15.2605	-15.2763	-15.2818	-15.2711	-15.2612	-15.2623	-15.2612	-15.2596	-15.2622
-3.27709	-3.28825	-3.29075	-3.29191	-3.28847	-3.291	-3.28906	-3.27599	-3.28562	-3.32282	-3.31913	-3.29923	-3.29075	-3.27021	-3.22948	-3.22691	-3.22689	-3.20444	-3.19008	-3.18593	-3.17401	-3.16273	-3.15925	-3.15749	-3.15737	-3.15663	-3.16365	-3.177	-3.18959	-3.20247	-3.184	-3.16032	-3.15661	-3.1585	-3.15975	-3.15657	-3.15957	-3.17575	-3.18441	-3.18384	-3.17473	-3.16464	-3.15975	-3.1588	-3.15768	-3.1348	-3.11125	-3.10348	-3.11297	-3.12639
-16.4094	-16.3815	-16.3848	-16.3972	-16.3808	-16.3853	-16.4154	-16.4025	-16.373	-16.3649	-16.3763	-16.3994	-16.405	-16.3987	-16.3791	-16.3679	-16.3645	-16.3646	-16.3667	-16.3669	-16.3755	-16.3957	-16.4051	-16.4012	-16.3825	-16.3705	-16.3691	-16.3657	-16.3687	-16.3671	-16.3682	-16.3665	-16.3836	-16.3948	-16.3797	-16.3661	-16.3652	-16.3671	-16.3678	-16.3644	-16.3661	-16.3682	-16.3862	-16.3947	-16.3819	-16.3735	-16.3684	-16.3656	-16.3662	-16.3661
-16.0284	-16.0347	-16.0496	-16.0485	-16.0382	-16.0338	-16.0321	-16.0279	-16.032	-16.0317	-16.0295	-16.0276	-16.0317	-16.0293	-16.0285	-16.0267	-16.0284	-16.0285	-16.0265	-16.0283	-16.0288	-16.0273	-16.0472	-16.0435	-16.0357	-16.027	-16.0263	-16.0267	-16.0294	-16.0258	-16.0265	-16.0308	-16.0478	-16.0444	-16.0292	-16.0275	-16.03	-16.0253	-16.0266	-16.0283	-16.0274	-16.0284	-16.0439	-16.046	-16.0357	-16.0273	-16.0272	-16.028	-16.0299	-16.0257
-5.08499	-4.65264	-4.2896	-3.97474	-3.69033	-3.42529	-3.20922	-3.02225	-2.82738	-2.63644	-2.45962	-2.26899	-2.0727	-1.9118	-1.77178	-1.66044	-1.54417	-1.43705	-1.37132	-1.30838	-1.22107	-1.17304	-1.15531	-1.15149	-1.1437	-1.13478	-1.1186	-1.10887	-1.11435	-1.12184	-1.12478	-1.12466	-1.12581	-1.13871	-1.14374	-1.12958	-1.12466	-1.1226	-1.11143	-1.10844	-1.1174	-1.12588	-1.12063	-1.11194	-1.10935	-1.12111	-1.11634	-1.10613	-1.11352	-1.12406
-16.7976	-16.7967	-16.8004	-16.7974	-16.7978	-16.7977	-16.7997	-16.795	-16.7966	-16.7966	-16.7975	-16.7928	-16.7963	-16.7979	-16.7986	-16.7972	-16.7956	-16.7971	-16.7978	-16.7975	-16.8001	-16.7991	-16.7976	-16.7953	-16.7962	-16.7965	-16.7964	-16.7966	-16.7977	-16.7972	-16.7939	-16.795	-16.7973	-16.7966	-16.7965	-16.7961	-16.7997	-16.7987	-16.797	-16.7978	-16.8001	-16.7991	-16.7951	-16.7967	-16.7987	-16.7968	-16.7996	-16.7726	-16.6975	-16.5989
-16.3643	-16.3646	-16.3785	-16.3944	-16.4022	-16.3926	-16.3733	-16.3632	-16.3665	-16.3635	-16.3646	-16.3631	-16.3813	-16.3974	-16.4012	-16.3956	-16.3777	-16.3645	-16.3634	-16.3634	-16.3652	-16.3624	-16.3767	-16.397	-16.4006	-16.3916	-16.373	-16.3648	-16.363	-16.3646	-16.3635	-16.3641	-16.3782	-16.3929	-16.4019	-16.3948	-16.3727	-16.3647	-16.3647	-16.3653	-16.3634	-16.3632	-16.3802	-16.3966	-16.3999	-16.3908	-16.3739	-16.3444	-16.317	-16.3158
-15.1114	-15.1129	-15.1118	-15.1105	-15.1121	-15.1137	-15.132	-15.1354	-15.1203	-15.1165	-15.1105	-15.1119	-15.1123	-15.1109	-15.1267	-15.1399	-15.1285	-15.1146	-15.1108	-15.0889	-15.073	-15.0908	-15.1066	-15.1101	-15.0896	-15.0675	-15.0577	-15.0548	-15.0594	-15.0609	-15.0561	-15.0594	-15.0574	-15.0582	-15.0533	-15.0574	-15.0558	-15.0576	-15.054	-15.0557	-15.0564	-15.0557	-15.0567	-15.0572	-15.0566	-15.0564	-15.0538	-15.0506	-15.0361	-15.0409
-15.8023	-15.8003	-15.8004	-15.8009	-15.7969	-15.8039	-15.8135	-15.8238	-15.8247	-15.8167	-15.8021	-15.8005	-15.799	-15.8007	-15.7996	-15.802	-15.818	-15.8253	-15.8234	-15.8146	-15.8031	-15.7999	-15.7972	-15.7964	-15.7963	-15.801	-15.8123	-15.8195	-15.8241	-15.8139	-15.8014	-15.7979	-15.7977	-15.7979	-15.7967	-15.8012	-15.8154	-15.8208	-15.82	-15.8093	-15.8007	-15.7961	-15.7964	-15.7992	-15.7974	-15.799	-15.8124	-15.8214	-15.8233	-15.8119
-15.8206	-15.8271	-15.8227	-15.8109	-15.803	-15.7998	-15.7999	-15.7988	-15.7999	-15.8066	-15.8215	-15.8233	-15.8233	-15.8079	-15.799	-15.8001	-15.8004	-15.806	-15.8146	-15.8245	-15.8283	-15.8258	-15.8229	-15.811	-15.8037	-15.8	-15.8224	-15.8459	-15.8509	-15.8523	-15.8504	-15.8521	-15.8502	-15.851	-15.8526	-15.8531	-15.8521	-15.8538	-15.8512	-15.8535	-15.8514	-15.8528	-15.8513	-15.8528	-15.8488	-15.8483	-15.8501	-15.8493	-15.8481	-15.8475
-15.0067	-15.0095	-15.0234	-15.0251	-15.0095	-15.0055	-15.0092	-15.0092	-15.0071	-15.0065	-15.0081	-15.0118	-15.0233	-15.0241	-15.0151	-15.0127	-15.0039	-15.0057	-15.0093	-15.0086	-15.0048	-15.0111	-15.0246	-15.0228	-15.0061	-15.0053	-15.0056	-15.0042	-15.0037	-15.0017	-15.0021	-15.0081	-15.0205	-15.0211	-15.0126	-15.0038	-15.0005	-15.0033	-15.004	-15.0054	-15.0032	-15.0075	-15.023	-15.0207	-15.0077	-15.0032	-15.003	-15.0026	-15.0051	-15.006
-15.9133	-15.9171	-15.914	-15.9153	-15.9155	-15.924	-15.9368	-15.9409	-15.9399	-15.9417	-15.9249	-15.9054	-15.917	-15.9284	-15.9064	-15.9021	-15.9097	-15.9024	-15.8941	-15.8933	-15.8901	-15.8904	-15.889	-15.8917	-15.8889	-15.8968	-15.9109	-15.9056	-15.8928	-15.8852	-15.8873	-15.8889	-15.8878	-15.8868	-15.8872	-15.897	-15.9043	-15.8793	-15.8561	-15.8495	-15.8487	-15.8517	-15.8837	-15.8968	-15.8711	-15.8539	-15.8494	-15.8482	-15.8466	-15.8482
-15.5666	-15.5696	-15.5684	-15.5668	-15.5827	-15.5905	-15.5747	-15.5661	-15.5653	-15.5674	-15.5662	-15.5678	-15.5661	-15.5676	-15.5806	-15.5862	-15.5774	-15.5699	-15.5706	-15.567	-15.5689	-15.5661	-15.567	-15.5677	-15.5837	-15.589	-15.5737	-15.5686	-15.5677	-15.5639	-15.5682	-15.5671	-15.5703	-15.5676	-15.5855	-15.5894	-15.5801	-15.5683	-15.569	-15.5704	-15.5697	-15.5657	-15.5669	-15.5701	-15.5861	-15.5871	-15.5761	-15.5672	-15.5664	-15.5655
-1.6329	-1.60827	-1.58457	-1.58176	-1.59207	-1.6106	-1.65258	-1.67005	-1.6481	-1.64758	-1.65228	-1.65689	-1.65852	-1.65705	-1.62755	-1.59492	-1.58138	-1.59393	-1.62313	-1.63372	-1.63328	-1.60347	-1.58544	-1.58234	-1.58225	-1.58146	-1.57923	-1.5962	-1.62309	-1.64331	-1.64721	-1.61387	-1.58749	-1.5802	-1.58452	-1.58719	-1.59607	-1.61576	-1.64509	-1.64733	-1.63418	-1.60351	-1.58693	-1.58203	-1.58016	-1.58244	-1.59789	-1.61069	-1.62721	-1.64332
-15.0571	-15.0585	-15.0593	-15.0486	-15.0373	-15.0353	-15.0334	-15.0339	-15.0337	-15.0383	-15.047	-15.0502	-15.038	-15.0342	-15.0394	-15.0796	-15.1072	-15.1131	-15.1098	-15.1071	-15.0808	-15.0598	-15.0412	-15.0351	-15.0431	-15.0833	-15.0868	-15.053	-15.0394	-15.037	-15.0481	-15.0675	-15.0961	-15.1125	-15.1092	-15.1116	-15.1144	-15.1112	-15.1108	-15.1115	-15.1113	-15.1113	-15.1115	-15.1031	-15.0932	-15.101	-15.1085	-15.1121	-15.1104	-15.1104
-15.4849	-15.4778	-15.4661	-15.4564	-15.4553	-15.4567	-15.4562	-15.455	-15.4653	-15.4788	-15.4816	-15.4806	-15.4684	-15.4585	-15.4564	-15.4571	-15.4502	-15.4002	-15.3637	-15.3424	-15.3143	-15.2377	-15.0819	-14.8906	-14.6621	-14.3696	-14.0154	-13.606	-13.1816	-12.7532	-12.2905	-11.8116	-11.3235	-10.8361	-10.3376	-9.83783	-9.3199	-8.78559	-8.24527	-7.7052	-7.10721	-6.48688	-5.85896	-5.24537	-4.64778	-4.11601	-3.62441	-3.15298	-2.73259	-2.37947
-16.0524	-16.0732	-16.0805	-16.0816	-16.0802	-16.0916	-16.0999	-16.0766	-16.0659	-16.0772	-16.0819	-16.081	-16.0783	-16.0793	-16.0819	-16.0941	-16.1013	-16.1091	-16.0984	-16.0859	-16.0779	-16.0794	-16.0784	-16.0811	-16.0804	-16.0957	-16.104	-16.1089	-16.0998	-16.0887	-16.0804	-16.0831	-16.0798	-16.0807	-16.0791	-16.0925	-16.1045	-16.1107	-16.0967	-16.0836	-16.0805	-16.0807	-16.0759	-16.0775	-16.0791	-16.09	-16.1011	-16.1046	-16.0996	-16.0841
-15.9519	-15.9355	-15.9224	-15.9345	-15.9363	-15.9407	-15.9405	-15.9422	-15.9367	-15.9466	-15.9567	-15.9522	-15.9428	-15.9398	-15.9389	-15.94	-15.9378	-15.9374	-15.9382	-15.9467	-15.9592	-15.9604	-15.9586	-15.9463	-15.9396	-15.9395	-15.9405	-15.9428	-15.9552	-15.9643	-15.9645	-15.9627	-15.9623	-15.9504	-15.9428	-15.9388	-15.9411	-15.9418	-15.9399	-15.947	-15.9594	-15.9645	-15.9604	-15.9444	-15.9695	-16.0074	-15.9822	-15.9506	-15.9564	-15.9622
-15.7991	-15.8007	-15.7993	-15.8014	-15.8142	-15.8247	-15.8246	-15.8164	-15.8034	-15.8016	-15.7992	-15.8006	-15.8019	-15.8049	-15.812	-15.8235	-15.8265	-15.822	-15.8048	-15.8001	-15.802	-15.8037	-15.7981	-15.8019	-15.8136	-15.8253	-15.8202	-15.8123	-15.8008	-15.8016	-15.7954	-15.7984	-15.7985	-15.7979	-15.8098	-15.8203	-15.8245	-15.8175	-15.8027	-15.7995	-15.7979	-15.7973	-15.794	-15.7977	-15.8097	-15.8199	-15.8228	-15.8139	-15.8012	-15.7967
-15.1256	-15.142	-15.1276	-15.1116	-15.1118	-15.1109	-15.1128	-15.1107	-15.1146	-15.1125	-15.1108	-15.112	-15.1141	-15.1123	-15.1113	-15.1113	-15.1115	-15.1119	-15.1097	-15.1101	-15.1284	-15.1383	-15.127	-15.1131	-15.1127	-15.112	-15.1119	-15.1121	-15.1148	-15.1103	-15.124	-15.1407	-15.1318	-15.1159	-15.1129	-15.1118	-15.1127	-15.1085	-15.1112	-15.1131	-15.1247	-15.1396	-15.1284	-15.1102	-15.1081	-15.1076	-15.1088	-15.1091	-15.1065	-15.1063
-15.6812	-15.6663	-15.6628	-15.6635	-15.6634	-15.6626	-15.6626	-15.6784	-15.6893	-15.6918	-15.6798	-15.6682	-15.6622	-15.6613	-15.66	-15.6702	-15.6852	-15.6888	-15.6845	-15.687	-15.6757	-15.6646	-15.6587	-15.6627	-15.6617	-15.6729	-15.6811	-15.6878	-15.6877	-15.687	-15.6777	-15.6669	-15.6604	-15.6632	-15.6614	-15.6611	-15.6614	-15.6753	-15.6836	-15.6861	-15.6737	-15.6632	-15.6605	-15.6619	-15.6588	-15.6701	-15.6813	-15.6885	-15.6847	-15.6874
-15.6725	-15.6519	-15.6301	-15.6233	-15.6161	-15.6139	-15.6557	-15.6606	-15.622	-15.6021	-15.6015	-15.6126	-15.6228	-15.6226	-15.6131	-15.5999	-15.5992	-15.6003	-15.6017	-15.6083	-15.6218	-15.6241	-15.642	-15.6727	-15.6543	-15.6139	-15.6012	-15.5987	-15.6005	-15.5979	-15.6017	-15.6156	-15.6248	-15.6227	-15.6117	-15.603	-15.6011	-15.6207	-15.6695	-15.6889	-15.6865	-15.6502	-15.6299	-15.6289	-15.6549	-15.6808	-15.6891	-15.691	-15.6891	-15.6769
-15.8525	-15.87	-15.8811	-15.8662	-15.854	-15.8511	-15.8529	-15.8509	-15.848	-15.8484	-15.8511	-15.8672	-15.8785	-15.8673	-15.8551	-15.8534	-15.8491	-15.8488	-15.8513	-15.8504	-15.8484	-15.8677	-15.8798	-15.8633	-15.8489	-15.8492	-15.8501	-15.8517	-15.8489	-15.8509	-15.8511	-15.8668	-15.8806	-15.8653	-15.8533	-15.8498	-15.8484	-15.8501	-15.8477	-15.8486	-15.8485	-15.8691	-15.8777	-15.8614	-15.8509	-15.8511	-15.8489	-15.8508	-15.8507	-15.8525
-15.7369	-15.7374	-15.7385	-15.7452	-15.7588	-15.7705	-15.7742	-15.7564	-15.7411	-15.7367	-15.7383	-15.737	-15.7379	-15.7432	-15.7622	-15.7707	-15.7676	-15.755	-15.7417	-15.7395	-15.6976	-15.6199	-15.5506	-15.4436	-15.2654	-14.9905	-14.6285	-14.2337	-13.7781	-13.257	-12.6646	-12.0363	-11.4003	-10.7764	-10.187	-9.57339	-8.94536	-8.36972	-7.81591	-7.27096	-6.69485	-6.10345	-5.51512	-4.94495	-4.37671	-3.8257	-3.30063	-2.82896	-2.41888	-2.08244
-15.7397	-15.7552	-15.763	-15.7487	-15.7415	-15.7381	-15.7388	-15.7367	-15.7382	-15.7375	-15.7398	-15.7552	-15.7641	-15.7475	-15.7385	-15.7367	-15.7402	-15.7369	-15.7372	-15.7485	-15.7659	-15.7535	-15.7405	-15.7422	-15.7413	-15.7377	-15.7376	-15.7397	-15.7398	-15.7377	-15.7394	-15.756	-15.7637	-15.7455	-15.7375	-15.7379	-15.7385	-15.738	-15.7372	-15.7386	-15.7412	-15.7533	-15.7638	-15.7498	-15.7411	-15.736	-15.7368	-15.7357	-15.7363	-15.7361
-15.7442	-15.7407	-15.7406	-15.7427	-15.7441	-15.7612	-15.7628	-15.7505	-15.7454	-15.7409	-15.7392	-15.7422	-15.7425	-15.7511	-15.7672	-15.7758	-15.7703	-15.7519	-15.741	-15.7419	-15.7404	-15.7414	-15.7384	-15.7407	-15.7418	-15.761	-15.7632	-15.7489	-15.7385	-15.7406	-15.7386	-15.7423	-15.7386	-15.7529	-15.7679	-15.7773	-15.7688	-15.751	-15.743	-15.7414	-15.7369	-15.7394	-15.7396	-15.75	-15.7648	-15.771	-15.7653	-15.7476	-15.7371	-15.7379
-0.454815	-0.452527	-0.453543	-0.453406	-0.45355	-0.453508	-0.453792	-0.451114	-0.439365	-0.412258	-0.396922	-0.392166	-0.399498	-0.408743	-0.415849	-0.411807	-0.396669	-0.412232	-0.429679	-0.410614	-0.394129	-0.390905	-0.393337	-0.39439	-0.404035	-0.408033	-0.39898	-0.372372	-0.344651	-0.340094	-0.336977	-0.337014	-0.335264	-0.334418	-0.335144	-0.346458	-0.372071	-0.363643	-0.339602	-0.334799	-0.327155	-0.314609	-0.31914	-0.331396	-0.333971	-0.329731	-0.312207	-0.319053	-0.330036	-0.31987
-15.3094	-15.3312	-15.34	-15.3315	-15.3194	-15.3236	-15.3352	-15.3387	-15.3293	-15.315	-15.3132	-15.3091	-15.3108	-15.3158	-15.3137	-15.323	-15.3358	-15.3359	-15.3366	-15.32	-15.3524	-15.3809	-15.3457	-15.3153	-15.3138	-15.3225	-15.3331	-15.3342	-15.3293	-15.3208	-15.3121	-15.3082	-15.3102	-15.3342	-15.3779	-15.359	-15.3263	-15.3302	-15.3319	-15.3193	-15.314	-15.3121	-15.3126	-15.3095	-15.313	-15.3123	-15.3244	-15.3676	-15.3952	-15.3996
-16.5907	-16.5936	-16.5955	-16.5935	-16.5904	-16.5648	-16.5097	-16.4219	-16.2944	-16.1173	-15.8612	-15.5402	-15.1744	-14.7285	-14.2101	-13.6998	-13.1631	-12.5788	-11.9622	-11.3157	-10.629	-9.92727	-9.21032	-8.52472	-7.86655	-7.29646	-6.79216	-6.35025	-5.94173	-5.55849	-5.20006	-4.86004	-4.52651	-4.19951	-3.87317	-3.58014	-3.28977	-2.98608	-2.72332	-2.50418	-2.28986	-2.08034	-1.87744	-1.7069	-1.57156	-1.45194	-1.35432	-1.29085	-1.25998	-1.25584
-15.4817	-15.4817	-15.4717	-15.4579	-15.4552	-15.4532	-15.453	-15.4543	-15.4542	-15.4649	-15.4764	-15.4791	-15.473	-15.4561	-15.4553	-15.4535	-15.4546	-15.4531	-15.4531	-15.4672	-15.4775	-15.4813	-15.4753	-15.4604	-15.4561	-15.452	-15.4535	-15.4532	-15.454	-15.465	-15.4784	-15.4796	-15.4708	-15.4574	-15.4551	-15.4513	-15.4525	-15.4534	-15.4595	-15.465	-15.477	-15.4779	-15.4742	-15.4613	-15.4969	-15.5231	-15.4838	-15.4854	-15.5248	-15.5442
-15.5477	-15.5472	-15.5456	-15.5513	-15.5467	-15.5473	-15.5483	-15.55	-15.5502	-15.5436	-15.5296	-15.5241	-15.522	-15.5329	-15.5445	-15.552	-15.5479	-15.5461	-15.5472	-15.5445	-15.5298	-15.5372	-15.5614	-15.5692	-15.5713	-15.5677	-15.5722	-15.571	-15.5699	-15.5717	-15.571	-15.5705	-15.5709	-15.5669	-15.5716	-15.5656	-15.5765	-15.5885	-15.5821	-15.5684	-15.5676	-15.5663	-15.5698	-15.5669	-15.5651	-15.5681	-15.5694	-15.5665	-15.5695	-15.5703
-15.628	-15.5778	-15.4977	-15.3982	-15.265	-15.0577	-14.7992	-14.5023	-14.112	-13.6565	-13.1557	-12.649	-12.149	-11.6237	-11.0726	-10.5173	-9.97769	-9.46406	-8.94826	-8.4354	-7.8831	-7.37487	-6.93116	-6.49892	-6.06947	-5.66023	-5.23116	-4.78069	-4.34701	-3.93822	-3.57557	-3.2461	-2.94192	-2.70144	-2.50802	-2.34158	-2.20115	-2.08853	-1.99945	-1.9225	-1.83825	-1.7349	-1.61374	-1.51141	-1.42144	-1.31778	-1.23745	-1.21464	-1.17811	-1.13801
-15.9499	-15.9581	-15.9663	-15.963	-15.9306	-15.9071	-15.9262	-15.9432	-15.9457	-15.9544	-15.9652	-15.9662	-15.9711	-15.9638	-15.9511	-15.9435	-15.9418	-15.9424	-15.9435	-15.944	-15.9453	-15.9586	-15.9685	-15.9666	-15.9543	-15.9455	-15.9449	-15.9422	-15.9428	-15.945	-15.9478	-15.96	-15.9618	-15.9638	-15.9529	-15.9436	-15.9435	-15.943	-15.9454	-15.9419	-15.9454	-15.9597	-15.9656	-15.963	-15.9477	-15.9461	-15.9416	-15.9372	-15.9391	-15.9394
-15.1071	-15.1104	-15.1099	-15.1109	-15.1097	-15.1082	-15.1091	-15.1095	-15.1089	-15.1082	-15.1074	-15.1089	-15.1059	-15.1057	-15.1066	-15.1101	-15.107	-15.1068	-15.1095	-15.1095	-15.1088	-15.1073	-15.1097	-15.1102	-15.1063	-15.1073	-15.109	-15.1085	-15.1082	-15.1073	-15.1083	-15.1054	-15.1052	-15.1047	-15.1101	-15.1083	-15.1075	-15.1083	-15.108	-15.1067	-15.1074	-15.108	-15.112	-15.1068	-15.1084	-15.1098	-15.1086	-15.1069	-15.1078	-15.1096
-15.8098	-15.8176	-15.8228	-15.826	-15.8226	-15.8145	-15.8027	-15.8008	-15.7996	-15.7978	-15.7974	-15.8007	-15.8141	-15.8201	-15.8217	-15.8217	-15.8195	-15.8053	-15.7982	-15.7993	-15.8009	-15.7964	-15.8153	-15.8208	-15.8228	-15.8241	-15.8211	-15.8087	-15.8105	-15.8365	-15.8479	-15.8491	-15.8496	-15.858	-15.88	-15.8693	-15.855	-15.8515	-15.8499	-15.8519	-15.8496	-15.8509	-15.8513	-15.8575	-15.877	-15.8722	-15.8564	-15.8495	-15.8494	-15.8498
-15.1778	-15.1899	-15.1751	-15.1726	-15.1725	-15.1772	-15.1784	-15.1897	-15.1996	-15.1994	-15.1991	-15.1929	-15.1795	-15.1734	-15.1696	-15.1741	-15.1779	-15.1919	-15.187	-15.1793	-15.2053	-15.2059	-15.1852	-15.1751	-15.1723	-15.1721	-15.1783	-15.1933	-15.1982	-15.1967	-15.1981	-15.1796	-15.1318	-15.1374	-15.1637	-15.1722	-15.1792	-15.1901	-15.1981	-15.2015	-15.1996	-15.1881	-15.179	-15.1726	-15.1736	-15.1707	-15.1792	-15.1909	-15.1996	-15.1979
-14.911	-14.9171	-14.9227	-14.9145	-14.8974	-14.8981	-14.8985	-14.8948	-14.8972	-14.8989	-14.9125	-14.9191	-14.9198	-14.9076	-14.9001	-14.8962	-14.8954	-14.8968	-14.8929	-14.8955	-14.9089	-14.9112	-14.9032	-14.8944	-14.8927	-14.8924	-14.8943	-14.8901	-14.8926	-14.898	-14.908	-14.9179	-14.9169	-14.908	-14.8955	-14.8914	-14.8947	-14.8942	-14.893	-14.8959	-14.9115	-14.9182	-14.9187	-14.9093	-14.8988	-14.8923	-14.8912	-14.8909	-14.8979	-14.8942
-16.4015	-16.399	-16.3811	-16.368	-16.367	-16.3674	-16.3697	-16.3652	-16.3775	-16.3956	-16.4057	-16.3931	-16.3729	-16.3653	-16.3654	-16.3606	-16.3632	-16.3643	-16.3759	-16.3915	-16.4007	-16.3988	-16.3804	-16.3671	-16.3641	-16.3631	-16.3665	-16.3616	-16.374	-16.3946	-16.3989	-16.3968	-16.3769	-16.3658	-16.3641	-16.3636	-16.357	-16.3147	-16.2333	-16.1086	-15.9236	-15.6793	-15.3614	-14.9675	-14.5077	-14.0025	-13.4412	-12.8211	-12.1976	-11.5749
-15.8523	-15.8521	-15.8518	-15.8536	-15.8536	-15.8521	-15.8542	-15.8545	-15.8532	-15.8528	-15.8506	-15.8525	-15.8524	-15.8522	-15.8548	-15.8519	-15.8531	-15.849	-15.8532	-15.8524	-15.8537	-15.8494	-15.852	-15.8539	-15.8514	-15.8521	-15.8535	-15.8525	-15.852	-15.8522	-15.8532	-15.8541	-15.8522	-15.8509	-15.8542	-15.8486	-15.8499	-15.8502	-15.8527	-15.8521	-15.8523	-15.8475	-15.8511	-15.8485	-15.8482	-15.8513	-15.8522	-15.851	-15.843	-15.8159
-15.5474	-15.5478	-15.5479	-15.5466	-15.5469	-15.5461	-15.5491	-15.5478	-15.5458	-15.5461	-15.549	-15.548	-15.5485	-15.5486	-15.5503	-15.5476	-15.546	-15.5464	-15.5504	-15.5496	-15.5461	-15.5488	-15.5477	-15.5472	-15.5448	-15.5492	-15.549	-15.5485	-15.5471	-15.5502	-15.548	-15.5487	-15.5449	-15.5466	-15.5436	-15.5464	-15.5442	-15.5452	-15.5444	-15.545	-15.5436	-15.546	-15.5428	-15.5434	-15.5437	-15.5479	-15.5447	-15.5452	-15.5438	-15.546
-15.3691	-15.3895	-15.4018	-15.4054	-15.4058	-15.4028	-15.4047	-15.389	-15.3688	-15.3615	-15.3699	-15.3895	-15.4002	-15.4033	-15.4041	-15.4034	-15.4037	-15.392	-15.3718	-15.3635	-15.3693	-15.3885	-15.4019	-15.4018	-15.4007	-15.4031	-15.3998	-15.3845	-15.3652	-15.3598	-15.3598	-15.3595	-15.3723	-15.3952	-15.3994	-15.4016	-15.4023	-15.3913	-15.368	-15.3603	-15.3592	-15.3606	-15.3728	-15.3925	-15.4006	-15.4017	-15.3978	-15.3858	-15.3662	-15.3609
-0.338026	-0.330769	-0.317194	-0.307692	-0.305528	-0.297027	-0.303059	-0.324258	-0.335397	-0.331192	-0.307505	-0.289561	-0.300832	-0.305407	-0.304104	-0.28937	-0.283062	-0.28534	-0.284406	-0.282353	-0.282988	-0.297178	-0.322167	-0.321382	-0.316995	-0.3239	-0.335409	-0.336038	-0.31307	-0.29097	-0.284855	-0.28959	-0.302694	-0.303435	-0.302216	-0.29065	-0.299291	-0.322097	-0.298233	-0.271199	-0.274263	-0.289973	-0.298286	-0.30473	-0.31276	-0.324819	-0.318965	-0.29682	-0.284066	-0.282937
-15.7624	-15.7476	-15.7387	-15.7386	-15.7397	-15.7391	-15.7365	-15.738	-15.7417	-15.7625	-15.7591	-15.7444	-15.7381	-15.7408	-15.7376	-15.7376	-15.7371	-15.738	-15.7402	-15.758	-15.7632	-15.748	-15.7361	-15.7367	-15.7371	-15.7391	-15.7349	-15.7382	-15.7414	-15.7615	-15.7584	-15.7434	-15.7371	-15.7376	-15.7354	-15.7534	-15.784	-15.7851	-15.7743	-15.7715	-15.7634	-15.7443	-15.7381	-15.7385	-15.7378	-15.7366	-15.7386	-15.7374	-15.7431	-15.76
-16.3126	-16.308	-16.3249	-16.3706	-16.3741	-16.3316	-16.3143	-16.3119	-16.3139	-16.3116	-16.3146	-16.3107	-16.3113	-16.3118	-16.3126	-16.3098	-16.3117	-16.3103	-16.3113	-16.3105	-16.3114	-16.3161	-16.3139	-16.3107	-16.3209	-16.3308	-16.3263	-16.314	-16.3111	-16.3136	-16.3138	-16.3102	-16.312	-16.3123	-16.3125	-16.3108	-16.3107	-16.3126	-16.3129	-16.3095	-16.3118	-16.3141	-16.3118	-16.311	-16.31	-16.3116	-16.3122	-16.3116	-16.3136	-16.3116
-15.6724	-15.666	-15.6642	-15.6653	-15.6664	-15.666	-15.6753	-15.6868	-15.6912	-15.6815	-15.6642	-15.6613	-15.6628	-15.6624	-15.6599	-15.6628	-15.6761	-15.6831	-15.6857	-15.6813	-15.6668	-15.6622	-15.6581	-15.6616	-15.6685	-15.6805	-15.6856	-15.6883	-15.6845	-15.6773	-15.6642	-15.6616	-15.659	-15.662	-15.66	-15.6647	-15.6749	-15.6854	-15.6889	-15.6799	-15.6648	-15.6611	-15.6607	-15.6632	-15.6579	-15.6618	-15.6742	-15.687	-15.6836	-15.6767
-0.984684	-0.986447	-1.00264	-0.987785	-0.965483	-0.940157	-0.944206	-0.984811	-1.00756	-1.00375	-0.96717	-0.939037	-0.947598	-0.962327	-0.976689	-0.95094	-0.944906	-0.985703	-0.998928	-0.980927	-0.943024	-0.920921	-0.941285	-0.950146	-0.958233	-0.972624	-0.967646	-0.927814	-0.909576	-0.907165	-0.907267	-0.909318	-0.920928	-0.936917	-0.948918	-0.927905	-0.911041	-0.906451	-0.905572	-0.905327	-0.908833	-0.913481	-0.923434	-0.928729	-0.928403	-0.916531	-0.909431	-0.906063	-0.909134	-0.908005
-15.2862	-15.2906	-15.2869	-15.2875	-15.2898	-15.3012	-15.3043	-15.2963	-15.2912	-15.2898	-15.2893	-15.2906	-15.2885	-15.291	-15.2872	-15.3037	-15.3064	-15.295	-15.2884	-15.2867	-15.2878	-15.2906	-15.2872	-15.2867	-15.2906	-15.3029	-15.3025	-15.2964	-15.2921	-15.2896	-15.2881	-15.2863	-15.2911	-15.2877	-15.2888	-15.3018	-15.3062	-15.2943	-15.2869	-15.2891	-15.288	-15.2881	-15.2885	-15.2889	-15.2931	-15.3007	-15.3053	-15.2978	-15.2932	-15.29
-15.0064	-14.9967	-14.9781	-14.9724	-14.9709	-14.9677	-14.9704	-14.9695	-14.9854	-14.9993	-15.0075	-15.0009	-14.9814	-14.9681	-14.9697	-14.9699	-14.9685	-14.9666	-14.984	-15.0009	-15.0084	-14.9974	-14.9789	-14.9685	-14.966	-14.9658	-14.9684	-14.9662	-14.9828	-14.9983	-15.0075	-15.0001	-14.9791	-14.9678	-14.9687	-14.9619	-14.9633	-14.9653	-14.9831	-14.9984	-15.0035	-14.9943	-14.9749	-14.9635	-14.968	-14.9888	-15.0033	-15.0034	-15.0148	-15.0287
-15.404	-15.4102	-15.4222	-15.3834	-15.3385	-15.371	-15.3988	-15.404	-15.405	-15.4077	-15.4035	-15.4045	-15.4049	-15.4065	-15.4035	-15.4054	-15.4048	-15.4066	-15.4033	-15.4027	-15.4051	-15.4108	-15.4226	-15.4189	-15.4073	-15.4066	-15.4026	-15.4022	-15.4027	-15.4033	-15.4003	-15.4014	-15.4035	-15.4024	-15.3979	-15.3763	-15.3727	-15.3947	-15.3964	-15.4019	-15.4024	-15.4075	-15.4209	-15.4145	-15.4056	-15.4006	-15.3984	-15.4031	-15.4033	-15.3992
0.0957899	0.0935232	0.0985367	0.104689	0.100621	0.0939958	0.0964821	0.0952094	0.0951615	0.0939232	0.0973252	0.0952676	0.0980105	0.107244	0.107285	0.0984236	0.0951052	0.0926435	0.0976794	0.0949058	0.0955587	0.0937638	0.0974858	0.103957	0.102835	0.0969312	0.0957426	0.094232	0.0968417	0.095711	0.0974638	0.101496	0.0971545	0.0632317	0.0620749	0.0845504	0.0946197	0.0964671	0.0929448	0.0923518	0.0954747	0.0950717	0.0983294	0.103271	0.102928	0.097825	0.0950371	0.0929166	0.0957184	0.0958076
-16.0275	-16.0273	-16.0371	-16.0495	-16.0406	-16.0305	-16.0272	-16.0257	-16.0265	-16.0265	-16.0271	-16.0256	-16.0385	-16.0474	-16.0369	-16.0285	-16.0274	-16.0265	-16.0272	-16.0294	-16.0289	-16.0252	-16.0367	-16.0483	-16.0414	-16.0285	-16.028	-16.0281	-16.0277	-16.0252	-16.0275	-16.0267	-16.0373	-16.0461	-16.0372	-16.0297	-16.0293	-16.0249	-16.0275	-16.0266	-16.0258	-16.0254	-16.0368	-16.0486	-16.0402	-16.0285	-16.03	-16.0245	-16.0265	-16.0239
-16.1103	-16.1057	-16.1048	-16.0909	-16.0817	-16.0784	-16.0921	-16.1041	-16.1066	-16.1072	-16.1078	-16.0774	-16.0465	-16.0604	-16.0791	-16.0807	-16.0931	-16.1021	-16.1086	-16.0985	-16.0838	-16.0871	-16.0972	-16.0862	-16.078	-16.0769	-16.0804	-16.0798	-16.0916	-16.1029	-16.105	-16.0729	-16.0408	-16.0314	-16.0386	-16.0628	-16.0842	-16.0998	-16.1043	-16.0983	-16.085	-16.0891	-16.0994	-16.1028	-16.1025	-16.1056	-16.0945	-16.0838	-16.0929	-16.0952
0.293311	0.273355	0.234977	0.249376	0.278366	0.278253	0.262347	0.245029	0.249444	0.26518	0.283338	0.291789	0.291761	0.296942	0.293626	0.279681	0.264883	0.249891	0.267505	0.287795	0.294284	0.297367	0.295449	0.293884	0.293538	0.282098	0.2788	0.288106	0.281681	0.275704	0.285541	0.291394	0.295355	0.298104	0.291668	0.280057	0.276731	0.289615	0.294812	0.298371	0.296902	0.297487	0.29496	0.296348	0.29503	0.280348	0.26201	0.249616	0.263061	0.288028
-15.6921	-15.6916	-15.6897	-15.6874	-15.689	-15.6888	-15.679	-15.6692	-15.6806	-15.6873	-15.6882	-15.689	-15.6898	-15.6911	-15.6865	-15.6713	-15.6777	-15.6846	-15.6886	-15.6887	-15.6903	-15.6867	-15.6894	-15.6896	-15.6822	-15.6674	-15.675	-15.6874	-15.6919	-15.6877	-15.691	-15.6927	-15.6895	-15.689	-15.6852	-15.6715	-15.6757	-15.6848	-15.6899	-15.6904	-15.6906	-15.6895	-15.6918	-15.6896	-15.6828	-15.669	-15.6654	-15.6697	-15.6817	-15.6856
-15.0547	-15.0544	-15.056	-15.0555	-15.0553	-15.0559	-15.0565	-15.0542	-15.0543	-15.0545	-15.0565	-15.0541	-15.0549	-15.0573	-15.0551	-15.0543	-15.055	-15.0553	-15.0571	-15.0562	-15.0588	-15.0559	-15.0563	-15.0524	-15.0543	-15.055	-15.0554	-15.0542	-15.0543	-15.0563	-15.0534	-15.0535	-15.0502	-15.037	-15.0417	-15.0498	-15.056	-15.0568	-15.0548	-15.0558	-15.0571	-15.0553	-15.0538	-15.0546	-15.0569	-15.0564	-15.0562	-15.0553	-15.0566	-15.0547
-15.6631	-15.6624	-15.6642	-15.663	-15.6707	-15.6844	-15.6924	-15.6858	-15.67	-15.6638	-15.6655	-15.6631	-15.6631	-15.6637	-15.6726	-15.6832	-15.6882	-15.687	-15.6755	-15.6636	-15.6584	-15.6625	-15.6547	-15.6355	-15.6427	-15.6742	-15.6855	-15.6759	-15.6416	-15.6068	-15.5771	-15.5667	-15.5751	-15.6038	-15.6298	-15.6485	-15.6124	-15.5941	-15.6291	-15.6353	-15.6111	-15.5986	-15.5952	-15.5956	-15.5974	-15.5988	-15.5946	-15.5951	-15.5958	-15.597
-8.44898	-7.9863	-7.52231	-7.08029	-6.68003	-6.32287	-5.99277	-5.68702	-5.43579	-5.23116	-5.0664	-4.92419	-4.79498	-4.64099	-4.49732	-4.37804	-4.243	-4.10607	-4.03214	-3.98247	-3.95159	-3.90982	-3.87037	-3.86927	-3.88471	-3.90157	-3.89084	-3.86436	-3.85776	-3.85527	-3.85532	-3.85498	-3.85809	-3.8708	-3.86965	-3.84321	-3.82255	-3.80679	-3.78983	-3.79388	-3.8367	-3.82809	-3.79426	-3.79484	-3.79929	-3.78704	-3.78909	-3.80102	-3.79408	-3.78222
-15.9679	-15.9662	-15.9655	-15.9669	-15.9668	-15.9655	-15.9656	-15.9678	-15.9656	-15.9653	-15.9644	-15.9643	-15.9505	-15.9481	-15.9605	-15.9681	-15.9656	-15.9669	-15.9677	-15.9684	-15.9669	-15.9677	-15.9686	-15.9697	-15.9656	-15.9677	-15.9677	-15.9676	-15.9645	-15.9659	-15.9571	-15.946	-15.9435	-15.9481	-15.9616	-15.966	-15.9639	-15.9671	-15.9646	-15.9678	-15.9581	-15.9491	-15.9563	-15.9638	-15.9643	-15.9652	-15.9666	-15.9642	-15.9672	-15.9681
-0.265719	-0.263548	-0.259169	-0.262942	-0.253925	-0.240205	-0.244262	-0.248575	-0.222833	-0.206217	-0.203246	-0.20362	-0.208989	-0.250705	-0.266176	-0.244547	-0.232345	-0.237621	-0.26722	-0.262664	-0.225582	-0.206804	-0.202383	-0.201064	-0.208571	-0.226235	-0.242654	-0.254981	-0.272602	-0.264657	-0.223914	-0.204511	-0.202695	-0.205091	-0.211573	-0.225022	-0.232278	-0.233211	-0.217177	-0.204507	-0.204142	-0.202803	-0.207912	-0.231886	-0.247642	-0.237789	-0.243223	-0.246463	-0.224847	-0.205938
-15.4227	-15.4193	-15.4082	-15.3851	-15.3751	-15.3883	-15.402	-15.4038	-15.407	-15.4019	-15.4035	-15.4089	-15.4055	-15.4052	-15.4042	-15.4058	-15.4049	-15.4026	-15.4039	-15.4086	-15.4203	-15.4187	-15.4084	-15.4056	-15.4034	-15.4023	-15.4005	-15.4034	-15.4017	-15.4003	-15.4028	-15.4047	-15.4015	-15.402	-15.4008	-15.4026	-15.3994	-15.4018	-15.4022	-15.4078	-15.4165	-15.4163	-15.4066	-15.4033	-15.4012	-15.4007	-15.4023	-15.4024	-15.398	-15.3937
-15.7404	-15.7368	-15.757	-15.7861	-15.7823	-15.7741	-15.7725	-15.7807	-15.7905	-15.7825	-15.7758	-15.7707	-15.771	-15.7714	-15.7715	-15.7773	-15.8048	-15.8117	-15.8027	-15.7846	-15.7801	-15.791	-15.7976	-15.7958	-15.7981	-15.8012	-15.817	-15.8219	-15.8219	-15.823	-15.8175	-15.8034	-15.7979	-15.7987	-15.7995	-15.7994	-15.8145	-15.8227	-15.8236	-15.8221	-15.8222	-15.8076	-15.7981	-15.7989	-15.8101	-15.819	-15.8217	-15.8215	-15.823	-15.8213
-15.0515	-15.0391	-15.0343	-15.0304	-15.0293	-15.0359	-15.0496	-15.0553	-15.0552	-15.0542	-15.0515	-15.0375	-15.032	-15.0342	-15.0436	-15.0504	-15.0539	-15.0565	-15.0548	-15.0552	-15.0517	-15.0389	-15.0323	-15.0326	-15.0455	-15.0552	-15.0556	-15.0557	-15.0551	-15.055	-15.0492	-15.0365	-15.0418	-15.0533	-15.0532	-15.0543	-15.0561	-15.0565	-15.0541	-15.0585	-15.0531	-15.0427	-15.0313	-15.032	-15.0447	-15.0546	-15.0536	-15.0558	-15.0545	-15.0546
-16.0829	-16.0819	-16.0803	-16.0794	-16.0807	-16.0794	-16.0814	-16.0944	-16.1011	-16.0864	-16.0791	-16.0799	-16.08	-16.0794	-16.0805	-16.0809	-16.0811	-16.0933	-16.09	-16.0534	-16.0534	-16.0695	-16.0664	-16.06	-16.0559	-16.0538	-16.0571	-16.069	-16.0707	-16.0581	-16.0544	-16.0566	-16.0699	-16.0655	-16.0424	-16.0279	-16.0272	-16.0248	-16.0287	-16.0292	-16.0281	-16.0285	-16.0571	-16.0681	-16.0589	-16.0535	-16.0562	-16.0674	-16.0666	-16.0402
-16.3679	-16.3673	-16.3714	-16.3693	-16.366	-16.3743	-16.3954	-16.4043	-16.4033	-16.386	-16.3716	-16.3684	-16.3656	-16.3671	-16.365	-16.3745	-16.3937	-16.403	-16.3999	-16.3839	-16.3667	-16.367	-16.366	-16.3654	-16.3651	-16.379	-16.3938	-16.4034	-16.4047	-16.3865	-16.3686	-16.367	-16.3678	-16.3687	-16.3642	-16.3764	-16.3972	-16.4059	-16.3988	-16.3798	-16.3696	-16.3695	-16.3685	-16.365	-16.365	-16.3738	-16.3916	-16.4016	-16.4005	-16.3827
-14.6888	-14.6891	-14.6889	-14.6894	-14.6977	-14.7098	-14.699	-14.6977	-14.7052	-14.7021	-14.6936	-14.6904	-14.6897	-14.6883	-14.6986	-14.7119	-14.7109	-14.7115	-14.6946	-14.6891	-14.6858	-14.6883	-14.6888	-14.6872	-14.6976	-14.7108	-14.7116	-14.7031	-14.6896	-14.688	-14.6847	-14.6859	-14.6855	-14.6875	-14.6957	-14.7073	-14.7105	-14.7081	-14.6938	-14.6863	-14.6853	-14.6872	-14.684	-14.6844	-14.6968	-14.7118	-14.713	-14.7039	-14.6917	-14.686
-16.4136	-16.4381	-16.4546	-16.4616	-16.4576	-16.4614	-16.4591	-16.4672	-16.4761	-16.4722	-16.4642	-16.4614	-16.4595	-16.4573	-16.4605	-16.4616	-16.4569	-16.4593	-16.4593	-16.4594	-16.4556	-16.4576	-16.4788	-16.5085	-16.5199	-16.5244	-16.5226	-16.5285	-16.5411	-16.5374	-16.5274	-16.5228	-16.5212	-16.5204	-16.5197	-16.5183	-16.5209	-16.5117	-16.495	-16.5113	-16.5335	-16.5309	-16.5241	-16.5178	-16.5216	-16.5217	-16.5187	-16.5045	-16.4704	-16.438
-15.7649	-15.7725	-15.774	-15.7614	-15.7469	-15.7409	-15.7412	-15.7413	-15.7407	-15.7379	-15.7424	-15.7536	-15.7668	-15.7564	-15.7443	-15.739	-15.7515	-15.768	-15.7766	-15.7768	-15.7889	-15.7872	-15.777	-15.7562	-15.7413	-15.7388	-15.7387	-15.7386	-15.7377	-15.7372	-15.7408	-15.7479	-15.7635	-15.7556	-15.7426	-15.7355	-15.737	-15.7384	-15.7393	-15.7369	-15.7367	-15.7489	-15.7644	-15.7552	-15.7445	-15.7395	-15.739	-15.738	-15.7364	-15.7402
-15.7009	-15.6886	-15.6853	-15.6869	-15.6842	-15.6726	-15.6671	-15.6801	-15.6831	-15.6862	-15.6862	-15.6889	-15.6863	-15.6871	-15.6912	-15.6751	-15.6669	-15.6783	-15.6842	-15.6898	-15.6859	-15.6862	-15.6868	-15.687	-15.6821	-15.6724	-15.663	-15.6608	-15.6674	-15.6807	-15.6881	-15.6908	-15.6854	-15.6883	-15.6865	-15.6732	-15.6622	-15.6597	-15.6683	-15.6804	-15.6873	-15.687	-15.6862	-15.6759	-15.6619	-15.6623	-15.6597	-15.6617	-15.6722	-15.6823
-15.2344	-15.1881	-15.1772	-15.1777	-15.1934	-15.1997	-15.2025	-15.2033	-15.1992	-15.1832	-15.1784	-15.1748	-15.1765	-15.1808	-15.1948	-15.201	-15.2002	-15.2018	-15.1958	-15.1792	-15.172	-15.1733	-15.1753	-15.1757	-15.191	-15.1985	-15.1996	-15.2001	-15.1942	-15.1842	-15.1737	-15.1703	-15.1703	-15.1777	-15.1907	-15.1967	-15.1978	-15.198	-15.1924	-15.1774	-15.2036	-15.2456	-15.2381	-15.2329	-15.25	-15.2401	-15.2093	-15.1997	-15.1956	-15.1814
-15.4047	-15.4063	-15.416	-15.4225	-15.4155	-15.3995	-15.3726	-15.3619	-15.366	-15.3885	-15.4017	-15.4026	-15.404	-15.4051	-15.4066	-15.3961	-15.3757	-15.3668	-15.367	-15.3863	-15.4017	-15.4047	-15.4148	-15.4228	-15.4164	-15.4045	-15.4022	-15.3868	-15.37	-15.361	-15.37	-15.3905	-15.3999	-15.4008	-15.4046	-15.3955	-15.3737	-15.3761	-15.3939	-15.4019	-15.4027	-15.4003	-15.4108	-15.4214	-15.4132	-15.3926	-15.3699	-15.3776	-15.396	-15.3989
-15.5724	-15.5863	-15.5967	-15.6003	-15.6071	-15.613	-15.5766	-15.5581	-15.5605	-15.5652	-15.5754	-15.629	-15.6267	-15.5735	-15.571	-15.5902	-15.5934	-15.5897	-15.5742	-15.5695	-15.5671	-15.5848	-15.5868	-15.5761	-15.566	-15.5707	-15.5977	-15.6144	-15.6028	-15.5954	-15.5912	-15.564	-15.5642	-15.6013	-15.588	-15.5604	-15.5739	-15.5863	-15.5737	-15.5693	-15.5705	-15.5881	-15.5629	-15.4811	-15.3708	-15.2094	-14.9673	-14.6699	-14.3251	-13.9712
-16.1001	-16.1036	-16.1013	-16.0861	-16.0778	-16.0755	-16.0773	-16.0796	-16.0763	-16.0817	-16.0978	-16.1038	-16.1019	-16.0867	-16.0828	-16.0791	-16.0769	-16.0776	-16.0777	-16.0667	-16.0346	-16.0066	-15.9446	-15.8264	-15.6395	-15.3883	-15.0842	-14.7248	-14.3103	-13.8786	-13.4329	-12.8896	-12.3055	-11.7424	-11.1611	-10.5653	-9.97661	-9.39979	-8.84016	-8.29025	-7.75788	-7.24509	-6.75517	-6.3124	-5.93144	-5.6124	-5.31169	-5.04798	-4.81804	-4.64418
-14.8407	-14.788	-14.7781	-14.8125	-14.8188	-14.8073	-14.8044	-14.8114	-14.8237	-14.826	-14.8262	-14.8299	-14.8291	-14.8318	-14.83	-14.8267	-14.8136	-14.8023	-14.8015	-14.8025	-14.8043	-14.8174	-14.8256	-14.8306	-14.8263	-14.8319	-14.8453	-14.8519	-14.8504	-14.8412	-14.8332	-14.8304	-14.8271	-14.8289	-14.8284	-14.8332	-14.844	-14.8444	-14.8364	-14.8324	-14.8279	-14.8301	-14.8295	-14.83	-14.8265	-14.8318	-14.8451	-14.8548	-14.848	-14.8204
-1.87516	-1.87807	-1.88502	-1.87318	-1.87896	-1.90518	-1.90457	-1.89985	-1.90984	-1.91499	-1.91664	-1.90517	-1.90039	-1.90937	-1.90976	-1.89658	-1.89149	-1.89459	-1.90763	-1.91314	-1.91592	-1.90559	-1.9001	-1.90652	-1.91363	-1.91743	-1.90671	-1.89731	-1.91093	-1.91793	-1.91788	-1.90416	-1.89797	-1.9104	-1.91711	-1.91572	-1.90534	-1.8992	-1.91074	-1.91387	-1.9162	-1.90578	-1.89949	-1.90601	-1.90622	-1.89852	-1.90657	-1.9097	-1.90081	-1.88225
-16.028	-16.0231	-16.0091	-15.9927	-15.9893	-15.9881	-15.9911	-16.0065	-16.0222	-16.0272	-16.029	-16.0267	-16.0259	-16.0253	-16.029	-16.0138	-16.0033	-16.0248	-16.0459	-16.0362	-16.0276	-16.0276	-16.0282	-16.021	-15.9994	-16.0202	-16.0587	-16.0477	-16.0292	-16.0266	-16.0003	-15.9498	-15.8988	-15.8329	-15.7377	-15.5703	-15.3347	-15.0872	-14.7698	-14.354	-13.9107	-13.4306	-12.8799	-12.2714	-11.6106	-10.9622	-10.3369	-9.75749	-9.21351	-8.70219
-15.1718	-15.1794	-15.1926	-15.1981	-15.1926	-15.1651	-15.1478	-15.1488	-15.1756	-15.1766	-15.1341	-15.1442	-15.1841	-15.1806	-15.1696	-15.1531	-15.1476	-15.1455	-15.1586	-15.1657	-15.1554	-15.1452	-15.1467	-15.1604	-15.1663	-15.154	-15.147	-15.1473	-15.1478	-15.1606	-15.2005	-15.1853	-15.1314	-15.1306	-15.1358	-15.1186	-15.1086	-15.111	-15.1423	-15.1571	-15.1261	-15.1102	-15.1101	-15.1303	-15.1359	-15.1233	-15.1134	-15.1097	-15.1074	-15.1078
-16.4063	-16.3859	-16.371	-16.3673	-16.3684	-16.3676	-16.3867	-16.4021	-16.4074	-16.4044	-16.4013	-16.3842	-16.3707	-16.366	-16.3665	-16.37	-16.3871	-16.3999	-16.404	-16.405	-16.4048	-16.3838	-16.3778	-16.3941	-16.3909	-16.3753	-16.3884	-16.4012	-16.4045	-16.4029	-16.4018	-16.3815	-16.37	-16.3657	-16.3821	-16.3981	-16.4041	-16.4046	-16.4062	-16.4068	-16.4035	-16.3874	-16.3736	-16.3667	-16.3656	-16.3678	-16.3884	-16.4013	-16.4026	-16.4059
-15.2631	-15.2658	-15.2655	-15.2795	-15.283	-15.2706	-15.2662	-15.2639	-15.2668	-15.2655	-15.2645	-15.2629	-15.2667	-15.2668	-15.2633	-15.2678	-15.2683	-15.2653	-15.2641	-15.2646	-15.2672	-15.2647	-15.2645	-15.2663	-15.2636	-15.2609	-15.2602	-15.2638	-15.2619	-15.2637	-15.2625	-15.2624	-15.2628	-15.2633	-15.2638	-15.2672	-15.2662	-15.2634	-15.2664	-15.2677	-15.2614	-15.2638	-15.2648	-15.2771	-15.2785	-15.2662	-15.2642	-15.2652	-15.2586	-15.2634
-15.112	-15.113	-15.1102	-15.1196	-15.1405	-15.1339	-15.113	-15.1091	-15.1117	-15.1144	-15.1097	-15.1123	-15.1106	-15.1214	-15.1367	-15.1339	-15.1168	-15.1112	-15.1078	-15.1082	-15.1081	-15.1077	-15.1052	-15.116	-15.1348	-15.1287	-15.111	-15.1083	-15.108	-15.1094	-15.1083	-15.1106	-15.1072	-15.1155	-15.1375	-15.1324	-15.115	-15.109	-15.1079	-15.1099	-15.1078	-15.1079	-15.1097	-15.1188	-15.1355	-15.1286	-15.1143	-15.1084	-15.1068	-15.1059
-16.3128	-16.3127	-16.3203	-16.3465	-16.3637	-16.3675	-16.3708	-16.3684	-16.367	-16.3627	-16.3504	-16.3539	-16.3624	-16.3667	-16.3699	-16.3683	-16.3817	-16.4001	-16.405	-16.3951	-16.3738	-16.367	-16.3688	-16.3699	-16.3655	-16.3699	-16.3814	-16.4002	-16.4039	-16.3982	-16.3783	-16.37	-16.3619	-16.3404	-16.2841	-16.1985	-16.0616	-15.8866	-15.6586	-15.3776	-15.0439	-14.646	-14.1988	-13.7076	-13.1796	-12.631	-12.0953	-11.5535	-10.9799	-10.4028
-16.0256	-16.033	-16.0325	-16.0297	-16.0129	-15.9977	-15.9925	-16.0102	-16.0435	-16.0438	-16.03	-16.028	-16.0312	-16.032	-16.0324	-16.0307	-16.032	-16.0396	-16.0506	-16.0303	-16.0105	-16.0359	-16.0457	-16.0381	-16.0343	-16.0315	-16.0283	-16.0373	-16.0516	-16.0261	-16.0044	-16.0333	-16.0465	-16.0373	-16.0294	-16.0313	-16.0303	-16.0372	-16.048	-16.0439	-16.0304	-16.0284	-16.0249	-16.0278	-16.0254	-16.0264	-16.0256	-16.0157	-15.9794	-15.9918
-15.5442	-15.543	-15.5465	-15.5427	-15.5462	-15.5454	-15.5459	-15.5444	-15.545	-15.5447	-15.5466	-15.5443	-15.5447	-15.5451	-15.5444	-15.529	-15.5251	-15.5378	-15.5445	-15.5424	-15.5453	-15.5441	-15.5474	-15.5439	-15.5478	-15.5482	-15.5458	-15.5429	-15.5442	-15.5461	-15.5445	-15.5437	-15.5452	-15.5438	-15.5426	-15.5301	-15.524	-15.5371	-15.5432	-15.5426	-15.5472	-15.5487	-15.5454	-15.5459	-15.5473	-15.5467	-15.5455	-15.5438	-15.547	-15.5433
-15.7415	-15.7429	-15.7398	-15.7507	-15.7653	-15.761	-15.7472	-15.7399	-15.7431	-15.7409	-15.7417	-15.742	-15.7436	-15.7523	-15.767	-15.7565	-15.7436	-15.7365	-15.7384	-15.7371	-15.7399	-15.7368	-15.737	-15.7471	-15.7644	-15.7542	-15.7409	-15.7414	-15.7416	-15.7374	-15.7378	-15.7381	-15.7407	-15.7472	-15.7619	-15.7535	-15.7424	-15.7365	-15.7375	-15.7398	-15.74	-15.7366	-15.7368	-15.7492	-15.7678	-15.7544	-15.7431	-15.7395	-15.7388	-15.737
-16.0796	-16.0802	-16.0941	-16.1051	-16.1071	-16.1	-16.0874	-16.0805	-16.0795	-16.0787	-16.0881	-16.1009	-16.1059	-16.1057	-16.1068	-16.096	-16.0833	-16.082	-16.0826	-16.0791	-16.0793	-16.0803	-16.0707	-16.0654	-16.0929	-16.099	-16.0886	-16.0801	-16.081	-16.0816	-16.0896	-16.0987	-16.0816	-16.0693	-16.0939	-16.0934	-16.0864	-16.0809	-16.0807	-16.0802	-16.0811	-16.081	-16.0942	-16.1042	-16.1101	-16.1009	-16.0873	-16.081	-16.0812	-16.0792
-15.5726	-15.5699	-15.571	-15.5688	-15.5708	-15.5691	-15.5709	-15.5609	-15.5525	-15.5489	-15.5427	-15.5278	-15.5337	-15.5436	-15.5457	-15.548	-15.5503	-15.5454	-15.5453	-15.5437	-15.5443	-15.5427	-15.5446	-15.5457	-15.5463	-15.5423	-15.5437	-15.5458	-15.5465	-15.5476	-15.5481	-15.5466	-15.5474	-15.5431	-15.5437	-15.5458	-15.5454	-15.543	-15.5433	-15.5446	-15.5433	-15.5441	-15.5448	-15.5426	-15.5288	-15.5246	-15.5401	-15.5433	-15.5453	-15.5465
-1.18479	-1.17782	-1.17976	-1.17795	-1.19179	-1.21627	-1.22869	-1.22698	-1.20281	-1.1832	-1.17823	-1.18204	-1.18221	-1.17637	-1.18714	-1.21492	-1.23034	-1.22653	-1.19924	-1.18442	-1.17818	-1.17634	-1.17577	-1.17696	-1.18248	-1.19648	-1.21326	-1.22041	-1.19837	-1.17895	-1.17657	-1.17841	-1.17624	-1.17891	-1.18195	-1.20009	-1.212	-1.22119	-1.1989	-1.18482	-1.17553	-1.17682	-1.18457	-1.22361	-1.23649	-1.21713	-1.21642	-1.22716	-1.24006	-1.24754
-15.5468	-15.5497	-15.5512	-15.5481	-15.546	-15.5494	-15.5488	-15.5481	-15.5474	-15.5477	-15.5461	-15.5477	-15.5464	-15.549	-15.549	-15.5459	-15.5468	-15.5479	-15.5493	-15.5498	-15.5493	-15.5518	-15.5471	-15.5482	-15.543	-15.5475	-15.5432	-15.5425	-15.5454	-15.5458	-15.5407	-15.5437	-15.5447	-15.5464	-15.5448	-15.5457	-15.5463	-15.546	-15.544	-15.5449	-15.5479	-15.5461	-15.5448	-15.5433	-15.5453	-15.5451	-15.5441	-15.5453	-15.5421	-15.5447
-14.9249	-14.9206	-14.9062	-14.9016	-14.8991	-14.9257	-14.9583	-14.9695	-14.9578	-14.9308	-14.9249	-14.9215	-14.9054	-14.8943	-14.896	-14.8995	-14.9052	-14.938	-14.962	-14.9682	-14.9494	-14.9241	-14.9091	-14.9005	-14.8975	-14.8929	-14.8967	-14.8921	-14.9025	-14.9134	-14.9217	-14.9264	-14.9476	-14.9644	-14.9667	-14.9354	-14.9138	-14.9395	-14.9517	-14.9305	-14.9221	-14.9266	-14.9524	-14.9646	-14.9683	-14.9682	-14.9698	-14.966	-14.9638	-14.9548
-1.91186	-1.90712	-1.93465	-1.93741	-1.90951	-1.90928	-1.91943	-1.93727	-1.93941	-1.92637	-1.90351	-1.90159	-1.93397	-1.95604	-1.95315	-1.93871	-1.9233	-1.93448	-1.93367	-1.92419	-1.90628	-1.90304	-1.93127	-1.93509	-1.90739	-1.93576	-1.96546	-1.95861	-1.93716	-1.92067	-1.90502	-1.90367	-1.93162	-1.93294	-1.90617	-1.9061	-1.91476	-1.93309	-1.93591	-1.92852	-1.93608	-1.94997	-1.95722	-1.95709	-1.9522	-1.93669	-1.92649	-1.93705	-1.93478	-1.91975
-15.9415	-15.9442	-15.943	-15.9411	-15.9505	-15.9634	-15.9656	-15.9624	-15.9506	-15.9435	-15.9439	-15.9409	-15.9456	-15.9417	-15.9482	-15.9603	-15.967	-15.9634	-15.9539	-15.9454	-15.9456	-15.9421	-15.9418	-15.9413	-15.9495	-15.9613	-15.9668	-15.9638	-15.951	-15.9418	-15.9426	-15.9435	-15.9446	-15.9413	-15.9487	-15.9655	-15.9676	-15.9637	-15.9527	-15.9473	-15.944	-15.9438	-15.9228	-15.8521	-15.7553	-15.6244	-15.4547	-15.2175	-14.8932	-14.5312
-15.2648	-15.2646	-15.2577	-15.224	-15.2216	-15.2549	-15.2652	-15.2646	-15.2637	-15.2654	-15.2635	-15.2651	-15.2635	-15.2649	-15.2658	-15.2626	-15.2603	-15.2621	-15.2602	-15.2631	-15.2609	-15.2637	-15.2592	-15.2613	-15.2613	-15.265	-15.261	-15.263	-15.2608	-15.2632	-15.2607	-15.2584	-15.261	-15.2655	-15.261	-15.2611	-15.2625	-15.2613	-15.2587	-15.2596	-15.2614	-15.2633	-15.2606	-15.2606	-15.2602	-15.2635	-15.2615	-15.2613	-15.2609	-15.2607
-0.352966	-0.343039	-0.339504	-0.33882	-0.337569	-0.347723	-0.36338	-0.39776	-0.404571	-0.393918	-0.373055	-0.346335	-0.336089	-0.334545	-0.337186	-0.346966	-0.355622	-0.343511	-0.348763	-0.375015	-0.366493	-0.34361	-0.33758	-0.334629	-0.335162	-0.34324	-0.35708	-0.345664	-0.341579	-0.351624	-0.348542	-0.338697	-0.334628	-0.335235	-0.338951	-0.342439	-0.36263	-0.390907	-0.398694	-0.373586	-0.353743	-0.341127	-0.337096	-0.341073	-0.353923	-0.359415	-0.366386	-0.390508	-0.403763	-0.393632
-15.2637	-15.2626	-15.2621	-15.2638	-15.2583	-15.2618	-15.2605	-15.263	-15.2601	-15.2615	-15.2601	-15.2628	-15.2634	-15.262	-15.2618	-15.2638	-15.2602	-15.2589	-15.2604	-15.2649	-15.2597	-15.2601	-15.2644	-15.263	-15.2588	-15.2603	-15.2631	-15.2665	-15.2962	-15.296	-15.2733	-15.2642	-15.2603	-15.2623	-15.2635	-15.2602	-15.2599	-15.2585	-15.2606	-15.263	-15.2595	-15.2615	-15.2617	-15.2581	-15.2608	-15.2629	-15.2622	-15.2608	-15.262	-15.2611
-15.458	-15.4566	-15.4567	-15.4573	-15.4545	-15.4559	-15.4558	-15.4761	-15.5032	-15.4871	-15.4626	-15.4571	-15.4544	-15.4545	-15.4561	-15.4509	-15.4217	-15.4067	-15.4083	-15.4054	-15.3999	-15.3765	-15.3771	-15.3954	-15.4003	-15.4032	-15.4058	-15.4021	-15.4027	-15.3853	-15.3675	-15.3598	-15.3727	-15.3974	-15.4276	-15.4494	-15.4565	-15.4517	-15.44	-15.4551	-15.4721	-15.4661	-15.4458	-15.4129	-15.4057	-15.4041	-15.405	-15.4035	-15.4002	-15.3844
-15.2692	-15.2653	-15.2647	-15.2633	-15.2637	-15.2644	-15.2654	-15.278	-15.2852	-15.2728	-15.2642	-15.2631	-15.2652	-15.2651	-15.266	-15.2638	-15.2673	-15.2775	-15.2887	-15.2734	-15.2675	-15.2644	-15.267	-15.2621	-15.2624	-15.264	-15.2691	-15.2747	-15.2844	-15.2733	-15.2668	-15.2622	-15.2656	-15.2667	-15.264	-15.2624	-15.2626	-15.262	-15.2641	-15.2597	-15.2622	-15.2617	-15.2643	-15.2591	-15.2607	-15.262	-15.2643	-15.2729	-15.2825	-15.2715
-15.2875	-15.2885	-15.2894	-15.2936	-15.2883	-15.2894	-15.3032	-15.3065	-15.2944	-15.2876	-15.2878	-15.2884	-15.3002	-15.3376	-15.349	-15.3406	-15.3376	-15.333	-15.3227	-15.315	-15.3121	-15.3116	-15.315	-15.3113	-15.3207	-15.3316	-15.3259	-15.307	-15.2925	-15.2907	-15.2923	-15.3132	-15.3275	-15.3216	-15.3244	-15.3282	-15.3125	-15.297	-15.2915	-15.3056	-15.3296	-15.327	-15.306	-15.273	-15.2706	-15.2843	-15.3021	-15.303	-15.2958	-15.2881
-15.5507	-15.5457	-15.5456	-15.5439	-15.5446	-15.5468	-15.5455	-15.5425	-15.5446	-15.547	-15.5416	-15.5451	-15.547	-15.5468	-15.5454	-15.5444	-15.5458	-15.5469	-15.5429	-15.546	-15.5452	-15.5432	-15.5437	-15.5434	-15.5458	-15.545	-15.5449	-15.5447	-15.5464	-15.5446	-15.5444	-15.5473	-15.5444	-15.5464	-15.5453	-15.5457	-15.5445	-15.5453	-15.5434	-15.5476	-15.5437	-15.5436	-15.544	-15.5464	-15.5446	-15.5351	-15.5254	-15.535	-15.5415	-15.544
-14.6254	-14.6022	-14.6298	-14.6662	-14.6523	-14.6357	-14.6356	-14.6648	-14.6952	-14.6662	-14.6487	-14.6688	-14.6828	-14.6869	-14.6831	-14.7045	-14.7525	-14.8023	-14.8462	-14.8852	-14.9212	-14.956	-15.0153	-15.0967	-15.1914	-15.2612	-15.2986	-15.343	-15.3996	-15.4799	-15.5406	-15.5809	-15.5949	-15.5962	-15.5956	-15.5976	-15.5987	-15.6332	-15.6708	-15.6871	-15.6727	-15.6224	-15.5986	-15.5977	-15.5962	-15.5969	-15.5949	-15.583	-15.5764	-15.5845
-16.5274	-16.5218	-16.5188	-16.5197	-16.52	-16.518	-16.5183	-16.525	-16.5381	-16.5317	-16.524	-16.5212	-16.5215	-16.5198	-16.521	-16.5213	-16.5207	-16.5278	-16.538	-16.5362	-16.5261	-16.518	-16.5202	-16.5211	-16.5206	-16.5164	-16.5199	-16.5249	-16.5379	-16.5325	-16.5238	-16.5191	-16.5185	-16.5197	-16.5232	-16.5184	-16.5203	-16.5246	-16.5391	-16.5338	-16.5231	-16.5197	-16.5217	-16.5191	-16.5193	-16.5186	-16.5206	-16.5234	-16.5372	-16.5334
-15.3143	-15.3101	-15.3134	-15.3142	-15.3249	-15.3342	-15.3372	-15.3308	-15.3167	-15.3119	-15.3122	-15.3117	-15.3129	-15.3116	-15.325	-15.3333	-15.3388	-15.3327	-15.3184	-15.3137	-15.3131	-15.3129	-15.3163	-15.313	-15.3243	-15.3361	-15.3386	-15.3305	-15.3167	-15.314	-15.3144	-15.3138	-15.3123	-15.3103	-15.3238	-15.334	-15.3398	-15.3317	-15.3228	-15.3151	-15.3112	-15.3137	-15.3113	-15.3111	-15.3202	-15.3342	-15.337	-15.3303	-15.3156	-15.3116
-15.3128	-15.3117	-15.3106	-15.3191	-15.3327	-15.3239	-15.3136	-15.3143	-15.3136	-15.3122	-15.3104	-15.3139	-15.3274	-15.336	-15.3359	-15.3289	-15.3147	-15.314	-15.3126	-15.3147	-15.3124	-15.3169	-15.3283	-15.34	-15.3344	-15.3238	-15.3142	-15.3121	-15.3115	-15.3114	-15.3127	-15.3198	-15.3262	-15.3365	-15.3373	-15.3297	-15.3155	-15.3138	-15.3143	-15.3161	-15.3111	-15.313	-15.3301	-15.3388	-15.3361	-15.3245	-15.3196	-15.3429	-15.3576	-15.3614
-15.5693	-15.5695	-15.5671	-15.567	-15.582	-15.59	-15.5794	-15.5689	-15.5692	-15.5673	-15.5666	-15.5652	-15.5679	-15.57	-15.5814	-15.5875	-15.5773	-15.5681	-15.5669	-15.5656	-15.5689	-15.5667	-15.5668	-15.5677	-15.5824	-15.5873	-15.5776	-15.5704	-15.5693	-15.5664	-15.5692	-15.5672	-15.5678	-15.5661	-15.58	-15.5889	-15.5762	-15.5674	-15.5662	-15.5682	-15.5699	-15.565	-15.5665	-15.5678	-15.582	-15.5864	-15.5819	-15.5726	-15.5678	-15.5673
-15.3887	-15.4022	-15.4053	-15.4059	-15.4068	-15.4078	-15.4055	-15.3964	-15.3618	-15.3456	-15.3444	-15.373	-15.3984	-15.4035	-15.4033	-15.4005	-15.401	-15.4045	-15.4194	-15.401	-15.354	-15.3288	-15.3279	-15.3674	-15.3978	-15.4031	-15.4015	-15.3908	-15.3586	-15.3412	-15.3386	-15.3275	-15.3159	-15.3125	-15.3395	-15.3785	-15.3572	-15.3416	-15.3921	-15.3946	-15.3597	-15.3726	-15.3938	-15.3997	-15.4035	-15.4028	-15.4006	-15.4019	-15.4215	-15.3991
-15.0605	-15.0587	-15.0571	-15.0593	-15.0624	-15.0599	-15.0576	-15.0468	-15.0426	-15.0501	-15.0417	-15.0183	-15.0229	-15.0268	-15.013	-15.0348	-15.0703	-15.0704	-15.0627	-15.0586	-15.0585	-15.0555	-15.0307	-15.0086	-14.9804	-14.9699	-14.9677	-15.0006	-15.0114	-14.9849	-14.9815	-14.9977	-15.005	-14.9969	-14.9775	-14.9681	-14.9667	-14.9977	-15.0283	-15.049	-15.053	-15.0526	-15.0326	-15.0046	-14.9779	-14.9807	-14.998	-15.0028	-15.004	-15.0052
-4.83251	-4.32757	-3.83316	-3.39785	-3.01183	-2.67371	-2.40559	-2.20039	-2.03014	-1.87358	-1.73032	-1.60402	-1.5016	-1.433	-1.37296	-1.33004	-1.29144	-1.25951	-1.22651	-1.2111	-1.22044	-1.21911	-1.21349	-1.23247	-1.25071	-1.25632	-1.25397	-1.25616	-1.26947	-1.26881	-1.24594	-1.24873	-1.26799	-1.26387	-1.25673	-1.25646	-1.25518	-1.25637	-1.26639	-1.27101	-1.24389	-1.24884	-1.27688	-1.30907	-1.32705	-1.32679	-1.33216	-1.32763	-1.30314	-1.28633
-15.5458	-15.5483	-15.5459	-15.5438	-15.5464	-15.5437	-15.5441	-15.5429	-15.5441	-15.5444	-15.5413	-15.5454	-15.5437	-15.5451	-15.5417	-15.5454	-15.5437	-15.5461	-15.5477	-15.5474	-15.5452	-15.5451	-15.5438	-15.5453	-15.5432	-15.5447	-15.5434	-15.5456	-15.544	-15.5426	-15.5423	-15.5459	-15.5434	-15.545	-15.544	-15.5505	-15.543	-15.5438	-15.547	-15.5467	-15.544	-15.5442	-15.5457	-15.5467	-15.543	-15.5427	-15.5455	-15.545	-15.5423	-15.5428
-15.555	-15.5526	-15.561	-15.5582	-15.5485	-15.5441	-15.5434	-15.5446	-15.5452	-15.5455	-15.5433	-15.5488	-15.5638	-15.56	-15.5465	-15.5448	-15.5466	-15.5459	-15.5423	-15.5441	-15.5458	-15.5507	-15.5591	-15.557	-15.5476	-15.545	-15.5449	-15.5461	-15.545	-15.5444	-15.542	-15.5447	-15.5442	-15.5437	-15.5459	-15.5491	-15.5456	-15.5451	-15.5436	-15.5455	-15.5442	-15.5504	-15.5622	-15.559	-15.5451	-15.5453	-15.5458	-15.5457	-15.5446	-15.5411
-16.0492	-16.0373	-16.0283	-16.0298	-16.0306	-16.0301	-16.0299	-16.0289	-16.0296	-16.0418	-16.0511	-16.042	-16.0341	-16.0309	-16.0297	-16.0327	-16.0312	-16.0298	-16.0302	-16.0421	-16.0534	-16.039	-16.028	-16.0288	-16.0281	-16.0275	-16.0297	-16.0293	-16.0272	-16.0107	-16.0017	-16.0294	-16.0429	-16.033	-16.0306	-16.0277	-16.0263	-16.0273	-16.029	-16.0392	-16.0481	-16.0354	-16.0313	-16.026	-16.0263	-16.0292	-16.0285	-16.0253	-16.0276	-16.0377
-14.8307	-14.8309	-14.8333	-14.8458	-14.847	-14.8413	-14.8351	-14.8304	-14.8286	-14.8307	-14.8285	-14.8276	-14.8324	-14.8322	-14.8289	-14.8275	-14.8275	-14.831	-14.8278	-14.8275	-14.8294	-14.83	-14.8302	-14.8422	-14.8457	-14.8358	-14.8316	-14.8269	-14.8315	-14.8318	-14.8278	-14.827	-14.8324	-14.8418	-14.8446	-14.8315	-14.8296	-14.8272	-14.8286	-14.8275	-14.8295	-14.8274	-14.829	-14.8439	-14.8459	-14.8371	-14.8333	-14.8297	-14.8332	-14.8254
-15.8015	-15.7983	-15.7962	-15.7954	-15.8032	-15.8157	-15.8212	-15.8181	-15.807	-15.7976	-15.7953	-15.7995	-15.7988	-15.7963	-15.802	-15.8183	-15.8237	-15.8199	-15.8087	-15.7993	-15.8004	-15.797	-15.7965	-15.8127	-15.8243	-15.8233	-15.8213	-15.8207	-15.8094	-15.7974	-15.7949	-15.7988	-15.7996	-15.7963	-15.7999	-15.8181	-15.8207	-15.8196	-15.8084	-15.8016	-15.7976	-15.7974	-15.7964	-15.7978	-15.8047	-15.8163	-15.8217	-15.8194	-15.8069	-15.7984
-2.30512	-1.85167	-1.46314	-1.13384	-0.869379	-0.652351	-0.47247	-0.353023	-0.284766	-0.230818	-0.180459	-0.127108	-0.0850253	-0.0538646	-0.0387347	-0.0461839	-0.0717154	-0.091134	-0.107025	-0.0996066	-0.103974	-0.138962	-0.165625	-0.178703	-0.179107	-0.184859	-0.193499	-0.200587	-0.187588	-0.184304	-0.1784	-0.172385	-0.17244	-0.174868	-0.178561	-0.181298	-0.173155	-0.17103	-0.175422	-0.181623	-0.180802	-0.179253	-0.200516	-0.242319	-0.256378	-0.254713	-0.242027	-0.241736	-0.248822	-0.24587
-15.3429	-15.3366	-15.3235	-15.3165	-15.3165	-15.3133	-15.316	-15.3171	-15.323	-15.3342	-15.3408	-15.3395	-15.3256	-15.3194	-15.3181	-15.3175	-15.319	-15.3147	-15.3244	-15.3357	-15.3414	-15.3362	-15.3261	-15.3169	-15.3157	-15.3138	-15.315	-15.313	-15.3066	-15.2962	-15.2973	-15.293	-15.291	-15.3069	-15.3439	-15.3354	-15.3186	-15.3122	-15.3065	-15.2914	-15.2868	-15.287	-15.2907	-15.2876	-15.2901	-15.3131	-15.339	-15.351	-15.3432	-15.325
-3.04022	-2.59503	-2.18865	-1.82814	-1.51731	-1.22337	-0.935494	-0.675824	-0.442688	-0.214202	-0.00665203	0.156715	0.277563	0.361068	0.409736	0.434292	0.449246	0.457098	0.45662	0.448295	0.428737	0.401797	0.387245	0.381102	0.369413	0.359022	0.343315	0.335879	0.323675	0.310959	0.302194	0.314221	0.310697	0.303047	0.295808	0.302275	0.321161	0.330988	0.329065	0.332373	0.330267	0.330469	0.316439	0.300966	0.295078	0.304612	0.324628	0.330264	0.328051	0.342374
-7.02077	-6.42275	-5.85668	-5.33424	-4.83662	-4.3747	-3.97524	-3.59507	-3.20271	-2.84076	-2.51504	-2.23442	-1.98043	-1.75002	-1.56287	-1.40906	-1.25364	-1.11277	-0.992863	-0.867432	-0.74545	-0.702528	-0.670876	-0.616737	-0.574305	-0.553777	-0.523522	-0.513848	-0.534624	-0.531493	-0.513178	-0.529116	-0.550832	-0.570639	-0.568575	-0.559692	-0.553076	-0.553259	-0.554209	-0.562228	-0.573728	-0.565505	-0.546432	-0.518473	-0.522335	-0.545394	-0.550631	-0.556895	-0.570584	-0.580229
-15.8132	-15.8228	-15.8213	-15.8078	-15.7994	-15.7985	-15.7971	-15.7975	-15.8116	-15.8237	-15.8245	-15.8209	-15.823	-15.8077	-15.8	-15.795	-15.7977	-15.7971	-15.795	-15.7997	-15.8155	-15.8232	-15.8212	-15.8086	-15.8023	-15.7951	-15.7992	-15.7975	-15.8001	-15.8047	-15.8166	-15.8213	-15.8214	-15.8067	-15.7997	-15.7972	-15.7996	-15.7974	-15.8092	-15.8223	-15.8252	-15.8224	-15.8215	-15.8111	-15.8013	-15.7985	-15.7997	-15.7976	-15.797	-15.7997
-15.715	-15.7274	-15.7336	-15.7371	-15.7339	-15.7365	-15.7385	-15.7393	-15.74	-15.7376	-15.7376	-15.738	-15.7359	-15.7359	-15.7393	-15.7385	-15.7358	-15.7377	-15.7368	-15.7357	-15.7358	-15.7382	-15.7399	-15.7352	-15.7382	-15.7394	-15.7385	-15.7368	-15.7384	-15.7411	-15.7395	-15.7382	-15.7404	-15.7367	-15.74	-15.7362	-15.7418	-15.7078	-15.6278	-15.4948	-15.3224	-15.1269	-14.8473	-14.47	-14.0607	-13.5994	-13.0706	-12.4959	-11.8972	-11.2599
-15.9491	-15.9614	-15.9639	-15.9606	-15.9635	-15.965	-15.961	-15.9454	-15.9419	-15.9417	-15.9505	-15.9559	-15.9634	-15.9639	-15.9632	-15.9639	-15.9613	-15.953	-15.9421	-15.9363	-15.9395	-15.9411	-15.9547	-15.9606	-15.9637	-15.963	-15.9605	-15.9467	-15.9421	-15.9397	-15.9378	-15.9423	-15.9539	-15.9625	-15.9656	-15.9645	-15.9651	-15.95	-15.9425	-15.9407	-15.9516	-15.9571	-15.9628	-15.9632	-15.9632	-15.962	-15.9534	-15.9187	-15.8747	-15.81
-15.6886	-15.6883	-15.6911	-15.6898	-15.6917	-15.6855	-15.6914	-15.6782	-15.6689	-15.6818	-15.6908	-15.6887	-15.6869	-15.6897	-15.6928	-15.6849	-15.6714	-15.6643	-15.668	-15.6776	-15.6897	-15.6935	-15.69	-15.6884	-15.6881	-15.6837	-15.6687	-15.6654	-15.6677	-15.6796	-15.689	-15.6891	-15.6899	-15.6925	-15.691	-15.6901	-15.6925	-15.6834	-15.6683	-15.6796	-15.6881	-15.6885	-15.6889	-15.6914	-15.6904	-15.6806	-15.6691	-15.666	-15.6649	-15.6658
-0.128401	-0.139277	-0.139106	-0.143255	-0.137965	-0.114149	-0.0972023	-0.109491	-0.109805	-0.105539	-0.0952758	-0.0871191	-0.0691842	-0.0626466	-0.068298	-0.0763913	-0.08472	-0.101464	-0.110685	-0.111736	-0.0970118	-0.0985172	-0.125318	-0.137926	-0.132737	-0.11061	-0.0962541	-0.104444	-0.108736	-0.108128	-0.124672	-0.122735	-0.0831377	-0.0927232	-0.122714	-0.106761	-0.0933782	-0.103134	-0.109493	-0.11023	-0.0987301	-0.0998737	-0.122752	-0.11681	-0.0972715	-0.115819	-0.126301	-0.120274	-0.113001	-0.108727
-15.7591	-15.7669	-15.7503	-15.7437	-15.7384	-15.7395	-15.7406	-15.7418	-15.739	-15.7431	-15.7603	-15.7645	-15.7468	-15.7413	-15.7409	-15.7401	-15.7413	-15.7444	-15.7384	-15.7419	-15.7582	-15.7656	-15.7505	-15.7404	-15.7395	-15.7435	-15.7405	-15.7363	-15.7368	-15.7426	-15.7566	-15.7595	-15.7471	-15.7422	-15.7383	-15.737	-15.7417	-15.7406	-15.736	-15.7382	-15.7541	-15.7738	-15.7891	-15.7972	-15.7984	-15.7958	-15.7908	-15.7766	-15.7917	-15.8113
-15.7413	-15.7453	-15.7629	-15.7604	-15.745	-15.74	-15.742	-15.7428	-15.7406	-15.7385	-15.7406	-15.7512	-15.7656	-15.7617	-15.7501	-15.7424	-15.7415	-15.7383	-15.7416	-15.7398	-15.7401	-15.7465	-15.7671	-15.7602	-15.7438	-15.7409	-15.7414	-15.7393	-15.7427	-15.7397	-15.7441	-15.7475	-15.7645	-15.7599	-15.7478	-15.741	-15.7394	-15.7377	-15.7389	-15.7374	-15.7384	-15.7444	-15.7626	-15.755	-15.7416	-15.7395	-15.7404	-15.7382	-15.738	-15.7384
-16.0401	-16.0321	-16.0262	-16.0272	-16.0298	-16.0275	-16.0255	-16.027	-16.0273	-16.0364	-16.0693	-16.0911	-16.086	-16.0785	-16.0749	-16.0782	-16.0788	-16.0787	-16.0853	-16.101	-16.1047	-16.1011	-16.0854	-16.0777	-16.0776	-16.0763	-16.0737	-16.075	-16.0689	-16.0612	-16.0819	-16.0935	-16.083	-16.0764	-16.0753	-16.0786	-16.0757	-16.0769	-16.0561	-16.0434	-16.0728	-16.0929	-16.0851	-16.0807	-16.0752	-16.079	-16.0748	-16.0798	-16.0883	-16.0916
-4.7282	-4.48568	-4.23879	-4.00145	-3.77923	-3.58158	-3.39519	-3.2258	-3.10178	-2.99595	-2.87882	-2.76688	-2.66294	-2.54817	-2.43442	-2.33425	-2.24755	-2.16957	-2.0918	-2.015	-1.9452	-1.87698	-1.81029	-1.70945	-1.60515	-1.53838	-1.4998	-1.47665	-1.43247	-1.38458	-1.35065	-1.32182	-1.28867	-1.2361	-1.1753	-1.09641	-1.01219	-0.934051	-0.878472	-0.82837	-0.774082	-0.725155	-0.679968	-0.618238	-0.558639	-0.509472	-0.452429	-0.382878	-0.309728	-0.235113
-15.2667	-15.2681	-15.2635	-15.2638	-15.2658	-15.2655	-15.2769	-15.2838	-15.2738	-15.2669	-15.2631	-15.2625	-15.2657	-15.2641	-15.2621	-15.2649	-15.2785	-15.289	-15.2764	-15.2663	-15.2664	-15.2637	-15.2637	-15.2641	-15.2651	-15.2623	-15.2776	-15.2848	-15.2736	-15.265	-15.2642	-15.2663	-15.2653	-15.2661	-15.2668	-15.2639	-15.2682	-15.2543	-15.2135	-15.1307	-15.0071	-14.8558	-14.6706	-14.4354	-14.1296	-13.7558	-13.3696	-12.9424	-12.4689	-11.9502
-15.543	-15.5486	-15.5485	-15.5473	-15.5477	-15.5464	-15.5442	-15.5019	-15.4777	-15.5159	-15.5443	-15.5464	-15.5477	-15.5363	-15.5008	-15.502	-15.532	-15.5461	-15.5444	-15.5449	-15.5226	-15.4684	-15.4346	-15.3772	-15.2767	-15.1071	-14.8843	-14.5846	-14.2392	-13.8655	-13.4825	-13.0901	-12.664	-12.1916	-11.6646	-11.1307	-10.5995	-10.0832	-9.54789	-8.97772	-8.39378	-7.80187	-7.18509	-6.57151	-5.94542	-5.34718	-4.78812	-4.28023	-3.81657	-3.3877
0.0467965	0.112568	0.169931	0.232658	0.293559	0.347059	0.378999	0.387323	0.412398	0.421372	0.404355	0.388163	0.38647	0.394418	0.406925	0.392837	0.382942	0.381111	0.355744	0.329541	0.305212	0.262825	0.208352	0.162886	0.13269	0.103318	0.0962814	0.091881	0.055843	0.0230438	0.0172261	-0.000964434	-0.0311565	-0.0369988	-0.0294273	3.01312e-05	0.0134424	0.0138681	0.0305924	0.0323496	0.0227466	0.0105007	-0.00552538	-0.0107929	-0.0101749	0.00658267	-0.00254767	-0.0245006	-0.0112714	0.0085618
-15.9692	-15.9658	-15.9542	-15.9465	-15.9416	-15.9477	-15.9629	-15.9652	-15.9651	-15.9645	-15.9645	-15.9658	-15.9634	-15.9658	-15.9669	-15.9662	-15.9639	-15.9632	-15.9626	-15.9652	-15.9646	-15.965	-15.9631	-15.9644	-15.9603	-15.9637	-15.9622	-15.9632	-15.9631	-15.9646	-15.9618	-15.9617	-15.9521	-15.9483	-15.9571	-15.9613	-15.9617	-15.9649	-15.9615	-15.9636	-15.9625	-15.966	-15.9635	-15.9618	-15.962	-15.9644	-15.9635	-15.9624	-15.9624	-15.9678
-9.12978	-8.7038	-8.27215	-7.81988	-7.37869	-6.96504	-6.59169	-6.22837	-5.86809	-5.5163	-5.16882	-4.82963	-4.49552	-4.15614	-3.8694	-3.61684	-3.38986	-3.17663	-2.97574	-2.79575	-2.62664	-2.44306	-2.27357	-2.1124	-1.97897	-1.8628	-1.75144	-1.6537	-1.58524	-1.52777	-1.47877	-1.43742	-1.41673	-1.41454	-1.41469	-1.40917	-1.40051	-1.37943	-1.34888	-1.35341	-1.37792	-1.39994	-1.41144	-1.4099	-1.41216	-1.41554	-1.44226	-1.44792	-1.42333	-1.41184
-15.4735	-15.46	-15.4517	-15.4512	-15.4537	-15.4578	-15.4721	-15.4777	-15.4828	-15.4787	-15.476	-15.4626	-15.4556	-15.4509	-15.4527	-15.4518	-15.4544	-15.4658	-15.4742	-15.4807	-15.4733	-15.4576	-15.4521	-15.4644	-15.5095	-15.5366	-15.5428	-15.5167	-15.4905	-15.4804	-15.4746	-15.4604	-15.4535	-15.4528	-15.4535	-15.4585	-15.4743	-15.4782	-15.4815	-15.4785	-15.4723	-15.4573	-15.4534	-15.4557	-15.4512	-15.4765	-15.5209	-15.5135	-15.4887	-15.4807
-15.1774	-15.1907	-15.2014	-15.2031	-15.1889	-15.1775	-15.1762	-15.1756	-15.1739	-15.1762	-15.1776	-15.192	-15.1984	-15.1991	-15.1897	-15.1783	-15.1718	-15.1718	-15.1737	-15.1739	-15.1728	-15.189	-15.1973	-15.1979	-15.1831	-15.1759	-15.1722	-15.1711	-15.1721	-15.1743	-15.1751	-15.1875	-15.1956	-15.2001	-15.1887	-15.1763	-15.1718	-15.1721	-15.1722	-15.1711	-15.1741	-15.1901	-15.1947	-15.1982	-15.1855	-15.179	-15.172	-15.1714	-15.1723	-15.1728
-0.514485	-0.514897	-0.529715	-0.542475	-0.548747	-0.552312	-0.554922	-0.551776	-0.552088	-0.563343	-0.57669	-0.592672	-0.603826	-0.609825	-0.609856	-0.60338	-0.583489	-0.558616	-0.552329	-0.553009	-0.554073	-0.578505	-0.592678	-0.569036	-0.571	-0.594603	-0.607356	-0.609849	-0.625773	-0.628918	-0.63427	-0.620595	-0.61419	-0.625827	-0.624697	-0.615384	-0.620189	-0.631133	-0.633064	-0.634215	-0.636783	-0.645866	-0.655933	-0.643952	-0.629339	-0.612971	-0.606787	-0.607696	-0.608335	-0.612638
-15.1009	-15.1143	-15.1098	-15.1109	-15.0958	-15.0714	-15.0581	-15.068	-15.1177	-15.1199	-15.0756	-15.0592	-15.0583	-15.0609	-15.0759	-15.0991	-15.1116	-15.1094	-15.0763	-15.0594	-15.0581	-15.0834	-15.1021	-15.1078	-15.1075	-15.1097	-15.1065	-15.1125	-15.1367	-15.133	-15.1147	-15.1089	-15.1094	-15.1073	-15.1093	-15.106	-15.1069	-15.1004	-15.0732	-15.0737	-15.1	-15.1068	-15.1097	-15.1093	-15.108	-15.1073	-15.1102	-15.1151	-15.134	-15.1319
-14.832	-14.8344	-14.8335	-14.8317	-14.8277	-14.8278	-14.8296	-14.8276	-14.8243	-14.8281	-14.8271	-14.8307	-14.8295	-14.8267	-14.8278	-14.8285	-14.8291	-14.8317	-14.8282	-14.8321	-14.8276	-14.8296	-14.8274	-14.8266	-14.837	-14.8492	-14.8379	-14.8277	-14.8287	-14.832	-14.827	-14.8266	-14.83	-14.8304	-14.8351	-14.8456	-14.8427	-14.8346	-14.8299	-14.8306	-14.8295	-14.8295	-14.8283	-14.8284	-14.8357	-14.8507	-14.8401	-14.8286	-14.8281	-14.8288
-15.0966	-15.0695	-15.0882	-15.0954	-15.0745	-15.0602	-15.0583	-15.0437	-15.0408	-15.0519	-15.0766	-15.0993	-15.1097	-15.1045	-15.0796	-15.0619	-15.0576	-15.0493	-15.0349	-15.0342	-15.0335	-15.0351	-15.046	-15.056	-15.0585	-15.0567	-15.0558	-15.0465	-15.0377	-15.0355	-15.0354	-15.0354	-15.0434	-15.0539	-15.0552	-15.0566	-15.0579	-15.0424	-15.0337	-15.0304	-15.0399	-15.0511	-15.0532	-15.0559	-15.0564	-15.046	-15.033	-15.034	-15.0328	-15.031
-14.5415	-14.5371	-14.5387	-14.5365	-14.5412	-14.5381	-14.5392	-14.5489	-14.5608	-14.554	-14.5512	-14.5774	-14.5933	-14.5919	-14.5789	-14.5695	-14.5684	-14.5754	-14.5904	-14.5787	-14.5709	-14.5673	-14.6017	-14.6409	-14.5967	-14.5498	-14.5422	-14.5493	-14.5616	-14.5482	-14.5402	-14.5361	-14.5355	-14.538	-14.5691	-14.5815	-14.5707	-14.5769	-14.5867	-14.5741	-14.5731	-14.5809	-14.5854	-14.5697	-14.5659	-14.5651	-14.5657	-14.5745	-14.5832	-14.5771
-0.649311	-0.653455	-0.63434	-0.61463	-0.609195	-0.606224	-0.611673	-0.60899	-0.614551	-0.629383	-0.651157	-0.656781	-0.634155	-0.616527	-0.611939	-0.606707	-0.610272	-0.610374	-0.623267	-0.647613	-0.662594	-0.657993	-0.632263	-0.609236	-0.607864	-0.608958	-0.613711	-0.608753	-0.618994	-0.65216	-0.654323	-0.638438	-0.624981	-0.61088	-0.606729	-0.604054	-0.604576	-0.604527	-0.618422	-0.644595	-0.657154	-0.657608	-0.643534	-0.629845	-0.61784	-0.60799	-0.605852	-0.605671	-0.619453	-0.646382
-15.9385	-15.9378	-15.9395	-15.9412	-15.9537	-15.9582	-15.9452	-15.9367	-15.9398	-15.9392	-15.94	-15.9382	-15.9382	-15.9342	-15.9081	-15.9042	-15.9302	-15.937	-15.9386	-15.9419	-15.9429	-15.9407	-15.9418	-15.9413	-15.9434	-15.9394	-15.9359	-15.9391	-15.9399	-15.9384	-15.9376	-15.9406	-15.9389	-15.9423	-15.9538	-15.9559	-15.9473	-15.9424	-15.9404	-15.9425	-15.9371	-15.9377	-15.9385	-15.9424	-15.9539	-15.9554	-15.9431	-15.9401	-15.9368	-15.9401
-15.2423	-15.256	-15.2636	-15.2635	-15.2673	-15.2656	-15.2633	-15.2626	-15.2583	-15.2394	-15.2289	-15.2304	-15.2577	-15.2817	-15.2926	-15.2926	-15.2903	-15.2872	-15.2907	-15.2884	-15.2905	-15.2879	-15.2872	-15.2894	-15.2875	-15.2856	-15.2889	-15.289	-15.2908	-15.286	-15.2888	-15.2907	-15.3115	-15.3285	-15.3227	-15.3093	-15.2951	-15.2896	-15.2927	-15.2892	-15.3029	-15.326	-15.327	-15.3133	-15.3098	-15.2994	-15.2737	-15.2598	-15.2584	-15.2592
-1.47139	-1.46866	-1.46795	-1.46927	-1.46568	-1.47405	-1.47734	-1.47345	-1.46766	-1.46744	-1.46647	-1.4667	-1.46461	-1.46358	-1.46699	-1.4733	-1.47368	-1.47194	-1.46275	-1.46433	-1.46246	-1.46352	-1.46348	-1.46772	-1.47427	-1.48726	-1.49768	-1.50221	-1.49213	-1.47661	-1.46357	-1.46461	-1.46211	-1.465	-1.46144	-1.47072	-1.47595	-1.4699	-1.463	-1.46235	-1.46516	-1.46504	-1.46236	-1.46347	-1.46178	-1.46962	-1.4789	-1.49214	-1.49238	-1.47402
-15.965	-15.9544	-15.9457	-15.9422	-15.9432	-15.9402	-15.9412	-15.9374	-15.9261	-15.9254	-15.9363	-15.9404	-15.9354	-15.9089	-15.9099	-15.933	-15.9407	-15.9459	-15.9582	-15.9645	-15.9663	-15.956	-15.9458	-15.941	-15.9394	-15.9384	-15.9387	-15.9361	-15.9222	-15.9289	-15.9568	-15.9616	-15.9584	-15.9453	-15.9419	-15.9388	-15.9395	-15.9384	-15.9395	-15.9462	-15.9594	-15.9512	-15.9482	-15.9396	-15.939	-15.9399	-15.9436	-15.9405	-15.9395	-15.9475
-15.6137	-15.6018	-15.5997	-15.5995	-15.6011	-15.6004	-15.5982	-15.5974	-15.6016	-15.6127	-15.6134	-15.5883	-15.5911	-15.6112	-15.5962	-15.5869	-15.6088	-15.6212	-15.6198	-15.5985	-15.5771	-15.5722	-15.5704	-15.5742	-15.5967	-15.6215	-15.6255	-15.6263	-15.6267	-15.6439	-15.6587	-15.664	-15.6376	-15.6074	-15.5987	-15.5969	-15.593	-15.596	-15.5944	-15.583	-15.577	-15.6044	-15.6207	-15.6222	-15.6181	-15.6095	-15.5806	-15.5868	-15.6045	-15.5869
-0.347187	-0.37349	-0.387282	-0.387216	-0.363493	-0.342739	-0.338078	-0.339627	-0.339949	-0.337933	-0.347026	-0.373505	-0.386711	-0.385853	-0.360238	-0.344301	-0.337657	-0.333079	-0.33681	-0.349735	-0.364232	-0.379477	-0.388061	-0.387216	-0.37318	-0.358222	-0.343998	-0.336388	-0.334105	-0.332937	-0.346727	-0.372496	-0.385318	-0.385205	-0.361537	-0.339024	-0.335047	-0.333447	-0.338004	-0.333904	-0.34408	-0.372149	-0.388893	-0.383607	-0.358215	-0.338834	-0.336685	-0.333155	-0.336551	-0.333511
-15.8043	-15.8013	-15.7996	-15.8009	-15.8022	-15.8113	-15.8212	-15.8267	-15.8209	-15.8027	-15.7943	-15.7933	-15.7972	-15.7954	-15.7953	-15.8027	-15.8204	-15.8224	-15.8182	-15.8059	-15.8017	-15.7971	-15.7971	-15.7975	-15.8008	-15.7952	-15.7973	-15.811	-15.8174	-15.8034	-15.7963	-15.7973	-15.8006	-15.7991	-15.7954	-15.809	-15.8106	-15.7512	-15.6435	-15.4803	-15.2397	-14.9226	-14.5712	-14.1328	-13.6013	-13.0317	-12.4449	-11.8326	-11.2133	-10.6009
-15.7286	-15.7363	-15.7419	-15.7401	-15.7405	-15.7378	-15.7484	-15.7627	-15.7596	-15.7424	-15.7247	-15.7296	-15.7586	-15.7605	-15.7495	-15.738	-15.747	-15.7658	-15.7631	-15.7436	-15.7415	-15.7424	-15.7424	-15.7385	-15.7384	-15.7272	-15.7185	-15.713	-15.7278	-15.7344	-15.7397	-15.7196	-15.6797	-15.6427	-15.5925	-15.5186	-15.4246	-15.3122	-15.1602	-14.9738	-14.7364	-14.4631	-14.161	-13.8484	-13.5229	-13.1923	-12.84	-12.47	-12.063	-11.6368
-15.7397	-15.7423	-15.7404	-15.7374	-15.7447	-15.7644	-15.7598	-15.7416	-15.7386	-15.7402	-15.741	-15.7372	-15.7373	-15.7372	-15.7475	-15.7618	-15.7543	-15.7432	-15.7377	-15.736	-15.7377	-15.7359	-15.737	-15.7346	-15.7479	-15.764	-15.756	-15.7408	-15.739	-15.7391	-15.7381	-15.7381	-15.7398	-15.7359	-15.7471	-15.7624	-15.7565	-15.7422	-15.7361	-15.7371	-15.7401	-15.7376	-15.7352	-15.7369	-15.7478	-15.7634	-15.7563	-15.7424	-15.7407	-15.7369
-15.7986	-15.7988	-15.8008	-15.8023	-15.8049	-15.819	-15.8245	-15.8248	-15.8074	-15.7998	-15.7993	-15.8003	-15.7958	-15.7947	-15.7995	-15.8	-15.8086	-15.8174	-15.8057	-15.7974	-15.7944	-15.7964	-15.7977	-15.7989	-15.8024	-15.8167	-15.8234	-15.8187	-15.807	-15.7989	-15.7973	-15.7976	-15.7929	-15.7981	-15.797	-15.7962	-15.8067	-15.8172	-15.8059	-15.7978	-15.7985	-15.7981	-15.7991	-15.798	-15.8035	-15.8184	-15.8202	-15.8222	-15.8082	-15.8003
-15.4044	-15.4034	-15.4052	-15.4023	-15.4163	-15.4247	-15.4171	-15.409	-15.4073	-15.4045	-15.4052	-15.405	-15.4066	-15.4023	-15.4112	-15.426	-15.4201	-15.4066	-15.4056	-15.4049	-15.4059	-15.4034	-15.4036	-15.4044	-15.4137	-15.424	-15.4166	-15.4075	-15.4049	-15.4041	-15.4054	-15.4057	-15.4092	-15.4353	-15.4469	-15.4373	-15.4183	-15.4069	-15.4033	-15.4027	-15.4035	-15.4294	-15.4521	-15.4553	-15.4484	-15.4341	-15.4204	-15.4139	-15.4327	-15.4341
-15.678	-15.6423	-15.64	-15.6539	-15.6746	-15.6864	-15.6866	-15.6862	-15.6878	-15.6868	-15.6896	-15.6847	-15.6859	-15.6862	-15.6734	-15.6616	-15.6616	-15.6704	-15.6819	-15.6858	-15.6835	-15.671	-15.663	-15.6626	-15.6744	-15.6858	-15.6863	-15.6859	-15.6848	-15.6866	-15.6768	-15.6416	-15.6458	-15.6728	-15.6704	-15.6682	-15.6813	-15.6559	-15.6116	-15.609	-15.6207	-15.6243	-15.6438	-15.6709	-15.6403	-15.6053	-15.5928	-15.6266	-15.6702	-15.6709
-4.73517	-4.50201	-4.30179	-4.1177	-3.94752	-3.80017	-3.67625	-3.54843	-3.44462	-3.37549	-3.29796	-3.20891	-3.13828	-3.07753	-3.02343	-3.00945	-3.02254	-3.02427	-3.02944	-3.04428	-3.05203	-3.05371	-3.07821	-3.09281	-3.08765	-3.08759	-3.09906	-3.09173	-3.09226	-3.11532	-3.10056	-3.06695	-3.06921	-3.0806	-3.09477	-3.09492	-3.0885	-3.08905	-3.1062	-3.1253	-3.11513	-3.08984	-3.09116	-3.09811	-3.08772	-3.08754	-3.09916	-3.08983	-3.08997	-3.11459
-3.82523	-3.76381	-3.70434	-3.62856	-3.55169	-3.45926	-3.37438	-3.29513	-3.21836	-3.13265	-3.02956	-2.9292	-2.85219	-2.72978	-2.60292	-2.53715	-2.46084	-2.34433	-2.26706	-2.21116	-2.15656	-2.09292	-2.03291	-1.99029	-1.95917	-1.91785	-1.89636	-1.89345	-1.87505	-1.84117	-1.80661	-1.79609	-1.80292	-1.77033	-1.72075	-1.70007	-1.66878	-1.62755	-1.57701	-1.53581	-1.49896	-1.49001	-1.51585	-1.50764	-1.4816	-1.46788	-1.4522	-1.42446	-1.43022	-1.45631
-15.1749	-15.1747	-15.1766	-15.1858	-15.1974	-15.2012	-15.1954	-15.1792	-15.1758	-15.1753	-15.1749	-15.1741	-15.1754	-15.1861	-15.1962	-15.202	-15.1971	-15.1807	-15.1744	-15.1765	-15.1761	-15.1731	-15.1739	-15.1846	-15.1962	-15.1956	-15.1892	-15.1762	-15.1752	-15.1709	-15.1715	-15.1715	-15.1747	-15.1832	-15.1911	-15.1839	-15.179	-15.1737	-15.1706	-15.1737	-15.1705	-15.1717	-15.1719	-15.1838	-15.194	-15.1987	-15.1888	-15.1797	-15.1709	-15.1795
-5.82397	-5.82578	-5.82444	-5.83753	-5.84559	-5.84927	-5.83512	-5.82535	-5.8236	-5.82485	-5.82031	-5.82172	-5.82808	-5.83996	-5.84336	-5.84425	-5.83622	-5.82794	-5.82285	-5.82441	-5.82513	-5.8227	-5.8263	-5.83812	-5.84466	-5.84791	-5.83704	-5.82671	-5.82479	-5.82247	-5.82034	-5.82334	-5.8258	-5.83665	-5.84747	-5.8481	-5.83534	-5.8266	-5.82224	-5.82384	-5.8221	-5.82217	-5.82809	-5.85616	-5.86196	-5.85119	-5.83955	-5.82754	-5.82419	-5.82
-15.5466	-15.5466	-15.5493	-15.5491	-15.5478	-15.547	-15.5501	-15.5456	-15.5504	-15.5458	-15.5442	-15.5421	-15.5443	-15.5459	-15.5426	-15.5406	-15.5439	-15.5449	-15.545	-15.5423	-15.5464	-15.5439	-15.544	-15.5433	-15.5451	-15.5441	-15.5425	-15.543	-15.545	-15.5431	-15.5421	-15.5426	-15.5453	-15.5427	-15.5435	-15.5449	-15.5483	-15.5444	-15.5429	-15.5448	-15.5465	-15.5449	-15.5445	-15.5455	-15.5452	-15.5421	-15.5419	-15.5439	-15.5467	-15.5437
-0.0667521	-0.0639265	-0.0524407	-0.053546	-0.0591176	-0.0661173	-0.0705461	-0.0829995	-0.0722149	-0.0529141	-0.0658818	-0.0811382	-0.071833	-0.0656577	-0.0663567	-0.0657955	-0.0688633	-0.0832514	-0.0830163	-0.0719659	-0.0812053	-0.0823564	-0.057526	-0.0503924	-0.060907	-0.0655996	-0.0708504	-0.0816931	-0.0955897	-0.10764	-0.0991964	-0.0807321	-0.0535972	-0.0512487	-0.0628581	-0.0633989	-0.0692862	-0.0799359	-0.0911244	-0.102809	-0.100959	-0.0853672	-0.0723011	-0.0611877	-0.0617855	-0.062866	-0.0646107	-0.0750641	-0.0950364	-0.101827
-16.0265	-16.0258	-16.0308	-16.0186	-15.9814	-15.9223	-15.8394	-15.7256	-15.5864	-15.4416	-15.246	-14.9708	-14.6731	-14.359	-14.0314	-13.663	-13.261	-12.8252	-12.3461	-11.8346	-11.268	-10.6506	-10.0331	-9.42194	-8.83205	-8.24546	-7.65669	-7.11641	-6.62427	-6.16552	-5.72797	-5.33036	-4.93122	-4.54428	-4.20162	-3.86929	-3.5322	-3.26772	-3.05841	-2.89361	-2.76169	-2.66656	-2.56337	-2.46617	-2.36748	-2.29638	-2.25486	-2.24105	-2.23957	-2.22444
-15.3155	-15.3113	-15.316	-15.3316	-15.3392	-15.337	-15.3239	-15.3164	-15.3136	-15.3149	-15.3121	-15.3101	-15.319	-15.3329	-15.3363	-15.3354	-15.3237	-15.3148	-15.3101	-15.3146	-15.3143	-15.313	-15.315	-15.3315	-15.3369	-15.3369	-15.3256	-15.3149	-15.3116	-15.3119	-15.3112	-15.3123	-15.3157	-15.3306	-15.336	-15.3371	-15.322	-15.3145	-15.3125	-15.3135	-15.3112	-15.3107	-15.3182	-15.3349	-15.3363	-15.3376	-15.3252	-15.3163	-15.3115	-15.3113
-1.12871	-1.12613	-1.1311	-1.14481	-1.15698	-1.17302	-1.15784	-1.13588	-1.12959	-1.1285	-1.12629	-1.14855	-1.17236	-1.16441	-1.16131	-1.17384	-1.15855	-1.13471	-1.12652	-1.1309	-1.13047	-1.12847	-1.12782	-1.14033	-1.14795	-1.15046	-1.13911	-1.13433	-1.15636	-1.17309	-1.17451	-1.15594	-1.13268	-1.14076	-1.15344	-1.17149	-1.15671	-1.13073	-1.12355	-1.13837	-1.16212	-1.15381	-1.13393	-1.14251	-1.15367	-1.16998	-1.15599	-1.14037	-1.15626	-1.17234
-16.2827	-16.2962	-16.3039	-16.2947	-16.2841	-16.2823	-16.2833	-16.2854	-16.2817	-16.2882	-16.3044	-16.2902	-16.2654	-16.2604	-16.2737	-16.3014	-16.297	-16.2901	-16.3021	-16.3021	-16.2904	-16.2868	-16.2831	-16.2819	-16.2809	-16.2832	-16.2823	-16.2826	-16.2815	-16.2895	-16.3037	-16.2869	-16.2655	-16.2599	-16.2729	-16.298	-16.2965	-16.2902	-16.2858	-16.2819	-16.2834	-16.2848	-16.2829	-16.2819	-16.2821	-16.285	-16.283	-16.2831	-16.2852	-16.2843
-15.4492	-15.4586	-15.4715	-15.467	-15.4403	-15.4551	-15.4713	-15.4628	-15.454	-15.4536	-15.4525	-15.4557	-15.4697	-15.4811	-15.4769	-15.4416	-15.4099	-15.4019	-15.4008	-15.4026	-15.4	-15.4069	-15.4181	-15.4193	-15.4076	-15.4035	-15.4007	-15.3999	-15.401	-15.4063	-15.4024	-15.4049	-15.4193	-15.4182	-15.4062	-15.4013	-15.3974	-15.3754	-15.3727	-15.3923	-15.4002	-15.4054	-15.4177	-15.4187	-15.4099	-15.4273	-15.4462	-15.4367	-15.4376	-15.4474
-15.6886	-15.6911	-15.6934	-15.6943	-15.6897	-15.6892	-15.691	-15.692	-15.6889	-15.6898	-15.6911	-15.6898	-15.6862	-15.6886	-15.6828	-15.6702	-15.664	-15.6667	-15.682	-15.6902	-15.6905	-15.6912	-15.6974	-15.7229	-15.7164	-15.682	-15.6773	-15.6866	-15.6908	-15.6907	-15.6889	-15.6896	-15.6893	-15.6916	-15.6897	-15.693	-15.6922	-15.6932	-15.6911	-15.688	-15.6905	-15.6897	-15.6867	-15.6857	-15.6807	-15.6688	-15.6733	-15.6784	-15.6689	-15.6684
[truncated: 5,000 more columns]

## Sheet: Figure 2c
Figure 2c
All_BT.BC_Mean.SD_ON						All_BT.BC_SEM.SD_ON
6.85674	8.77357	7.86158	8.29762	8.56569	9.25638	1.93736	2.22322	2.05769	1.59213	1.49299	2.25951
8.67939	10.1997	10.0092	10.2057	10.769	11.0103	2.39318	2.54197	2.40496	1.96636	1.86996	2.62899
10.5749	11.3126	11.6884	11.7311	12.4486	12.1118	2.81855	2.88001	2.66741	2.23066	2.13877	2.84091
12.3612	11.8943	12.9924	12.6772	13.5724	13.0414	3.2152	3.16244	2.77692	2.3648	2.31584	3.12008
13.3587	12.0133	14.1832	13.2246	14.2164	13.1572	3.54685	3.33575	2.84585	2.40427	2.40372	3.12942
14.0305	11.8972	14.7204	13.4453	14.3824	13.0886	3.74731	3.52276	2.80861	2.39145	2.41743	3.07386
14.0738	11.4813	14.9437	13.1353	14.2147	12.3159	3.88677	3.65315	2.85571	2.27231	2.41998	2.91345
14.2046	11.8203	14.7763	12.9235	14.0701	11.8163	4.05129	3.72916	2.83475	2.18902	2.46414	2.64405
13.6467	12.4641	14.7945	12.8669	13.9539	12.1376	4.03489	3.89959	2.97952	2.16573	2.5558	2.53474
13.0961	13.0305	14.7547	13.1203	14.0472	12.4039	3.99478	4.06506	3.14129	2.2314	2.733	2.45096
12.7036	13.5462	14.5943	13.1745	14.3033	12.6499	3.86162	4.02874	3.16558	2.36158	2.83049	2.45315
12.0988	14.1638	14.7046	13.3234	14.6065	13.0738	3.70323	4.05794	3.26208	2.48622	2.85125	2.59771
11.989	14.5087	14.5348	13.3138	14.6605	13.8767	3.64606	3.96841	3.20856	2.56408	2.7856	3.00683
12.192	14.3807	14.4468	13.1606	14.764	14.6505	3.64157	3.70245	3.23655	2.64121	2.71586	3.27995
11.9229	14.0267	14.3714	12.9979	14.5281	14.9862	3.51085	3.43017	3.16674	2.68554	2.53426	3.33613
12.2195	13.5358	14.1035	12.7513	14.1821	15.497	3.53378	3.23828	2.97876	2.67607	2.41778	3.39935
12.526	13.1806	14.1643	12.6728	14.0467	15.5243	3.50539	3.04187	2.9846	2.70044	2.36826	3.28592
12.5757	12.5738	13.9157	12.7074	13.9512	15.4317	3.39727	2.95001	2.82448	2.70848	2.32346	3.16421
12.321	11.9489	13.8657	12.8696	14.0499	14.9599	3.33973	2.89665	2.77611	2.74805	2.31768	2.95315
12.1703	11.6527	13.6991	12.8882	14.25	13.9377	3.26159	2.85411	2.74882	2.68455	2.33915	2.58753
12.3697	11.77	13.6924	13.0887	14.4786	13.495	3.00257	2.84246	2.76022	2.61552	2.33083	2.37106
12.7122	11.9179	13.6471	13.5284	14.4979	12.6854	2.93534	2.84132	2.7133	2.58208	2.31899	2.12319
12.6574	12.0107	13.3265	13.8165	14.4905	11.9934	3.11332	2.81173	2.64437	2.53317	2.30269	1.98269
13.3814	12.1025	13.1872	13.9354	14.4314	11.5614	3.3947	2.791	2.6443	2.45582	2.35173	2.10453
13.8869	12.4505	12.929	14.1493	14.1458	11.3453	3.84646	2.84644	2.6193	2.44067	2.36456	2.2299
15.824	12.9507	12.6281	14.3604	13.9292	11.4706	4.57191	2.95379	2.58698	2.47581	2.44118	2.23434
16.9765	13.1774	12.7522	14.358	13.5628	11.7263	4.95337	2.8974	2.65731	2.47313	2.44196	2.3868
18.3268	13.2892	12.9479	14.2376	13.1893	12.8093	5.71086	2.82517	2.68869	2.45272	2.40349	2.72136
19.2653	13.1015	13.6226	14.0198	13.0784	13.5519	6.08405	2.67142	2.78448	2.45424	2.37428	3.04337
19.8989	13.4069	14.4821	13.8552	13.1218	14.3774	6.30114	2.55825	2.94309	2.44566	2.34622	3.62369
20.0744	12.8907	15.2537	13.5867	13.3128	15.4252	6.45043	2.40413	3.03286	2.44006	2.32279	4.02386
20.6467	12.347	15.9371	12.9831	13.557	15.6455	6.04022	2.36483	3.11591	2.4452	2.34921	4.29862
20.804	11.8516	16.6053	12.5767	13.9749	16.0707	5.85144	2.50423	3.12943	2.45942	2.40361	4.45208
22.339	11.2927	16.9225	12.307	14.1415	15.95	6.35962	2.59255	3.08737	2.44229	2.41817	4.36438
23.5132	11.0979	17.1872	12.2811	14.1787	15.017	7.38222	2.66895	3.0551	2.46938	2.38484	3.88487
24.7315	10.928	16.9035	12.2725	14.0035	14.1898	8.72341	2.66102	2.92786	2.45996	2.29903	3.42515
25.1394	12.3884	16.602	12.2494	13.7548	13.137	9.86062	2.75687	2.87655	2.41191	2.23135	2.96591
25.6713	13.6112	16.0699	12.2556	13.3253	12.6189	10.2598	3.16505	2.85654	2.35973	2.146	2.59162
25.0925	14.8251	15.8956	12.2679	12.8705	11.9496	9.80761	3.8651	2.93703	2.2942	2.07626	2.36615
23.6872	16.7201	15.6092	12.4701	12.2715	12.2032	8.50948	4.73381	2.95002	2.29611	1.9783	2.38509
22.333	17.4606	15.2078	12.5354	11.9603	12.4954	6.74299	5.39023	2.859	2.28527	1.99084	2.56428
20.1272	18.1132	15.0342	12.7863	11.7665	12.8809	5.04678	5.64689	2.76878	2.30757	1.99742	2.64523
17.8175	17.8163	14.8653	13.2402	12.1027	13.6169	3.52442	5.4112	2.63939	2.37499	2.07752	2.8244
16.851	16.7483	14.6059	13.5134	12.4951	13.7144	3.50329	4.79644	2.49898	2.4119	2.16333	2.84779
15.6795	15.3374	14.513	13.9364	13.2238	13.8441	3.72304	4.05593	2.40659	2.50425	2.25687	2.88968
15.1849	14.1865	14.0953	14.2063	13.8828	13.7021	3.72142	3.36389	2.27543	2.56684	2.36463	2.81601
15.2727	13.0913	14.0487	14.5484	14.6191	13.6916	3.67392	3.05639	2.24795	2.62438	2.45123	2.91895
14.7484	11.8114	13.806	14.8274	15.182	14.4267	3.55878	3.02329	2.26597	2.65654	2.512	2.98776
14.1161	12.4781	13.741	15.043	15.5845	15.2193	3.43465	3.10577	2.27193	2.69811	2.53406	3.12046
12.9803	12.8759	13.7096	15.0397	15.6304	16.0606	3.2772	3.18291	2.29162	2.67421	2.5263	3.34597
12.0163	13.2376	13.8923	14.826	15.6752	16.8512	3.1081	3.33688	2.43788	2.61679	2.53877	3.74321
10.3202	14.0793	14.6151	14.7009	15.2204	17.4724	2.88197	3.48257	2.49075	2.56165	2.48124	4.14615
9.97455	14.5724	15.2648	14.5214	14.6909	17.7005	2.5654	3.52764	2.5975	2.5235	2.43004	4.39172
9.68716	14.8953	15.624	14.3442	13.9621	17.1196	2.30081	3.53996	2.58135	2.46074	2.28277	4.28154
9.73124	15.6118	15.8066	14.0347	13.6421	16.3194	2.33433	3.39713	2.58023	2.39452	2.22881	3.90181
10.1165	15.8995	15.5826	13.9828	13.3544	15.0431	2.45372	3.33906	2.54696	2.32985	2.1475	3.3502
11.0196	15.6743	15.4225	13.9384	13.2451	13.9328	2.77431	3.10382	2.54757	2.25042	2.10362	2.89951
11.3688	15.6052	14.9004	13.8952	13.3416	12.697	3.0457	3.00246	2.51138	2.18255	2.07487	2.56483
12.0353	15.4461	14.0031	14.0155	13.529	11.416	3.26836	3.10283	2.45691	2.14503	2.04737	2.42364
12.4818	14.6164	13.1734	14.0955	13.9202	10.8389	3.42129	3.13129	2.38266	2.12421	2.09359	2.45466
12.6279	13.9429	12.7811	14.0973	14.2953	10.9399	3.39257	3.23103	2.24912	2.14865	2.12827	2.47288
12.6743	13.2483	12.5398	14.2995	14.294	10.9354	3.31416	3.24063	2.24365	2.20892	2.12061	2.42828
12.3236	12.4937	12.2729	14.4109	14.2665	11.0061	3.20485	3.13807	2.21015	2.27768	2.15428	2.39729
11.8798	12.3056	12.0682	14.5637	14.027	11.044	3.15639	2.97112	2.20032	2.3529	2.17381	2.36025
11.3516	12.2153	11.8783	14.8638	13.5121	11.8	3.15653	2.78137	2.23278	2.42997	2.12242	2.32298
11.0039	11.9149	11.8168	15.2515	12.7246	12.276	3.10837	2.53445	2.27662	2.52844	1.97425	2.34967
10.7724	12.2669	11.6755	15.3475	12.0886	12.7032	3.03474	2.42366	2.23256	2.58015	1.83893	2.4366
11.3104	12.3992	11.4026	15.4265	11.9147	12.8759	2.93266	2.40375	2.15278	2.62385	1.84053	2.54336
11.8447	12.3414	11.5519	15.4555	11.7874	13.2124	2.8809	2.41013	2.13862	2.63267	1.84063	2.64613
12.5858	12.2172	12.005	15.1827	11.8096	13.317	3.07826	2.47889	2.10039	2.57531	1.8603	2.65505
13.4658	12.1769	12.8068	14.9463	11.9999	13.1787	3.29569	2.50081	2.26169	2.50657	1.91436	2.56819
14.4804	11.9115	13.3273	14.8031	12.4467	12.9291	3.5878	2.51175	2.48232	2.43013	2.01657	2.43225
15.1772	11.273	13.8805	14.4491	13.0731	12.9971	3.69721	2.47666	2.77507	2.34553	2.1526	2.40775
15.5005	10.8548	14.3278	14.3151	13.5934	12.7093	3.5935	2.46253	2.96464	2.34349	2.27172	2.3711
15.1022	10.2963	14.4862	14.2946	14.073	12.5206	3.2651	2.45375	2.97663	2.37914	2.39687	2.39562
14.0399	10.3769	14.2498	13.9758	14.5615	11.9347	2.84117	2.48696	2.84887	2.38799	2.5369	2.43884
12.7274	10.2538	13.414	13.8172	15.1553	11.8188	2.54044	2.46414	2.56844	2.413	2.68127	2.42375
11.9627	10.7959	12.7322	13.4082	15.479	11.4111	2.22706	2.39131	2.29545	2.37868	2.76958	2.36072
10.7845	11.907	12.1323	13.0206	15.7415	11.9133	2.17767	2.49817	2.11327	2.29629	2.78528	2.18225
11.6521	12.9699	11.7984	12.7311	15.9144	12.169	2.1929	2.63906	1.91682	2.17901	2.83402	2.18371
12.6139	13.9474	11.5991	12.5437	16.1701	12.8078	2.47125	2.71775	1.89518	2.05908	2.84257	2.30722
14.6485	15.0316	11.4459	12.5708	16.0632	13.7422	3.09359	2.82147	1.92415	1.96716	2.77228	2.53614
16.6997	15.7509	11.9754	12.9167	15.8177	14.7245	3.71631	2.96828	2.07441	1.94997	2.66123	2.72521
18.2914	16.3092	12.4541	13.4351	15.5503	15.4194	4.20044	2.98808	2.22756	2.00069	2.55322	2.83144
20.02	16.6226	12.7045	13.8552	15.2283	15.7325	4.55064	3.08279	2.28787	2.06529	2.42277	2.72128
20.5147	16.4089	13.1641	14.1199	15.0646	15.6288	4.65051	3.19788	2.40439	2.11246	2.32456	2.56511
22.1406	15.6829	13.3381	14.4069	15.1299	15.0016	4.50688	3.3195	2.41759	2.16985	2.28115	2.35355
22.3702	15.3653	13.6132	14.3412	15.1067	13.842	4.38973	3.37565	2.4502	2.14343	2.23609	2.18376
21.8337	14.399	13.6842	14.273	15.1339	12.9452	4.53292	3.38561	2.4583	2.11171	2.22335	2.12693
22.0816	13.2577	13.8545	14.1891	14.9427	11.2855	5.07261	3.0898	2.46963	2.10249	2.24451	2.09528
21.5286	12.602	13.954	14.0974	14.8772	10.344	5.69028	2.86018	2.41867	2.10401	2.2898	1.97477
21.805	11.5878	13.9905	14.3791	14.4135	9.62959	5.94455	2.46761	2.31307	2.16313	2.25997	1.94821
21.7367	10.5159	14.4742	14.5893	14.1199	9.39552	5.59204	2.16056	2.24536	2.2349	2.21855	1.88142
21.8346	9.70814	14.2835	14.8348	13.6149	9.2575	4.96892	1.99558	2.17301	2.28772	2.12965	1.8738
21.9173	9.28514	14.4239	15.0442	13.1396	9.46224	4.3282	2.02641	2.21801	2.35588	2.05915	1.89522
21.1743	9.13716	14.7438	15.2461	12.7939	10.5799	3.88087	2.10002	2.33927	2.40099	2.06487	2.25561
21.0515	10.7864	15.0298	15.3878	12.4706	11.5675	3.91584	2.37269	2.47841	2.45013	2.0822	2.77158
19.9216	12.1221	15.4662	15.3217	12.2283	12.5621	4.1353	2.92077	2.6237	2.43601	2.07929	3.27072
19.3117	13.5121	15.6817	15.2894	12.3503	13.2661	4.25441	3.68682	2.75965	2.397	2.15107	3.70521
18.9927	14.7986	16.1133	15.2667	12.6018	13.8301	4.40595	4.5189	2.94924	2.41446	2.18761	3.94375
17.7765	15.6646	16.6249	15.1937	12.9721	13.8936	4.40514	5.20306	3.15507	2.39348	2.25289	3.96188
16.5216	15.6693	16.9667	15.1469	13.2241	13.6667	4.42497	5.43237	3.32417	2.37307	2.32355	3.6876
15.4169	15.1793	17.109	15.1369	13.7174	12.9945	4.39696	5.1514	3.41253	2.32989	2.45505	3.23566
14.6816	13.9805	16.5192	15.283	13.8629	12.1087	4.54581	4.4325	3.34211	2.32878	2.50005	2.61008
14.3163	12.9749	16.0565	15.2779	13.9663	11.4979	4.49068	3.51013	3.19045	2.35813	2.54523	2.22867
13.8695	12.144	15.26	15.4802	13.9347	10.9762	4.4576	2.60684	2.91011	2.40249	2.47037	1.96253
13.8859	11.5382	14.0136	15.5425	13.8275	10.2715	4.40403	2.09874	2.58142	2.42549	2.36457	1.8362
13.5179	10.9539	13.1334	15.6414	13.523	10.0059	4.30886	2.05856	2.35492	2.44481	2.18524	1.92265
13.6206	11.7993	12.284	15.5837	13.3507	10.0275	4.24213	2.23962	2.14725	2.4491	2.10838	2.01556
15.4344	12.5187	11.8364	15.6845	13.2115	10.0975	4.03571	2.40211	2.12026	2.47899	2.05237	2.06417
16.4217	13.1811	11.6257	15.5331	13.2395	10.0435	3.86857	2.53442	2.16064	2.46809	2.0773	2.16667
18.2407	13.5529	11.7145	15.1994	13.3035	10.1651	4.06546	2.51269	2.29441	2.40122	2.10981	2.22145
19.8454	13.6545	12.2014	14.7831	13.5781	10.56	4.1703	2.55044	2.42055	2.31493	2.15302	2.208
21.5231	13.6601	12.7354	14.375	14.0313	10.9062	4.23296	2.66628	2.57419	2.25081	2.23191	2.26628
22.2822	13.7277	13.342	14.1569	14.4373	11.2194	4.17717	2.85309	2.74174	2.22792	2.30742	2.34624
22.6205	13.3516	13.7656	13.947	14.8032	11.4895	4.12563	3.00528	2.77357	2.23327	2.42881	2.44574
22.9763	13.2955	13.6053	13.8539	15.3051	11.5838	4.26057	3.19486	2.6867	2.25875	2.57547	2.50252
22.543	13.98	13.7086	13.9084	15.4586	11.4775	4.29442	3.15122	2.56069	2.32159	2.64218	2.48329
21.6066	14.286	13.3051	14.1204	15.6617	11.9016	4.42569	3.05329	2.4071	2.40916	2.70231	2.71582
20.0657	14.6127	13.0899	14.2862	15.5646	12.4776	4.49099	2.92077	2.29812	2.48737	2.6685	2.76635
18.7011	14.7599	12.8022	14.2944	15.2915	12.9225	4.93235	2.88798	2.1837	2.49495	2.53211	2.93003
17.9433	14.5924	12.4002	14.4594	14.9908	13.4328	5.21471	2.89776	2.11213	2.512	2.39942	3.11579
17.2	14.5928	12.1063	14.7755	14.6223	14.4662	5.25868	2.96248	2.01011	2.5381	2.30719	3.39178
16.7903	14.13	12.0574	14.9702	14.2009	14.6298	5.15968	2.88562	1.96065	2.52011	2.2946	3.39991
15.7274	13.4068	11.9806	15.0672	14.0358	15.1813	4.99282	2.71553	1.8892	2.50467	2.41969	3.65627
15.2966	12.8984	11.8062	15.0419	14.0837	15.0061	4.78658	2.47911	1.8952	2.49769	2.53963	3.66763
15.7266	12.4596	12.083	15.1842	14.331	14.4794	4.38134	2.2549	1.96875	2.50425	2.68537	3.54941
15.3366	12.2014	12.4288	15.1822	14.5213	13.9244	4.26895	2.06603	2.04435	2.48609	2.75016	3.35058
15.5657	11.9583	12.9394	15.1717	14.8182	13.2237	4.00738	2.06456	2.19705	2.4583	2.66751	3.10817
15.9765	12.0596	13.6093	15.016	14.9756	12.2787	4.05841	1.9772	2.31817	2.44059	2.6116	2.91762
16.3439	12.102	14.4844	14.8905	15.1975	11.7689	4.16853	1.97592	2.50363	2.43334	2.44768	2.47841
15.621	12.1982	15.1575	14.6908	15.0736	11.6785	4.02973	1.99174	2.66197	2.42145	2.31322	2.32932
15.6884	12.0735	15.6812	14.5511	14.7762	11.6	3.89467	2.04255	2.79005	2.4177	2.17322	2.25444
15.3938	11.7408	16.073	14.4441	14.4531	11.0895	3.78116	2.09177	2.92359	2.42789	2.07307	2.13908
14.8746	11.4688	15.9841	14.4515	14.1915	11.0945	3.70204	2.14722	2.99141	2.42726	2.06759	2.16672
14.9536	11.3766	15.7049	14.3493	13.6421	10.5833	3.53876	2.26264	2.94245	2.38796	2.04045	2.21939
15.1553	11.1754	15.397	14.2968	13.4851	10.3212	3.54689	2.4241	2.86493	2.39428	2.01907	2.1696
14.9562	11.7414	14.8913	14.1803	13.0762	10.2842	3.5136	2.46677	2.7905	2.41323	1.93943	2.1404
15.7486	12.2288	14.7695	13.9299	12.8164	10.0106	3.55125	2.59718	2.70192	2.43442	1.88042	2.08253
15.9408	12.8493	14.5002	13.6193	12.8722	9.9543	3.65684	2.53856	2.54104	2.44065	1.87554	2.04155
16.4462	13.4921	14.3088	13.4226	12.9793	9.8783	3.76789	2.53293	2.50686	2.41218	1.91802	2.00189
16.0692	14.058	14.0754	13.2523	13.346	10.4434	3.70731	2.49741	2.49145	2.37556	2.02752	2.03765
16.7461	14.4978	14.0369	13.0895	13.9469	10.8275	3.64147	2.52084	2.50356	2.3315	2.21952	2.1253
17.1764	14.9405	13.7488	13.0189	14.4278	11.1895	3.75366	2.62555	2.52434	2.30641	2.39145	2.25786
17.3031	14.8265	13.2646	12.8954	14.796	11.7107	3.77776	2.75185	2.43576	2.24987	2.50281	2.44481
18.0013	14.6672	12.9149	12.9746	14.842	12.7657	4.0944	2.88633	2.35544	2.26417	2.48469	2.50795
18.1301	14.4011	12.7725	13.3388	15.0497	14.0655	4.28738	3.02743	2.30053	2.34123	2.5266	2.59113
18.4511	14.0517	12.5082	13.6181	14.776	15.1511	4.37055	3.13595	2.22323	2.39368	2.43316	2.66576
19.3751	13.029	12.3176	13.8127	14.3263	16.01	4.50926	3.14368	2.19842	2.40888	2.30988	2.78655
19.2321	12.2573	12.4368	14.0815	13.8681	16.7338	4.33161	3.06128	2.22459	2.41526	2.21294	3.00041
19.4019	11.4186	12.61	14.2917	13.6655	17.0855	4.48283	2.93113	2.29248	2.43191	2.13096	3.14846
18.8358	10.4776	12.8972	14.2471	13.5023	16.734	4.53993	2.81309	2.36978	2.41952	2.09959	3.13096
18.4299	10.2734	13.061	14.3165	13.3276	15.9954	4.71812	2.59711	2.44499	2.45477	2.028	3.16645
17.5853	11.4845	13.1881	14.1119	13.4483	15.6178	4.79225	2.58828	2.50591	2.49346	2.02034	3.14714
16.5559	12.4649	13.3998	13.9867	13.7226	14.8153	4.4278	2.92935	2.48471	2.48667	2.03173	3.01761
16.1148	14.2585	13.7692	13.8322	14.0447	14.1321	4.23913	3.62412	2.53028	2.48463	2.03684	2.97221
16.5249	15.9889	14.0956	13.5678	14.168	13.2919	3.82895	4.48248	2.57784	2.44149	2.02447	2.81634
16.4925	17.1319	14.1817	13.3379	14.093	12.8603	3.85228	5.16827	2.58533	2.31522	1.97217	2.72575
16.7183	17.5979	14.2736	13.3426	14.3095	12.7806	4.33027	5.41465	2.58388	2.19941	2.02988	2.72318
16.3493	17.2713	14.1771	13.4846	14.7321	13.0861	4.89824	5.13395	2.59145	2.09212	2.13069	2.47445
16.7147	16.4939	14.0063	13.6344	14.9019	13.1959	5.47407	4.37783	2.54503	2.05145	2.23403	2.19388
16.6933	15.1338	13.5358	13.8709	15.0294	13.6918	5.67182	3.4757	2.52186	2.03137	2.3428	2.21537
16.1165	13.9257	13.056	13.9878	15.3981	14.0827	5.44387	2.74187	2.5059	2.07233	2.49105	2.26584
15.2266	12.8504	12.6069	14.0113	15.7043	14.4137	4.78975	2.45005	2.46055	2.09178	2.60411	2.47015
13.7123	12.1277	12.0537	13.914	15.8456	14.7799	3.908	2.47426	2.43463	2.10445	2.65799	2.59975
12.6152	12.5505	11.8133	13.7252	15.9418	15.0821	3.15886	2.57386	2.45782	2.08531	2.66958	2.81116
11.6871	13.074	11.4949	13.6415	15.6919	15.4538	2.65137	2.61941	2.39366	2.09667	2.65081	2.86874
11.6528	13.3193	11.6905	13.485	15.4954	15.5826	2.49893	2.60139	2.39315	2.12644	2.64477	2.96638
13.7346	13.2005	12.2948	13.3234	15.2374	15.7747	2.65088	2.54339	2.42395	2.21385	2.60535	2.93693
15.0314	12.8356	12.8627	13.3518	15.214	15.8454	3.18623	2.41324	2.43945	2.2702	2.61243	2.88042
17.2336	12.5714	13.647	13.5679	15.1924	15.5819	4.1377	2.26749	2.43459	2.31332	2.60577	2.77956
19.125	12.1437	14.0988	13.5404	15.2207	15.5391	5.0934	2.26834	2.43368	2.30368	2.6167	2.79491
20.5255	12.0751	14.6691	13.5076	15.1715	15.8713	5.74768	2.33054	2.46261	2.22518	2.58563	2.76901
21.6293	12.1005	15.0456	13.4758	15.1942	16.1815	6.05222	2.49039	2.54717	2.10186	2.60451	2.67647
21.421	12.3134	15.3094	13.1301	15.193	15.9247	5.74269	2.67898	2.60307	1.95693	2.58644	2.63571
20.6686	12.309	15.1318	12.9742	14.7983	15.9627	5.03415	2.84245	2.55457	1.89465	2.48045	2.65984
19.4002	12.8592	14.9334	12.8398	14.2031	16.4014	4.24413	2.96013	2.53573	1.87981	2.31796	2.80217
17.5322	13.2202	14.6874	12.77	13.8027	16.2005	3.57167	2.9861	2.48851	1.87964	2.26619	2.86035
15.0843	13.9566	14.273	12.8841	13.4205	16.119	3.00185	2.94522	2.37435	1.97044	2.15932	2.7653
14.0698	14.5896	13.8666	13.3268	13.0657	15.9789	2.69695	3.03501	2.30307	2.11689	2.03151	2.62394
14.0682	15.0392	13.8695	13.7616	12.8214	15.7247	2.53904	3.17915	2.35252	2.2882	1.97803	2.49487
14.3173	15.4037	13.5202	14.2595	12.8651	15.4641	2.58099	3.28577	2.33165	2.42203	1.9988	2.26394
14.6112	15.6719	13.36	14.794	13.1297	14.9623	2.86299	3.31657	2.37742	2.51297	2.00093	2.15748
15.1516	15.6828	13.4464	15.1382	13.4993	13.7937	3.31986	3.26975	2.5122	2.56903	1.99985	2.05155
16.1128	15.2834	13.1667	15.4694	13.7889	13.6066	3.68416	3.0414	2.5955	2.57787	1.98042	2.14756
16.7267	14.4492	13.2373	15.5154	14.0821	13.9074	3.76677	2.73702	2.64396	2.50341	2.03482	2.35663
16.8746	13.5117	13.5775	15.3948	14.3223	14.0547	3.73481	2.48285	2.75592	2.41864	2.10328	2.56509
16.8416	12.5058	13.8021	15.4154	14.4764	13.9852	3.50157	2.29622	2.81034	2.35851	2.16474	2.69875
16.3999	11.3376	13.9443	15.4797	14.3485	14.2844	3.35606	2.19316	2.75201	2.3393	2.17301	2.91705
15.7301	10.6382	14.1767	15.4183	14.0712	14.7388	3.33125	2.1999	2.68558	2.29375	2.17235	3.22155
15.6539	10.2539	14.3505	15.2213	13.7741	15.1821	3.23907	2.16504	2.57122	2.25513	2.12583	3.44524
15.672	10.325	14.2096	15.1469	13.3235	15.1645	3.16093	2.14615	2.42262	2.21373	1.98017	3.47692
15.6945	10.7223	14.1096	14.9413	13.0418	14.8198	3.22704	2.2066	2.39415	2.17426	1.85378	3.32095
16.286	11.034	13.7969	14.7073	12.9459	14.5703	3.37866	2.26107	2.33502	2.11238	1.7864	3.23209
16.6983	11.658	13.5731	14.2734	12.9346	14.1787	3.43351	2.38443	2.30015	2.06005	1.76186	3.08608
16.1848	12.155	13.6228	13.6447	13.0489	13.5096	3.45566	2.49606	2.35275	1.9803	1.76544	2.77772
16.2211	12.6084	13.3202	13.1835	13.3259	12.7947	3.27708	2.60443	2.37302	1.95195	1.82861	2.55089
15.7935	13.0445	13.7341	12.7693	13.8994	12.4181	2.96531	2.71798	2.53643	1.85824	1.94715	2.4771
15.302	13.3247	13.9973	12.3297	14.3189	12.1419	2.75594	2.78253	2.67264	1.85524	2.05085	2.45025
15.5394	13.4173	14.6998	12.3104	14.8057	11.9163	2.6643	2.76108	2.84653	1.87101	2.14026	2.56149
15.6186	13.0853	15.1329	12.5317	15.0509	12.0296	2.69363	2.68356	2.98251	1.90898	2.19831	2.59477
15.162	12.8204	15.7855	12.7014	15.1249	11.9252	2.88576	2.55341	2.87577	1.93005	2.24389	2.70021
15.5469	12.4525	15.9264	13.0965	15.1923	12.4533	2.93431	2.42536	2.72502	1.94579	2.27812	2.70071
15.6248	12.372	16.0225	13.5189	15.014	13.2899	3.00107	2.28367	2.62101	1.97331	2.26697	2.74798
15.1867	12.2882	15.6378	13.894	14.9974	13.7009	2.93754	2.24119	2.50502	2.03795	2.28825	2.81006
14.2452	12.4154	15.1376	14.1438	15.1458	14.2001	2.81957	2.19931	2.48204	2.04231	2.29059	2.89153
13.7485	13.1849	14.6882	14.2593	15.4257	14.4053	2.60701	2.28671	2.42152	2.05776	2.31779	2.91011
12.9497	14.0368	14.1674	14.1354	15.6556	14.7151	2.46072	2.43484	2.35264	2.00264	2.31877	2.88673
12.2608	15.2127	13.6553	14.041	15.6594	15.0323	2.40642	2.75347	2.21678	1.98559	2.29817	3.02879
12.2193	16.3011	13.5116	13.9651	15.8429	15.633	2.43881	3.07534	2.16072	1.96998	2.28252	3.06769
12.0063	17.2668	13.3577	14.0306	15.8352	15.987	2.40023	3.41934	2.25055	2.01069	2.24493	3.12946
12.1264	17.7525	13.7517	14.1787	15.6296	16.8017	2.4511	3.7393	2.25328	2.05841	2.21073	3.32712
12.5253	17.5961	13.7882	14.3026	15.2336	17.6278	2.55424	3.83329	2.24217	2.1316	2.1789	3.63232
14.4113	17.4156	14.4173	14.5738	14.9453	18.1863	2.75295	3.79837	2.16864	2.24453	2.17746	3.87585
15.289	16.7082	14.7484	14.9125	14.5905	18.1214	3.16147	3.60395	2.1303	2.29487	2.15246	4.02403
16.5566	16.5578	15.2952	15.2702	14.3525	17.9343	3.86026	3.33319	2.19914	2.36472	2.17377	3.98246
17.882	16.2484	15.3214	15.5252	14.181	17.0782	4.64499	3.1059	2.22512	2.40208	2.16197	3.68396
18.4097	15.6564	15.5455	15.8685	14.5389	15.8825	5.31571	2.84145	2.26972	2.45003	2.24136	3.24169
19.2608	15.4845	15.7914	16.0752	14.762	14.5546	5.65308	2.67902	2.31102	2.48128	2.26408	2.69296
19.8511	15.1633	15.8916	16.1047	14.9708	13.2021	5.47914	2.60978	2.36879	2.48627	2.32153	2.23248
19.4181	15.1347	15.9395	16.1982	14.9912	12.1483	4.9144	2.68392	2.4262	2.49543	2.32961	1.94667
18.9827	14.8925	16.158	16.1132	15.0807	11.7999	4.23745	2.69848	2.50661	2.48542	2.33737	1.97041
18.5289	14.3956	15.9425	16.102	15.141	11.5014	3.7816	2.68379	2.52583	2.45753	2.33711	2.12918
17.8621	14.2803	15.9242	16.2784	15.0285	11.9472	3.50772	2.74257	2.59497	2.472	2.27775	2.2282
16.053	13.6811	15.7366	16.2807	15.0588	12.3172	3.39001	2.74573	2.65026	2.44004	2.24278	2.29594
15.7936	14.6647	15.5091	16.5149	15.2645	12.734	3.28134	2.69573	2.69122	2.48135	2.23123	2.37748
15.2386	15.2636	15.049	16.5949	15.2262	13.117	3.17187	3.04015	2.64956	2.50847	2.20056	2.47169
14.5836	16.2346	14.7608	16.9288	15.3036	13.3971	3.08915	3.71566	2.66326	2.55765	2.19371	2.61083
14.6032	17.1727	14.285	17.0595	15.2337	13.584	3.25562	4.53563	2.57704	2.54497	2.12651	2.75199
15.3717	17.471	14.4062	17.1815	15.3118	13.415	3.3277	5.20104	2.54264	2.52701	2.10549	2.85198
16.2558	17.5806	14.5287	16.999	15.2115	13.4405	3.72261	5.44864	2.57381	2.46224	2.07101	2.85841
18.2784	16.9682	15.4291	16.8745	15.1395	13.7232	4.4429	5.17238	2.71512	2.41937	2.04441	2.76619
19.8291	16.6832	16.2084	16.5095	15.4208	13.6559	5.147	4.42614	2.88063	2.37948	2.06356	2.70744
20.8464	15.984	17.5679	16.2978	15.7381	13.5141	5.73111	3.5448	3.22572	2.4095	2.14095	2.63991
21.9037	15.2192	18.8538	15.9403	16.4474	13.4747	5.93473	2.83463	3.53391	2.43783	2.24095	2.66963
22.6489	15.4445	19.5855	15.7235	16.9988	13.8064	5.7188	2.65164	3.65999	2.4272	2.34822	2.59714
22.8786	14.8512	20.2879	15.7225	17.6533	13.9483	5.10918	2.90252	3.6506	2.43349	2.47053	2.58527
22.8203	15.3268	20.4114	15.9301	18.0942	14.1613	4.64037	3.18859	3.5308	2.48756	2.55604	2.51239
22.5292	15.5827	20.1068	16.0175	18.3696	14.7213	4.54872	3.36212	3.33522	2.47754	2.61598	2.61274
23.5553	15.6176	19.5572	16.2138	18.255	15.5861	5.09447	3.47008	3.02293	2.46612	2.63499	2.79177
23.3429	15.4415	18.689	16.5446	18.1993	16.3263	5.09419	3.44915	2.73763	2.44729	2.64562	2.9888
23.7935	15.0061	17.6144	17.0985	18.0256	16.9092	5.362	3.31029	2.4624	2.46768	2.65799	3.15479
23.2353	14.4217	16.6415	17.4376	17.7705	17.2319	5.59043	3.09761	2.32214	2.52994	2.66681	3.14866
22.6371	13.8085	16.0944	17.9176	17.4369	17.6312	5.71029	2.87261	2.25556	2.66101	2.67514	3.19486
21.9708	13.7377	15.5081	17.9686	17.5715	17.7341	5.71409	2.70486	2.23253	2.74249	2.7148	3.11473
19.7927	13.702	15.3768	18.1075	17.4014	17.301	5.2533	2.58566	2.33156	2.81207	2.73579	2.92335
18.5297	13.5694	15.2752	18.0822	17.4894	17.3593	4.59604	2.53092	2.4819	2.85571	2.70598	2.76042
17.3872	14.2119	15.3498	17.9971	17.4944	17.6734	4.06408	2.49231	2.79446	2.80685	2.7067	2.91449
16.9737	14.4622	15.6861	17.8259	17.672	18.461	3.71448	2.50581	3.15615	2.71669	2.75332	3.09654
17.0403	14.7994	16.2385	17.8953	17.5597	19.0136	3.83539	2.54509	3.54559	2.70973	2.76013	3.29393
16.5752	15.2575	16.6557	18.0238	17.5484	19.5004	4.08059	2.74156	3.88019	2.7159	2.7545	3.76482
17.5418	15.7646	16.8866	18.3872	17.3805	20.1231	4.22119	2.97329	4.08653	2.82166	2.72802	4.07568
18.4611	16.1996	17.4432	18.6858	17.1382	20.6103	4.36422	3.19119	4.12573	2.90567	2.69939	4.49283
20.9141	17.3452	17.5122	19.424	16.9797	20.1206	4.37652	3.6401	3.97497	3.08056	2.67409	4.47846
22.1457	17.8988	17.731	19.8766	16.5847	19.8554	4.4201	3.91003	3.88255	3.22256	2.62825	4.28665
22.7715	18.4453	17.6411	20.2857	16.2635	19.072	4.72511	4.08906	3.6607	3.3733	2.58006	4.00818
23.6416	18.9937	17.6095	20.3479	16.2447	18.6851	5.33411	4.1705	3.45855	3.42861	2.58561	3.73435
23.9228	18.9549	17.9899	20.2159	16.116	17.8657	5.86789	4.07383	3.32131	3.41294	2.62269	3.37844
23.7126	18.6831	18.3919	20.0391	16.302	18.8322	6.0739	3.80948	3.32816	3.41267	2.61955	3.11676
23.5844	18.1125	18.7557	19.8621	16.6721	19.3606	5.8689	3.66463	3.38229	3.30242	2.59136	3.16638
22.7678	17.4829	19.3377	19.6512	17.0802	20.3323	5.32949	3.39156	3.66624	3.15432	2.67424	3.1297
22.3205	17.0113	19.9919	19.4948	17.5739	21.2037	4.79326	3.2205	3.94399	3.04794	2.79514	3.25112
21.8717	17.2409	20.4259	19.3825	18.0557	21.9939	4.52198	3.15961	4.14141	2.9857	2.95551	3.35816
21.4351	17.8809	20.6037	19.3452	18.6543	21.845	4.4818	3.25577	4.37938	2.98387	3.15022	3.40547
19.8487	18.7088	20.6995	19.3271	19.1604	21.7085	4.46947	3.25294	4.45167	3.05557	3.3262	3.39167
19.466	20.2216	20.4455	19.6316	19.6831	20.5841	4.28672	3.48486	4.29485	3.18771	3.54432	3.40044
18.4882	21.4213	20.4453	19.7367	20.0042	19.8518	3.85479	3.51069	4.23631	3.28263	3.71607	3.36361
17.3224	22.0042	20.3927	19.9669	20.4231	19.3546	3.49388	3.59119	4.3207	3.38729	3.8182	3.40836
15.9571	22.4043	20.3466	20.5098	20.5673	18.9461	3.37586	3.70408	4.35328	3.53089	3.91662	3.47962
15.4995	22.3721	20.2336	20.8295	20.7916	18.1643	3.68224	3.58865	4.16062	3.60274	3.98871	3.62654
14.9123	22.0951	20.3461	21.4644	20.6953	18.5699	4.19803	3.4943	4.17813	3.7163	4.03304	3.87804
15.7869	21.7487	20.3667	21.7831	20.7665	19.3109	4.95888	3.6923	3.93775	3.74627	4.03616	4.35186
16.2731	21.7723	20.3142	22.0477	20.7584	19.8351	5.3952	3.927	3.84635	3.8154	4.0545	4.74512
16.6597	21.6421	20.5125	22.3846	20.8525	20.3584	5.82099	4.27387	3.83553	3.8623	4.06499	5.05721
16.8157	21.9112	20.3946	22.6661	21.1868	20.7589	5.79871	4.56209	3.61572	3.89633	4.05164	5.14884
16.5788	22.3305	20.5122	22.5867	21.8553	20.8148	5.44639	4.95038	3.67298	3.94805	4.07245	5.04925
16.2753	22.0715	20.8154	22.6936	22.6852	20.7421	4.87326	4.97983	3.73933	4.10772	4.13024	4.8494
16.5702	21.7307	21.3108	22.7496	23.5634	20.5186	4.3235	5.21261	3.89959	4.213	4.22222	4.60943
17.2266	21.5341	21.9061	22.9086	24.437	19.9785	3.82079	5.14365	4.16803	4.46261	4.4105	4.46532
19.0135	20.9453	23.1571	23.0824	25.7056	20.3039	3.79935	5.0151	4.59391	4.63559	4.63604	4.50918
21.9784	20.6961	24.6188	23.6316	26.5959	20.7379	4.37855	5.16958	5.10603	5.03132	4.92491	4.72599
24.8916	20.9596	26.2286	24.1481	27.8155	21.4092	5.20993	5.24139	5.58371	5.37814	5.35096	5.0821
27.2067	21.488	28.0379	25.5104	29.0764	22.8253	5.99823	5.15262	6.07105	5.79073	5.7656	5.53216
29.38	22.2566	29.5566	27.2763	30.3543	24.7321	6.79785	5.18117	6.44912	6.31133	6.26359	6.13558
31.0457	24.4619	31.2996	29.2255	31.956	27.0776	7.33579	5.53409	6.735	6.71901	6.898	6.70546
31.766	28.1465	32.9864	32.3618	34.1602	30.5456	7.65322	5.72287	6.96373	7.29692	7.5205	7.3857
33.9998	33.3175	36.4582	37.2267	37.7746	35.1325	7.60166	6.24046	7.1661	8.00507	8.17182	8.16227
40.0427	41.3397	42.6236	44.8271	44.6347	41.8569	7.56918	7.2674	7.79857	8.778	8.95157	9.14326
49.8433	53.127	52.3486	56.3266	54.7536	53.7961	8.20687	8.96345	8.89008	10.0758	10.0318	10.5016
66.1114	68.5814	66.739	72.1104	70.3	69.9855	9.95998	11.3117	10.8661	11.6798	11.6369	12.2948
84.9685	87.2458	85.5156	93.0392	90.6707	91.1287	12.7723	13.7461	13.4275	13.8771	13.8485	14.6197
107.219	109.5	108.616	117.682	114.851	115.811	15.7452	16.4749	16.3429	16.2579	16.3905	17.3997
131.846	131.369	133.052	143.323	140.7	141.37	18.9345	19.1653	19.3536	19.0064	18.9432	20.1829
152.086	153.238	156.732	167.822	165.845	167.146	21.3719	21.6447	21.9053	21.3328	21.407	22.8952
167.068	171.696	178.802	190.3	188.571	190.435	22.9319	23.6772	24.0434	23.2588	23.3056	25.0964
176.073	185.774	196.128	208.113	206.362	208.909	23.5583	25.0671	25.5112	24.5934	24.5675	26.5579
179.423	195.477	209.016	219.9	218.601	221.556	23.2542	25.8515	26.2823	25.2242	25.4444	27.414
177.918	201.865	217.038	225.844	225.154	229.319	22.9341	26.0438	26.4455	25.2445	25.5745	27.7581
172.699	203.993	220.723	227.148	227.177	233.187	22.0595	25.3725	25.8746	24.7548	25.26	27.7503
167.371	203.545	222.381	225.848	226.911	231.804	21.6132	24.4676	25.0358	23.9891	24.5679	27.2922
162.521	201.361	221.915	222.494	223.764	230.869	20.8974	23.4475	23.9266	23.028	23.6516	26.7809
160.24	199.09	220.314	218.701	221.028	228.252	20.7026	22.3438	23.0067	22.2923	22.9315	26.3498
159.568	195.164	218.125	215.662	219.074	228.038	20.6691	21.4024	22.3029	21.7222	22.2263	26.0635
157.956	193.414	215.62	214.089	217.252	227.723	20.6646	20.4673	21.7714	21.1688	21.6716	25.5839
157.845	190.383	212.938	212.437	215.854	227.603	20.6412	19.0618	21.2658	20.8407	21.2633	25.3279
159.677	188.895	208.577	209.943	214.232	227.005	20.6003	17.81	20.7955	20.3381	20.9181	25.1022
160.356	186.115	204.657	208.367	212.996	227.258	20.6524	16.8425	20.4208	20.0419	20.6646	25.4218
161.6	184.003	201.553	206.84	211.97	227.02	20.8941	16.1093	20.0037	19.465	20.3484	25.8378
162.413	182.053	198.319	205.787	211.442	224.764	20.9113	15.9618	19.5185	19.0614	20.2669	25.8936
163.593	180.197	197.17	204.862	210.606	221.939	21.2099	16.2227	19.1755	18.7659	20.3392	26.0064
166.219	179.512	196.383	202.921	209.77	219.456	21.9107	16.3868	18.7751	18.3329	20.3474	26.0149
167.483	178.697	196.445	201.989	209.344	214.448	21.7033	16.8235	18.376	18.1104	20.3618	25.2274
169.156	178.139	197.334	200.362	207.752	208.989	21.5034	17.395	18.0404	17.809	20.192	24.3331
168.958	177.879	197.906	199.098	205.47	201.528	21.1891	17.6245	17.8348	17.6877	20.0185	23.1899
169.537	177.645	199.478	196.796	202.367	195.421	21.2227	17.977	17.8532	17.4659	19.8032	22.1821
169.067	176.329	199.513	194.38	198.591	187.165	21.3803	17.9707	17.9291	17.2784	19.5449	20.5854
167.192	176.203	199.282	192.106	193.661	181.311	20.627	18.0853	17.9357	17.263	19.0889	19.8694
166.187	174.384	197.918	188.868	189.064	175.77	20.5455	17.9995	17.9399	17.0425	18.9281	18.948
163.907	172.04	195.12	185.578	184.236	170.497	19.7817	18.0417	18.009	17.131	18.644	18.0604
165.076	170.825	191.784	181.47	179.76	166.18	19.288	18.3261	17.8548	17.0496	18.4253	17.1704
163.822	170.137	186.964	177.71	175.383	161.336	18.0722	17.9388	17.61	16.856	18.0182	16.4561
163.102	169.461	182.801	174.425	170.631	156.822	17.0471	18.296	17.3791	16.7437	17.6119	15.7364
162.7	171.041	178.071	170.011	165.61	151.976	16.9852	17.9362	17.0503	16.3565	17.1138	15.3668
161.269	173.222	172.871	165.692	159.997	146.532	16.4658	17.3362	16.4312	15.8423	16.6116	15.0126
159.239	173.845	168.284	160.071	153.803	140.167	16.9775	16.87	15.8421	15.2768	15.9994	14.5327
154.704	173.358	162.259	155.264	147.475	133.263	16.9179	16.4584	15.0723	14.81	15.3791	14.317
151.684	171.066	157.929	148.987	139.879	128.68	17.3197	15.929	14.496	14.2774	14.7716	14.6062
146.229	163.992	152.526	142.188	132.812	122.533	17.8752	15.0805	13.989	13.7859	14.1656	14.6343
141.724	157.382	147.173	135.154	125.228	118.479	17.8503	14.5493	13.4351	13.488	13.5392	15.4295
138.182	147.151	141.277	128.021	118.783	115.807	17.8242	13.7864	12.9587	13.0879	13.1015	16.2723
134.824	137.186	135.18	121.151	112.456	112.394	17.56	13.2913	12.5296	12.7636	12.9816	17.1119
134.606	127.647	129.434	113.933	107.291	108.699	17.8364	12.9461	12.3379	12.4531	12.9709	17.7579
134.265	120.764	123.332	107.72	102.929	104.492	17.9663	12.6669	12.0878	12.1353	13.089	17.9067
135.667	114.289	117.756	102.401	98.0835	100.449	18.9684	12.5424	12.0271	12.0679	13.37	17.5898
135.231	109.619	112.078	97.6133	94.0791	95.6242	19.6415	12.2565	11.935	12.0279	13.6281	16.7857
133.712	106.577	106.354	94.0859	90.639	91.6816	19.8464	12.0802	11.8659	12.1443	13.9653	15.7555
133.193	104.589	101.358	90.5662	87.2935	87.5061	19.5768	11.66	11.9229	12.3148	14.1778	14.9964
128.289	102.601	96.1958	88.4604	84.8823	83.6265	18.9891	11.351	12.0379	12.6279	14.3937	13.9984
124.162	101.456	92.0098	86.4045	83.1694	81.7585	18.1281	11.2982	12.0613	12.9744	14.6078	13.7575
120.928	98.9487	87.8006	84.858	81.8788	78.4678	17.5068	11.0575	12.1657	13.2414	14.5982	13.352
115.887	97.0545	84.7304	84.2775	80.6317	77.3506	16.8179	11.22	12.3235	13.667	14.5844	13.5306
110.19	94.1464	82.2108	83.2378	80.0119	76.6077	15.3766	11.0624	12.3802	13.904	14.4463	13.6451
106.398	91.4986	79.7698	82.7807	79.4235	76.3038	15.0462	11.3793	12.326	14.0655	14.381	13.6322
103.104	88.6752	77.8722	82.2618	78.5383	76.9405	14.7597	11.9539	12.4162	14.183	14.1194	13.5212
99.5665	86.324	76.6859	81.3563	78.2757	77.3415	14.1772	11.899	12.3162	13.9737	13.895	13.3061
98.1096	85.4202	76.0207	80.3833	77.3369	77.68	14.4706	12.4685	12.7009	13.7058	13.6629	13.0955
95.6751	84.0579	75.1745	78.9723	76.2812	77.0263	14.1035	12.6783	12.77	13.3328	13.3574	12.9614
93.0809	82.1805	75.3094	77.3423	75.3848	75.8343	13.8165	12.5818	12.9794	12.9132	13.1102	12.7268
91.4524	81.4148	74.7965	75.8688	74.133	74.2498	13.1622	12.8412	12.7939	12.3968	12.8984	12.532
89.2371	79.1732	75.1714	74.0432	72.4921	71.6682	13.0967	12.209	13.1173	11.9837	12.6722	12.2153
86.7588	76.4763	74.5603	72.3158	71.2279	69.4714	12.5978	11.7252	12.901	11.5816	12.4601	11.866
85.0412	73.2764	74.0489	70.682	69.8434	66.2074	12.7968	10.581	12.6704	11.2653	12.1599	11.4069
84.4549	69.7419	73.1432	70.2826	68.4707	64.2341	12.5613	9.38119	12.3901	11.2242	11.9226	10.9857
81.9066	66.6703	71.7977	69.5755	67.1574	62.9068	11.8543	8.63678	12.0047	11.2692	11.608	10.6163
80.6711	63.9238	70.3373	68.8562	66.4634	61.5781	11.8765	8.41701	11.4878	11.1849	11.3987	10.2018
80.1774	63.0324	68.5312	68.3782	65.6501	61.6591	11.9279	8.48099	10.9149	11.247	11.1533	9.78074
79.0647	61.4089	66.6697	67.9137	65.1975	61.1892	11.3367	8.46192	10.0572	11.3115	10.881	9.47127
79.3605	63.0378	65.7366	67.1298	64.8681	60.5652	11.7068	9.08628	9.73495	11.2199	10.6277	9.34457
78.6642	63.0171	64.0321	65.972	64.3874	61.4525	10.935	9.65899	9.18272	11.015	10.2805	9.36645
78.2767	64.5543	63.5721	64.2454	63.5635	60.743	10.6302	11.0327	9.03653	10.7552	9.99285	9.51451
77.2842	65.9455	63.3152	62.8976	62.5274	60.1866	10.2958	12.0788	8.87072	10.3613	9.61225	9.56172
75.2131	66.7187	63.7861	61.898	60.8963	59.6433	9.94387	12.6889	9.06733	10.0594	9.26863	9.53115
73.5297	67.395	64.2334	60.6378	59.6435	59.0211	9.72868	12.7958	9.34219	9.63174	8.94201	9.49414
69.6679	70.0033	64.7018	59.4117	58.3222	56.8719	9.26991	13.3845	9.62041	9.22718	8.67729	9.38194
67.0551	71.4042	65.3017	58.7946	57.4366	55.0363	8.85949	13.0193	9.82932	8.87295	8.41661	9.01155
63.4304	71.5737	65.2206	58.7635	56.6019	53.1994	8.40959	11.797	9.85702	8.72897	8.10443	8.37867
61.2691	72.2171	64.8227	57.9638	56.3391	51.6306	8.05861	11.315	9.55203	8.42197	7.95161	7.83183
59.7957	71.4738	63.8311	56.825	56.1475	51.5116	7.68927	10.4299	9.11122	8.07125	7.8003	7.50285
59.0891	68.5502	62.015	56.0638	56.0496	52.1054	7.44182	8.78038	8.30851	7.80094	7.64262	7.23977
61.2154	65.8422	60.6708	55.6012	56.3624	51.3976	7.07398	7.5857	7.82092	7.58923	7.49072	7.07682
63.4808	62.7002	59.1507	55.1896	56.481	52.8368	7.20124	6.6822	7.26168	7.2779	7.31779	7.24161
67.8383	59.7279	57.8678	55.3172	56.7705	54.7257	8.42082	6.22003	6.88133	7.03799	7.16894	7.43862
72.0914	57.9795	56.7444	55.5725	57.0603	55.6516	9.9175	6.20499	6.63633	6.81194	6.95141	7.65603
75.5609	56.132	55.5228	56.2341	57.1051	56.0116	11.2519	6.35328	6.50721	6.73088	6.74717	7.58053
78.0582	53.7287	54.402	56.8256	56.9361	57.0039	12.175	5.97041	6.42532	6.639	6.55082	7.69503
79.1054	53.309	53.3385	57.1114	56.0957	56.3622	13.0864	5.90508	6.51343	6.59601	6.4772	7.45259
77.5813	52.7406	52.322	56.6494	56.2275	56.6367	13.0451	5.42095	6.25505	6.43879	6.40873	7.35289
77.1018	52.0709	52.001	56.5391	55.5618	56.4804	13.18	4.57045	6.2497	6.4035	6.28658	7.08713
75.8014	51.4672	51.6686	55.5744	54.8487	56.6051	12.7544	3.9957	6.25888	6.24691	6.26648	7.1027
73.7956	50.9581	51.8503	54.2165	54.1651	55.8245	11.9347	3.78039	6.33897	6.04361	6.22436	7.07516
70.7729	50.5555	52.3741	52.9798	53.4788	56.2688	10.8896	4.18273	6.25937	5.85712	6.2499	7.01244
69.238	49.6882	53.3486	52.1446	53.0304	55.6427	9.96217	4.99872	6.24841	5.76556	6.16148	6.82808
65.7994	49.9575	54.4123	51.4495	52.1841	54.423	8.30096	5.3229	6.31965	5.70151	5.99877	6.59066
61.9053	51.5299	56.0248	51.1345	52.1912	53.2162	7.15551	5.11234	6.50034	5.71118	5.9366	6.26472
59.1183	52.6665	56.8213	50.9912	51.9914	51.5194	6.45189	5.03723	6.3353	5.71565	5.81349	5.81644
56.8847	53.6653	57.0319	51.1202	51.7953	49.4598	6.38942	5.14335	6.23637	5.7762	5.63294	5.36832
53.9171	54.7442	56.7774	50.7913	52.5486	49.2488	6.01247	5.58603	5.98133	5.72416	5.59516	5.3762
52.6627	55.2025	55.8971	50.5958	52.5182	48.4123	6.32425	6.08019	5.73955	5.58154	5.55507	5.16611
50.0816	54.8042	54.2121	50.4005	53.0441	48.7039	6.59123	6.16894	5.31436	5.39195	5.61499	5.02217
49.1409	55.0469	52.5863	50.7084	53.512	49.0184	6.68038	6.09073	5.04571	5.20977	5.5386	4.86468
50.2026	54.9274	50.9793	50.9837	53.6312	50.482	6.4028	5.94003	4.86325	5.07943	5.42973	5.13042
52.404	54.1057	49.3879	51.1309	53.317	52.0208	5.98187	6.04891	4.8144	4.93465	5.18675	5.49364
53.0026	53.2618	47.7083	51.1949	53.2924	53.2363	5.62988	6.46347	4.81264	4.85153	5.14379	5.89683
54.1548	54.1987	46.9997	51.3744	52.9287	53.9686	5.79954	6.94994	4.90498	4.81386	5.03413	6.46781
54.5716	53.1842	46.3572	51.6841	52.159	55.059	6.17983	7.31237	4.96197	4.78164	4.8926	7.00723
53.6305	53.7356	46.7473	51.7201	51.6955	56.2159	6.61029	7.22026	5.05755	4.7634	4.89034	7.47831
52.0004	54.2443	47.0191	51.5909	51.4548	56.4307	6.68114	6.99078	5.16037	4.76182	4.96181	7.96011
51.1414	54.0847	47.0111	51.544	50.5821	55.2395	6.08031	7.07751	5.26045	4.70709	4.93848	7.55233
49.5774	54.6311	47.2446	51.3755	49.9028	55.1608	5.27539	7.48714	5.27891	4.64597	4.95544	7.60565
47.8004	54.2571	47.6806	51.1075	49.2513	54.6641	4.62311	7.53151	5.25241	4.69217	5.00442	7.54888
45.9403	53.0388	48.0808	50.4124	48.3177	53.5659	4.39343	7.42747	5.15378	4.70077	4.94256	7.0919
44.5725	52.6676	48.2843	49.9953	47.7164	52.0243	4.53781	7.12176	5.06987	4.74052	4.86625	6.42698
42.8038	52.4796	48.4717	49.4264	47.113	49.6174	5.14969	6.81359	4.99841	4.80549	4.78883	5.84423
43.3409	52.001	48.7608	49.0343	46.4547	47.6423	5.30447	6.4283	5.07023	4.88779	4.68005	5.20231
44.148	50.8895	48.4895	48.2784	46.2923	46.1507	5.09239	5.46989	5.09538	4.91958	4.65654	5.03214
45.0231	50.3028	48.5388	47.8495	46.2797	44.7286	5.15397	5.21545	5.33374	4.96334	4.71725	5.0856
46.2449	49.0186	47.9289	47.8379	46.7183	43.6766	5.08109	4.99465	5.39768	5.01428	4.92897	4.94751
48.3834	48.3187	47.4752	47.65	47.0513	43.6206	5.23516	4.84164	5.41341	4.99143	5.03737	4.7343
50.0273	46.8339	47.1562	47.8597	47.3881	44.0055	5.43026	4.66871	5.4929	5.06761	5.20929	4.47148
51.8326	46.545	46.6266	47.7891	47.8407	44.8941	5.48039	4.4735	5.36548	5.07986	5.42798	4.39245
54.1478	47.5155	46.1458	47.7218	48.1702	45.6151	5.50755	4.57206	5.24937	5.01515	5.55561	4.37048
54.686	48.0199	45.8533	47.8795	48.4557	46.7666	5.70272	4.75676	5.0679	4.95439	5.68863	4.58182
53.4236	48.6246	46.7034	47.6049	48.3679	47.3458	5.84929	5.32259	5.00849	4.88216	5.73862	5.08739
54.0746	49.4034	47.7679	47.6858	48.3736	47.5909	5.95385	5.8248	4.86853	4.90822	5.72346	5.47829
52.8332	49.6348	48.7924	47.6384	47.9925	47.2221	6.03861	5.94318	4.87223	4.79404	5.62242	5.62187
50.6887	49.2375	49.4413	48.0281	47.7612	48.3118	6.21011	5.64903	4.82116	4.76438	5.54473	5.74208
49.8073	48.9789	49.9338	48.2398	47.3165	48.4426	6.06449	5.11861	4.70907	4.73801	5.3829	5.58558
48.7248	47.8435	49.9759	48.4413	46.9447	49.5254	6.18697	4.64547	4.70815	4.72621	5.21808	5.76975
47.0313	46.2624	49.6869	48.6575	47.0336	51.2245	5.98877	4.3076	4.73477	4.77278	5.16836	6.23316
46.0634	45.4574	48.4657	48.2893	47.0591	52.5665	6.35531	4.3631	4.64863	4.79406	5.10091	6.60354
44.5426	43.6244	47.503	48.0945	47.2254	52.9942	6.13514	4.70929	4.70134	4.84817	5.07448	6.67047
44.6449	42.8402	46.7414	47.5388	47.2805	52.9206	6.28073	4.78425	4.89901	4.89152	5.18224	6.46593
44.6173	42.5069	46.0885	46.958	47.1703	52.3149	6.11981	4.78538	5.14049	4.96583	5.29321	6.26637
44.3398	41.7699	45.2537	46.3859	46.9382	51.3542	6.01245	4.82538	5.29786	5.01206	5.30361	6.03305
43.5926	41.1638	45.7458	45.8968	46.3046	49.9318	5.74085	4.81845	5.62745	5.00538	5.2368	5.52594
43.8321	40.7452	46.3393	45.7783	45.7395	48.4677	5.42165	4.87418	5.95627	5.10474	5.09784	5.3414
45.0643	41.0188	46.8898	45.8629	45.2226	46.0263	5.37619	4.80647	6.18841	5.09885	5.00759	5.03837
45.5214	40.9391	47.0587	46.2812	44.7843	45.7695	4.99053	4.73817	6.30344	5.01972	4.87995	5.14487
46.1612	41.282	47.3051	46.8097	44.1439	45.3151	4.71445	4.63364	6.1508	4.94293	4.71915	5.24678
47.5828	42.2939	46.8452	47.1575	44.0637	45.0352	4.47593	4.47032	5.77968	4.94038	4.67488	5.2227
50.5012	43.0894	46.4868	47.6755	44.4366	45.152	3.85176	4.49622	5.5655	4.90618	4.73024	5.34496
53.2514	43.6635	45.9273	47.7444	44.6034	45.2293	4.0692	4.75726	5.3404	4.99399	4.77427	5.57248
54.4535	43.8197	45.3454	47.5232	45.0488	45.1466	4.45599	5.00837	5.11483	5.04091	4.85688	5.61112
56.8755	43.7638	45.2255	47.0354	45.8516	44.523	5.26113	5.21418	4.97669	5.03436	4.99686	5.62168
56.9924	42.8911	45.0805	46.6632	46.5779	44.0267	5.94623	5.25307	4.95388	5.03972	5.19018	5.36609
55.2795	42.3434	44.3529	46.2833	47.3238	43.7575	6.34591	5.15181	4.89078	5.03975	5.45365	5.0845
52.8372	41.536	44.1966	45.7557	47.7131	43.8048	6.20907	5.06866	4.8147	5.03441	5.6301	4.91995
48.8115	40.3894	44.6073	45.5221	47.6168	43.9497	5.66814	4.88489	4.91587	5.0367	5.64901	4.92571
45.0721	40.7176	44.7497	45.7625	47.7759	43.839	5.15906	5.01938	4.98192	5.12561	5.67376	5.14681
41.8844	40.7552	44.8507	46.0374	47.7283	44.0843	4.7781	4.97915	5.04197	5.14263	5.65852	5.66475
40.0415	40.6321	45.0689	46.6653	46.9591	44.8723	4.86506	5.11779	5.14671	5.21615	5.48053	6.30127
37.7588	40.9402	45.4802	47.013	46.4367	45.4413	5.3462	5.05786	5.14737	5.25787	5.26554	6.98772
37.8717	41.8087	45.4774	47.375	46.7096	45.8706	5.65043	5.2119	5.07677	5.2233	5.16401	7.42437
39.9008	42.7403	45.7721	47.7389	46.9621	46.3574	5.53255	5.17775	5.05743	5.21084	5.09284	7.89946
42.0306	43.9655	45.8222	47.7545	47.242	46.8165	5.7588	5.41454	4.89944	5.04696	5.11813	7.81451
45.4105	44.572	45.7427	47.3103	47.7496	46.3978	6.0472	5.50511	4.74346	4.88254	5.19445	7.50151
49.1763	44.496	45.8134	47.093	48.2134	46.5778	7.122	5.46643	4.54446	4.80783	5.2905	6.57899
51.5712	44.8387	45.5251	47.1281	48.431	46.9787	8.22335	5.60944	4.46428	4.72466	5.32627	6.14638
53.4409	44.8926	44.6255	47.3161	48.1145	47.7736	9.30132	5.82285	4.44076	4.68086	5.31158	5.96492
54.0217	44.5525	43.6164	47.187	47.2367	49.0278	9.97494	5.93144	4.6071	4.56522	5.23516	5.96601
53.7904	44.1899	42.847	47.3687	45.8462	49.783	9.92102	5.97824	4.81291	4.58638	5.02339	5.7571
52.391	43.6374	42.0402	47.7965	45.1979	49.9412	9.06424	6.11244	4.85736	4.51115	4.98762	5.37128
50.7868	43.5	41.6607	48.1026	44.2944	50.7996	7.86389	6.27465	4.9695	4.60724	4.85518	5.2749
48.6756	43.0191	42.1142	48.2691	43.6949	50.131	6.71192	6.27276	5.0319	4.59968	4.88235	5.10609
46.9384	43.7469	42.7372	48.0979	43.6116	49.0144	5.95554	6.28451	4.96982	4.70471	4.92703	5.07049
47.294	43.9793	43.7568	47.8437	44.1267	47.649	6.54017	6.13723	5.08244	4.8998	4.99103	5.19057
48.1976	44.9944	44.7384	47.4768	44.7166	47.134	7.28538	6.05902	4.98642	4.99004	5.01469	5.24325
48.7617	45.2885	45.6501	46.915	45.2618	45.7739	7.63284	5.84441	4.90413	5.03501	5.01739	5.17633
50.2746	45.7803	46.4499	46.2641	45.4544	45.254	8.03383	5.65756	4.85764	5.07205	4.96544	4.93212
50.9698	46.2299	46.4817	45.5743	45.6902	44.9663	8.26738	5.8072	4.89167	5.06658	4.93373	5.01273
50.7493	46.0148	46.6144	45.3794	45.7374	45.2054	8.21287	5.65596	4.98739	4.96502	4.90447	5.26055
49.4489	45.5638	46.3157	45.2046	46.208	45.4279	7.84444	5.66456	5.12834	4.85274	5.00882	5.2873
47.9268	44.9483	45.8192	44.9004	46.1571	45.8401	7.44453	5.57678	5.18777	4.72566	5.01267	5.43679
46.5849	44.5964	44.8919	45.3965	46.8223	45.3394	6.96767	5.7072	5.23073	4.69623	5.168	5.18506
45.1131	44.0014	44.3564	45.7503	47.2228	45.7743	6.55151	5.89083	5.28274	4.74123	5.13887	5.20853
44.1241	43.0737	43.7108	46.1654	47.7699	45.3094	5.94135	6.03599	5.31421	4.753	5.10688	5.10311
43.2031	43.2873	43.3832	46.414	48.0484	44.6945	6.00585	6.1907	5.39289	4.72831	5.08457	4.93758
42.744	44.2044	42.5157	46.8509	47.9635	43.664	5.72012	6.13638	5.3546	4.7891	4.96522	4.83524
42.7456	44.8073	42.1411	46.6706	47.6642	43.5171	5.81468	5.96694	5.41266	4.69869	4.86507	4.87498
42.2439	45.0311	42.516	46.6897	47.4028	43.5288	5.84874	5.45307	5.5446	4.5992	4.83066	4.8466
41.5936	45.2047	44.0252	46.6935	46.974	43.2982	5.7873	4.86445	5.6633	4.49807	4.78885	4.77235
40.8942	45.999	45.4258	46.7078	46.4475	43.0661	5.83014	4.72664	5.70169	4.41969	4.85173	5.02019
39.9195	46.3538	47.3222	46.8065	46.1129	43.5265	5.67191	4.5439	5.8312	4.32016	4.95813	5.98529
39.7114	45.9841	48.9099	46.8673	46.0946	43.0821	5.5658	4.4736	5.82758	4.36051	5.08567	6.98805
39.235	45.1617	50.0082	46.8594	45.6656	43.8264	5.27353	4.41638	5.80279	4.37343	5.01984	7.72296
40.004	44.7714	50.138	47.1274	45.5527	44.1604	5.41107	4.5204	5.57142	4.51104	4.95062	7.85297
40.5996	44.4415	49.2581	47.1919	45.3373	44.5144	5.51329	4.8632	5.2726	4.61835	4.8547	7.42603
42.084	43.6597	47.8566	47.1104	44.7392	45.1293	5.53118	5.17818	4.85381	4.70274	4.71144	6.98543
42.7759	42.9519	46.9266	46.1932	44.2895	45.781	5.63295	5.40696	4.67019	4.69924	4.58204	6.58157
42.7127	42.5609	45.738	45.6255	44.008	46.5533	5.8026	5.36538	4.46867	4.63782	4.44492	6.16364
42.8274	42.4676	44.9782	45.0157	44.0887	47.1891	5.97148	5.22034	4.322	4.51437	4.54004	5.7716
42.0418	42.7592	44.4844	44.2642	44.3696	47.7965	5.85313	5.12936	4.38873	4.42441	4.63301	5.7564
40.3754	42.8138	44.859	43.96	44.8982	48.0133	5.55589	5.06689	4.5068	4.34255	4.70647	5.85874
38.5126	43.8102	45.3588	43.972	45.067	48.1079	5.32212	4.87155	4.6614	4.35261	4.7419	5.82337
37.0369	45.126	45.7211	44.0643	45.1145	48.0625	5.19444	4.78308	4.86789	4.39306	4.74153	5.9449
37.1833	46.271	45.8888	44.5545	45.0459	46.8193	5.37103	4.78413	4.90887	4.52631	4.6865	5.79546
38.4587	47.0198	45.7663	45.1323	44.6661	46.1332	5.14858	4.67927	4.97195	4.62926	4.51536	5.46544
40.3158	47.4303	46.0931	45.4296	43.9385	45.7969	5.46884	4.61242	5.0435	4.69511	4.35748	5.02834
42.8646	47.1058	45.6042	45.8001	43.4594	46.5328	5.90958	4.84909	5.10296	4.72357	4.23656	5.02298
46.3363	47.0261	45.3266	46.5102	43.0786	47.1505	6.33575	5.30117	5.12069	4.75033	4.21657	5.11873
49.3412	46.6423	44.9195	46.6874	42.7925	48.0019	6.61178	5.63641	5.08516	4.80007	4.30524	5.46892
50.838	45.0748	44.7866	46.4373	42.9624	49.2271	6.62577	5.85439	5.2402	4.77146	4.43484	6.08297
51.1447	44.151	44.8087	46.5981	43.5915	50.5735	6.46145	5.73525	5.40235	4.73986	4.69416	6.67194
51.7562	43.2478	45.109	46.4919	44.0277	50.3937	6.72602	5.51163	5.57001	4.77402	4.88472	6.72962
50.498	42.1721	45.1824	46.4988	44.7466	49.0619	6.55133	5.2477	5.63423	4.80704	5.00065	6.5517
48.5557	41.6165	45.2965	46.615	45.5859	47.0579	6.47266	4.99515	5.61488	4.82236	5.12985	5.89481
45.9865	40.789	45.9122	46.4161	46.3688	44.5677	6.42341	4.7558	5.60041	4.8	5.16564	5.2143
43.357	40.5619	46.3655	46.43	46.9253	42.8923	5.91946	4.66394	5.55689	4.71521	5.15427	4.87323
42.6499	40.5904	46.7263	46.6522	47.4838	41.0838	5.76491	4.6478	5.33787	4.68155	5.18985	4.60093
41.1417	41.4061	47.6796	46.6922	47.7416	39.8067	5.57118	4.51436	5.33361	4.6539	5.18944	4.42939
40.8612	42.2206	48.5031	46.4242	47.8782	41.4946	5.34614	4.65685	5.40586	4.62756	5.19532	4.4344
41.0067	43.931	49.2215	46.548	48.0083	43.2461	5.20509	5.19754	5.38608	4.56785	5.19101	4.54836
41.4614	45.9775	49.9533	46.8898	47.7214	44.9008	5.38386	6.30295	5.38521	4.63551	5.17545	4.72274
42.3413	46.8569	50.7224	46.6845	47.2898	46.6629	5.4308	7.30526	5.46345	4.6679	5.05952	5.06168
41.9524	47.7	50.5154	46.7235	47.1706	47.4874	5.66447	8.04215	5.4485	4.68805	4.90419	5.28316
42.8952	48.6114	50.6615	46.8839	46.9316	48.1193	5.37263	8.08864	5.56986	4.6927	4.69677	5.28429
42.8194	48.8993	50.7485	47.0669	46.5883	47.579	5.19102	8.13523	5.63134	4.74478	4.48603	5.12069
42.5328	49.3492	49.3534	47.0979	46.1924	47.0508	5.04238	8.06288	5.47965	4.78697	4.45116	4.88644
42.1801	49.4327	48.1416	47.3219	45.9529	45.9513	5.06899	7.55343	5.43283	4.84829	4.42044	4.49708
41.6894	49.9961	46.9229	47.4152	45.8793	45.3701	5.28015	7.63185	5.23615	4.87763	4.47709	4.45279
41.4044	50.8609	45.3529	47.3924	45.5385	44.3427	5.44881	7.48654	4.92533	4.84956	4.48914	4.44818
41.6892	50.7382	44.2168	47.6625	45.3554	43.2081	5.26631	7.10188	4.72643	4.82446	4.53999	4.62415
41.6669	51.2438	43.7686	47.2659	45.206	42.7506	5.35124	6.56283	4.71042	4.74567	4.63427	4.65166
42.077	51.2743	43.4662	46.9429	45.3693	42.1412	5.70894	6.1146	4.69492	4.63022	4.74304	4.5401
42.1778	50.8728	43.1118	46.8617	45.9387	41.267	6.2016	5.72798	4.73267	4.57406	4.89854	4.43557
42.1251	50.1884	43.4573	46.3836	46.2355	40.4077	6.50477	5.36071	4.92319	4.59519	4.98937	4.22262
41.2696	48.2685	43.568	45.6202	46.4568	40.213	6.50737	5.24564	5.04284	4.63707	5.07642	4.25187
40.0038	46.7084	43.4218	44.9973	46.8685	40.8655	6.04831	4.85995	5.12995	4.61282	5.09489	4.6402
39.1774	45.7227	43.9245	44.7249	47.1362	41.538	5.56597	4.70084	5.2569	4.59161	5.0554	5.38072
40.2232	45.0128	43.59	44.3458	46.9677	42.7814	5.63256	4.43279	5.27674	4.53198	5.06125	5.63949
41.4428	44.349	43.4969	44.5072	46.8929	44.0037	5.50485	4.33445	5.29458	4.47044	5.04989	5.83468
45.2663	44.1596	43.5946	44.8209	46.9734	44.9893	6.44941	4.36055	5.22129	4.40335	5.10675	5.82953
48.2287	44.6002	43.8701	45.2598	46.9552	45.3946	6.8195	4.38496	5.07705	4.31472	5.06322	5.59053
51.5105	44.4166	43.904	46.4119	46.9262	45.8453	8.19585	4.69716	4.85379	4.28731	4.96497	5.2853
54.2554	44.3103	44.1207	47.0796	46.8486	46.0093	9.3429	4.9325	4.75852	4.30501	4.76462	4.83623
55.8199	44.2071	44.6051	47.7581	46.6549	45.4933	9.79145	5.14567	4.69468	4.35143	4.57027	4.46837
54.7012	43.097	43.9843	47.9859	46.9486	45.298	9.39872	5.1249	4.55298	4.47194	4.41505	4.14782
52.1109	41.9355	43.4803	47.8564	46.8374	44.7827	8.33228	4.96209	4.40167	4.58532	4.25662	3.91842
48.586	40.8219	43.0199	47.1031	46.1973	44.6773	6.92102	4.83936	4.16173	4.70737	4.12312	4.07486
44.1472	39.5521	42.0014	45.8318	45.9889	44.674	5.81171	4.66841	3.96001	4.81877	4.08959	4.37288
39.6393	39.1133	41.6413	44.6182	45.7627	44.3745	5.29006	4.632	3.90108	4.89035	4.14251	4.50047
37.4414	39.1829	41.3312	43.4287	45.3045	45.4022	5.4822	4.65111	3.82433	4.89141	4.15183	4.79228
36.3159	39.9816	41.5899	42.5254	45.3105	46.1703	5.81063	4.59145	3.90684	4.81599	4.27657	4.8983
36.4232	40.9145	42.6025	41.8656	45.0413	46.5911	5.837	4.67807	4.02212	4.75239	4.45996	4.98251
37.8714	41.9226	44.0049	41.509	44.985	46.3067	5.91471	4.72295	4.23324	4.67307	4.53298	4.78772
39.2654	43.0735	45.4046	41.6432	44.8773	46.2236	6.04357	4.80019	4.38847	4.53066	4.60985	4.66385
40.3393	43.2948	46.2917	41.8983	44.4018	46.2894	6.01424	4.68767	4.49772	4.51816	4.49848	4.88965
41.6668	43.4405	47.4271	42.5191	43.9209	45.436	5.91888	4.69895	4.73428	4.5495	4.38695	5.09163
43.3427	43.034	47.383	42.8899	43.4429	44.9327	5.73327	4.73659	4.79711	4.63806	4.32536	5.1595
45.0951	42.4256	47.3812	43.1069	43.2627	44.4422	5.60033	4.58746	4.79627	4.77186	4.29626	5.11677
45.4504	41.2745	47.2912	43.6552	42.9229	43.7397	5.65641	4.45535	4.76247	4.92093	4.24936	5.05702
45.0569	41.2141	46.9643	44.0067	43.1905	43.9055	5.82909	4.42327	4.75562	5.0521	4.35013	5.16746
45.1331	41.319	46.3827	44.2544	43.3905	43.4609	5.82348	4.38757	4.81689	5.10953	4.56933	5.09889
43.9802	42.0612	45.8377	44.5562	44.2857	43.2399	5.97545	4.49606	4.87477	5.14394	4.70208	5.11741
43.0735	42.896	44.9582	44.6409	45.2553	43.3987	5.85678	4.48142	4.93004	5.08187	4.85648	4.98201
40.422	44.0731	44.2441	44.6097	45.9409	44.2241	5.52167	4.6426	4.9123	4.9251	4.90003	4.96031
37.7588	44.7421	43.2188	44.3669	46.4228	44.5984	5.28636	4.88346	4.83659	4.80212	4.88245	4.99932
35.561	45.5803	42.601	43.8057	46.9884	44.2746	5.10496	5.1087	4.69822	4.62803	4.85119	4.89602
33.5179	45.5257	41.9684	43.2185	47.3207	44.5214	5.00288	5.31414	4.46195	4.50422	4.77413	5.01929
32.0388	46.0975	41.9149	42.7512	47.3211	44.5866	5.02154	5.34803	4.60736	4.46981	4.67617	5.29437
31.499	45.8881	42.2506	42.2897	47.0682	44.5693	5.08482	5.20307	4.89735	4.48788	4.63364	5.38831
33.6158	46.3286	43.5953	41.621	46.8602	44.9434	5.25375	5.20559	5.28025	4.49107	4.74198	5.40011
35.5704	45.2465	44.8267	41.5092	46.1953	43.9651	5.19654	5.04951	5.66005	4.56992	4.78199	5.05882
40.1175	45.8544	45.8602	41.5283	46.0309	43.4796	5.27733	5.13722	5.99269	4.65009	4.99203	4.80316
45.3662	45.8017	46.5927	41.6235	45.1022	43.3063	5.82231	5.08184	6.02106	4.67426	5.05235	4.64694
49.9576	46.0832	46.9619	41.9081	44.4468	43.558	6.36651	5.13444	6.06992	4.65406	5.00051	4.42282
53.8756	45.7913	46.5447	42.0604	44.0045	43.4526	7.13684	4.98116	5.75631	4.5779	4.96005	4.1785
55.6627	45.9495	45.9355	42.4134	43.5299	43.7087	7.6358	4.56415	5.36894	4.47934	4.71903	4.18656
55.1352	46.2765	45.2928	42.6654	43.1645	44.5793	7.87333	4.45677	4.97263	4.38606	4.5182	4.32369
54.3497	46.8704	44.7162	43.1106	42.8992	45.0822	8.2355	4.29799	4.56722	4.25055	4.41247	4.38985
50.5505	47.5613	44.369	43.2795	43.6059	44.8221	8.06918	4.50247	4.27315	4.15111	4.32785	4.31096
48.1562	47.9042	43.8945	43.5755	44.2274	44.6917	8.70368	4.69252	4.1375	4.03695	4.27661	4.26683
44.8917	48.2669	43.5027	43.9642	44.6263	43.654	9.11997	4.65436	4.06027	3.93417	4.27603	4.23851
43.6339	48.5029	43.3932	44.2847	45.3139	43.7163	9.69622	4.64836	4.0688	3.84914	4.3703	4.39017
42.9808	47.3778	43.141	44.7864	45.7189	43.0252	10.6316	4.51473	4.03903	3.95292	4.4043	4.72169
44.4608	46.2724	42.4687	45.1452	45.8096	42.2499	11.7777	4.42047	3.93034	4.04878	4.47511	4.85649
46.8223	44.988	42.1463	45.5692	45.6756	42.1554	12.1933	4.39413	3.86926	4.23227	4.51316	5.07238
49.3316	43.6527	42.1992	45.5841	45.2895	41.9907	11.9166	4.42343	3.87092	4.35929	4.54828	5.23751
50.5912	42.128	41.7472	45.6479	45.0238	42.2669	10.9277	4.72205	3.90081	4.48146	4.53992	5.21095
51.7388	42.0096	41.792	45.2336	44.5147	42.3922	9.49812	4.7391	4.02187	4.50748	4.44565	5.14793
50.0705	42.4891	41.9442	44.5142	44.184	42.732	7.35756	4.96877	4.20843	4.54676	4.39193	5.2063
49.712	43.1005	42.4269	44.1822	43.5739	42.7064	6.33147	4.91453	4.42169	4.55972	4.40191	5.17061
46.8428	44.9435	42.7254	43.8223	43.1184	42.5552	5.43054	5.16585	4.57865	4.45091	4.40774	5.1055
44.4584	45.4185	42.779	43.5594	42.9257	42.4171	5.35197	5.33243	4.69697	4.42113	4.44995	5.17784
43.2997	45.5184	43.2674	43.4748	42.7642	42.2217	5.2386	5.43721	4.75051	4.38363	4.4881	5.12926
40.9118	44.6416	43.2441	43.5686	42.3238	43.0917	4.73712	5.44124	4.73246	4.28494	4.45851	5.20202
39.4935	42.8788	43.1626	44.0343	42.3431	45.2593	4.53729	5.33161	4.63804	4.3008	4.49909	5.4465
38.3043	40.4043	42.3127	44.1487	42.5889	46.7765	4.84208	5.09995	4.44872	4.21187	4.56237	5.72858
37.5564	38.2582	41.7613	44.419	42.5851	48.9249	5.21657	4.95792	4.3662	4.18455	4.54366	6.12013
37.6675	36.8688	41.7162	44.267	42.7439	50.5201	5.51363	4.62213	4.28875	4.11412	4.63789	6.53999
36.7471	35.8697	41.0529	44.1944	43.0533	50.8748	5.45476	4.29817	4.15165	4.08873	4.73723	6.36877
36.5289	35.7446	40.8177	43.7994	43.6507	51.0791	4.94367	3.99439	4.1587	4.03082	4.8009	6.08538
36.8291	37.1187	40.6979	43.3451	44.1991	50.7137	4.45269	3.77504	4.3251	3.99466	4.79954	5.80266
37.4373	38.8229	41.3452	43.2101	44.4645	49.2343	4.20994	3.80501	4.50493	4.05921	4.80842	5.47576
38.2445	40.3736	42.1356	43.0434	44.5561	47.1062	4.28872	4.0532	4.59598	4.05009	4.74372	4.99436
38.4678	41.4016	42.6924	43.2756	44.8962	44.9563	4.73414	4.29322	4.69925	4.0403	4.65148	4.84099
39.6144	42.0825	43.6774	43.5266	45.1183	42.8047	4.82793	4.49089	4.76801	4.12616	4.59816	4.80866
41.1563	42.3386	43.9525	43.8516	44.919	40.6193	4.85974	4.59702	4.71053	4.11857	4.46716	5.01099
41.9228	42.6077	43.9656	44.281	44.6228	40.0924	4.87326	4.64807	4.65396	4.21803	4.34958	5.15931
41.3714	42.3306	43.3899	44.8459	44.7047	38.9631	5.03167	4.77293	4.48521	4.28241	4.38974	5.10308
40.4818	42.2171	42.7383	45.2289	44.521	37.9501	4.82332	4.99962	4.4871	4.33081	4.35563	4.86897
39.3579	42.7386	42.5758	45.0694	44.249	39.3104	4.68943	5.23935	4.59965	4.31211	4.35706	4.88123
37.8065	44.1313	42.452	44.8469	43.8877	39.3294	4.45139	5.64831	4.62963	4.29433	4.42824	4.80827
35.1615	44.734	42.2704	44.383	43.4236	41.78	4.30442	5.89215	4.64172	4.23012	4.5369	5.01275
34.8797	45.6677	42.1968	43.6186	43.3017	44.0815	4.14115	6.06711	4.93742	4.14542	4.67097	5.55057
34.5292	46.9132	42.5394	42.9094	43.0651	46.2202	4.3746	6.22546	5.14088	4.07645	4.74659	6.41461
33.2019	45.8105	41.2115	40.6047	41.0671	46.2305	4.76955	6.1648	5.18067	3.88529	4.59722	7.00642
32.3568	43.4366	38.8807	37.6476	38.5627	44.6858	5.28929	6.10953	5.00619	3.62981	4.30817	7.18891
30.4365	39.4903	35.4608	33.6167	34.8487	40.8611	5.65418	5.59308	4.68508	3.37079	3.85615	6.86927
27.9629	33.9185	30.603	28.7807	29.9118	34.7351	5.73217	5.0183	4.13957	2.97462	3.31499	5.96728
24.3188	27.5416	24.7456	23.0085	24.1041	28.1935	5.31458	4.08951	3.41756	2.46579	2.61792	4.95603

## Sheet: Figure 2d
Figure 2d
All_SL.BC_Mean.SD_ON						All_SL.BC_SEM.SD_ON
0	0	0	0	0	0	0	0	0	0	0	0
0	0	0	0	0	0	0	0	0	0	0	0
0	1.22811	0	1.22811	0	0.614056	0	1.20516	0	1.20516	0	0.602578
0	2.02482	0	2.02482	0	1.01241	0	1.98697	0	1.98697	0	0.993483
0	2.98729	0.614056	2.02482	1.22811	3.94987	0	2.93145	0.602578	1.98697	1.20516	2.16094
0	4.48104	1.22811	2.02482	2.45623	5.22483	0	2.52442	1.20516	1.98697	1.67125	2.91298
0	5.27774	2.24052	3.25293	1.22811	4.78575	0	2.94557	1.6842	2.28391	1.20516	2.75589
1.32636	5.97459	2.02482	5.27774	1.22811	4.91883	1.29956	4.06519	1.98697	2.94557	1.20516	2.86092
0.663181	7.88761	2.02482	3.25293	0	4.78575	0.649782	5.36684	1.98697	2.28391	0	2.75589
1.0934	9.3181	2.50605	1.22811	0	3.59837	1.07131	6.34017	2.45921	1.20516	0	2.46053
1.61314	9.85043	2.72176	2.02482	1.22811	3.12011	1.58055	6.70237	2.67088	1.98697	1.20516	2.12504
3.45602	9.3181	2.98729	1.22811	1.22811	2.63887	2.41182	6.34017	2.93145	1.20516	1.20516	1.84728
3.84225	9.11572	3.46555	2.02482	2.02482	2.24052	2.73832	5.43487	3.40077	1.98697	1.98697	1.6842
4.84642	8.2604	2.98729	2.02482	2.02482	2.02482	3.30396	5.33672	2.93145	1.98697	1.98697	1.98697
5.74216	9.75415	2.98729	2.02482	2.02482	2.02482	3.92679	5.06719	2.93145	1.98697	1.98697	1.98697
6.38896	8.2422	2.50605	2.02482	4.21541	2.02482	4.58741	4.23549	2.45921	1.98697	3.12635	1.98697
7.3081	3.25293	2.72176	1.22811	4.21541	1.62646	5.12098	2.28391	2.67088	1.20516	3.12635	1.59606
7.07581	3.68434	2.24052	2.02482	4.61376	2.63887	5.28459	2.0055	2.19864	1.98697	3.28343	2.05403
6.35814	2.45623	2.72176	2.02482	4.04963	3.03722	4.95796	1.67125	2.67088	1.98697	2.75543	2.18705
5.35271	1.22811	2.02482	2.02482	2.45623	3.51846	4.26511	1.20516	1.98697	1.98697	1.67125	2.42329
4.83941	0	2.24052	2.02482	2.45623	4.47796	3.47481	0	1.6842	1.98697	1.67125	3.07018
3.79994	0.614056	2.24052	2.02482	1.22811	4.35434	2.60897	0.602578	1.53209	1.98697	1.20516	2.97058
3.08294	0	1.84217	3.25293	1.22811	4.48742	1.7362	0	1.32651	2.28391	1.20516	3.06896
4.40931	0	0.614056	4.04963	0.614056	4.9684	2.22413	0	0.602578	2.75543	0.602578	2.99823
5.1263	0	0.614056	5.96862	0	4.61077	3.03792	0	0.602578	4.28183	0	2.60219
5.49937	0	0.614056	6.68387	0	5.01211	3.98552	0	0.602578	4.91447	0	2.7625
6.63508	0	0	7.46833	1.22811	5.00912	4.69245	0	0	4.61649	1.20516	2.84323
6.50187	1.22811	0	5.27774	1.22811	4.9684	5.09652	1.20516	0	2.94557	1.20516	2.99823
6.50187	2.02482	1.22811	6.50586	1.22811	4.48742	5.09652	1.98697	1.20516	3.55882	1.20516	3.06896
5.9719	2.98729	1.22811	6.24022	1.22811	5.58245	4.68121	2.93145	1.20516	3.61799	1.20516	3.14334
5.92959	4.21541	0	7.9994	1.22811	4.95919	4.16943	3.12635	0	4.42467	1.20516	3.44985
5.93281	4.04963	1.22811	7.99343	2.02482	5.70905	4.04058	2.75543	1.20516	4.62459	1.98697	3.38467
6.40212	5.01211	2.63887	7.46833	2.02482	5.22781	4.79866	3.47755	2.05403	4.61649	1.98697	3.23186
5.30872	5.17192	2.98729	6.07445	1.22811	4.82946	4.57095	4.00888	2.93145	3.30651	1.20516	3.15363
3.74279	4.65905	5.17192	5.27774	1.84217	4.96228	3.66717	4.57196	4.00888	2.94557	1.32651	2.89566
3.36972	5.88717	5.17192	5.01211	3.25293	3.73417	3.30164	4.68309	4.00888	3.47755	2.28391	2.69669
3.79994	5.96862	5.01211	3.25293	3.25293	2.02482	3.72316	4.28183	3.47755	2.28391	2.28391	1.98697
5.73233	5.17192	5.62617	2.98729	3.25293	2.50605	4.45617	4.00888	3.49693	2.93145	2.28391	2.45921
4.93565	6.24022	4.21242	2.02482	3.25293	2.02482	3.71642	3.61799	3.12365	1.98697	2.28391	1.98697
4.64916	7.03692	2.50605	2.02482	2.63887	3.25293	3.4548	3.9102	2.45921	1.98697	2.05403	2.28391
4.50543	6.24022	2.50605	2.98729	2.02482	2.02482	3.32472	3.61799	2.45921	2.93145	1.98697	1.98697
4.54942	5.17192	2.72176	2.02482	2.02482	2.02482	3.36444	4.00888	2.67088	1.98697	1.98697	1.98697
5.41308	5.88717	2.98729	2.02482	2.98729	2.02482	3.74418	4.68309	2.93145	1.98697	2.93145	1.98697
6.44933	4.65905	2.02482	2.02482	2.02482	2.02482	4.37415	4.57196	1.98697	1.98697	1.98697	1.98697
7.34225	4.65905	1.62646	2.02482	2.02482	2.02482	5.04875	4.57196	1.59606	1.98697	1.98697	1.98697
7.45154	3.9438	1.49365	2.98729	2.02482	2.02482	5.15976	3.87008	1.46573	2.93145	1.98697	1.98697
11.1087	4.21541	2.1077	2.98729	2.02482	2.02482	6.94179	3.12635	2.0683	2.93145	1.98697	1.98697
12.5745	4.04963	2.02482	2.98729	2.63887	2.50605	7.89898	2.75543	1.98697	2.93145	2.05403	2.45921
12.8415	3.25293	2.02482	2.98729	3.25293	2.98729	8.02384	2.28391	1.98697	2.93145	2.28391	2.93145
13.5146	2.98729	1.62646	2.98729	1.22811	2.50605	9.02532	2.93145	1.59606	2.93145	1.20516	2.45921
14.0545	2.02482	2.02482	2.02482	1.22811	2.24052	9.478	1.98697	1.98697	1.98697	1.20516	2.19864
13.4812	1.22811	1.62646	3.25293	1.22811	2.02482	9.8848	1.20516	1.59606	2.28391	1.20516	1.98697
13.0339	1.22811	2.02482	3.25293	1.22811	2.02482	9.30949	1.20516	1.98697	2.28391	1.20516	1.98697
11.9976	1.22811	2.98729	3.25293	1.84217	1.62646	9.185	1.20516	2.93145	2.28391	1.32651	1.59606
10.9653	0	2.98729	3.25293	1.22811	2.02482	8.43629	0	2.93145	2.28391	1.20516	1.98697
9.8713	1.22811	2.02482	4.21541	1.22811	1.22811	8.36647	1.20516	1.98697	3.12635	1.20516	1.20516
8.43565	1.22811	1.62646	4.04963	2.02482	2.45623	7.61608	1.20516	1.59606	2.75543	1.98697	1.67125
7.54595	2.02482	1.62646	3.25293	2.63887	2.02482	6.36815	1.98697	1.59606	2.28391	2.05403	1.98697
8.05925	4.21541	1.62646	4.04963	2.02482	2.02482	6.44643	3.12635	1.59606	2.75543	1.98697	1.98697
9.15097	5.96862	1.62646	3.25293	2.63887	4.21541	6.48472	4.28183	1.59606	2.28391	2.05403	3.12635
8.4983	7.64635	1.22811	2.02482	3.25293	2.02482	5.67229	5.33528	1.20516	1.98697	2.28391	1.98697
7.69139	9.11572	0	2.02482	2.02482	1.62646	5.4796	5.43487	0	1.98697	1.98697	1.59606
6.77519	13.7991	0.614056	2.98729	2.02482	1.22811	4.75765	6.59375	0.602578	2.93145	1.98697	1.20516
5.35593	13.3999	1.84217	2.02482	2.02482	3.25293	3.71441	6.59858	1.32651	1.98697	1.98697	2.28391
5.1263	11.7789	3.65128	2.02482	2.63887	3.86698	2.68566	5.8339	2.5003	1.98697	2.05403	2.33053
3.51316	8.20914	5.49335	2.98729	3.25293	2.63887	1.91222	4.43743	3.75321	2.93145	2.28391	1.84728
2.27632	6.05757	7.40935	2.98729	2.45623	3.12011	1.68367	3.31036	5.05275	2.93145	1.67125	2.12504
1.0934	5.27774	9.00728	3.25293	1.62646	4.42813	1.07131	2.94557	5.47223	2.28391	1.59606	2.4857
3.3159	4.48104	9.08873	2.98729	3.25293	5.1841	1.87576	2.52442	4.82197	2.93145	2.28391	2.93001
4.3736	4.21541	11.7789	4.48104	3.25293	4.48742	2.53141	3.12635	5.86667	2.52442	2.28391	3.06896
7.11573	2.98729	10.1011	6.6885	2.02482	4.35434	4.02087	2.93145	4.97998	3.31961	1.98697	2.97058
9.23894	2.02482	8.74628	7.65098	2.45623	3.99672	5.31046	1.98697	4.24018	3.9157	1.67125	2.71968
10.7739	2.45623	8.74329	5.27774	0.614056	3.33582	6.35033	1.67125	4.23831	2.94557	0.602578	1.92462
11.2019	2.02482	7.55734	3.25293	3.68434	3.25293	6.88531	1.98697	4.50443	2.28391	2.0055	1.77941
11.3899	2.98729	6.9311	5.01211	3.46863	3.73417	6.87078	2.93145	4.76427	3.47755	2.02116	2.17646
10.142	3.9438	5.49335	5.96862	2.85458	3.20001	6.17737	3.87008	3.75321	4.28183	1.96261	2.23995
9.63162	3.25293	4.87939	5.01211	2.85458	3.55764	5.37853	3.19212	2.71509	3.47755	1.96261	2.54287
8.25984	4.21541	6.67163	4.04963	3.25293	4.48742	4.53471	3.12635	3.43514	2.75543	2.28391	3.06896
6.39552	2.02482	6.63559	4.04963	1.22811	4.35434	3.62004	1.98697	3.74441	2.75543	1.20516	2.97058
2.70654	1.22811	6.63857	5.01211	1.22811	3.99672	1.87209	1.20516	3.74659	3.47755	1.20516	2.71968
3.08294	3.25293	6.58267	5.01211	0.614056	4.74658	1.7362	2.28391	4.29251	3.47755	0.602578	2.64663
0.663181	2.02482	6.28552	5.27774	1.84217	4.26534	0.649782	1.98697	4.78424	3.69456	1.32651	2.44117
0	2.45623	6.15333	6.24022	2.45623	3.86698	0	2.41031	4.93595	4.25009	1.67125	2.33053
0.663181	2.63887	4.65905	7.2027	0	4.04963	0.649782	2.05403	4.57196	4.97716	0	2.75543
0.663181	3.07028	5.17192	6.9311	0	5.01211	0.649782	1.74484	4.00888	4.76427	0	3.47755
0	5.8918	5.01211	7.2027	0	5.57027	0	2.96638	3.47755	4.17548	0	4.12914
0	7.03692	4.04963	5.01211	1.22811	5.88717	0	3.9102	2.75543	3.47755	1.20516	4.68309
0	8.77326	2.85458	4.21541	1.22811	5.17192	0	4.84893	1.96261	3.12635	1.20516	4.00888
0	9.21691	1.22811	3.25293	2.02482	5.44352	0	5.87291	1.20516	2.28391	1.98697	3.29287
0	10.1983	1.01241	4.04963	2.02482	3.25293	0	6.5184	0.993483	2.75543	1.98697	2.28391
0	12.0405	1.22811	5.01211	2.45623	4.48104	0	6.60391	1.20516	3.47755	1.67125	2.52442
0	11.8558	1.22811	5.17192	1.22811	1.62646	0	6.13698	1.20516	4.00888	1.20516	1.59606
0.663181	13.1713	1.22811	6.40003	1.22811	2.02482	0.649782	5.70826	1.20516	4.12953	1.20516	1.98697
1.75658	12.6072	1.01241	5.44352	2.02482	2.02482	1.2296	5.42549	0.993483	4.26385	1.98697	1.98697
2.70654	9.0389	1.22811	3.25293	2.02482	2.02482	1.87209	4.47449	1.20516	2.28391	1.98697	1.98697
2.79283	5.44352	1.84217	2.45623	2.63887	2.24052	2.15945	4.26385	1.32651	1.67125	2.05403	2.19864
2.51589	5.27774	1.22811	2.02482	2.02482	2.98729	2.46506	4.10806	1.20516	1.98697	1.98697	2.93145
2.65962	5.96862	0	2.45623	2.63887	2.98729	2.60588	4.28183	0	1.67125	2.05403	2.93145
2.51589	6.9311	1.84217	2.45623	2.02482	2.72176	2.46506	4.76427	1.32651	1.67125	1.98697	2.67088
3.45602	8.42484	3.03722	2.45623	2.02482	2.98729	2.41182	5.00146	2.18705	1.67125	1.98697	2.93145
3.79994	9.49315	2.63887	2.02482	1.22811	3.25293	2.60897	5.17197	2.05403	1.98697	1.20516	2.28391
4.98286	9.49315	3.25293	1.22811	1.22811	3.25293	3.32431	5.64946	2.28391	1.20516	1.20516	2.28391
6.01589	10.184	2.98729	3.25293	1.22811	2.02482	4.28128	7.0574	2.93145	2.28391	1.20516	1.98697
7.3081	12.9246	2.98729	3.25293	1.22811	3.25293	5.32579	8.33335	2.93145	2.28391	1.20516	2.28391
7.07581	12.6585	2.02482	4.04963	1.22811	2.45623	5.42007	7.52245	1.98697	2.75543	1.20516	1.67125
6.64491	10.4497	1.22811	3.25293	2.45623	3.68434	5.11418	6.1144	1.20516	2.28391	1.67125	2.0055
7.05214	7.46833	0	1.22811	1.22811	4.48104	4.59648	4.35292	0	1.20516	1.20516	2.52442
6.596	6.24022	1.22811	1.22811	1.22811	4.48104	3.59251	3.61799	1.20516	1.20516	1.20516	2.52442
7.3131	8.95591	2.02482	1.22811	1.22811	3.68434	3.06518	5.06031	1.98697	1.20516	1.20516	2.0055
7.20536	9.91839	2.50605	1.22811	1.22811	3.25293	2.89921	5.45508	2.45921	1.20516	1.20516	2.28391
6.73622	11.5901	2.50605	0	2.02482	1.62646	3.23376	6.41943	2.45921	0	1.98697	1.59606
7.73171	11.6091	2.02482	0	3.25293	1.22811	5.01047	6.71363	1.98697	0	2.28391	1.20516
10.4321	12.0405	1.62646	0	3.25293	2.45623	6.78469	6.60391	1.59606	0	2.28391	1.67125
9.96771	9.91242	2.24052	0	2.63887	1.22811	7.60823	5.61853	1.53209	0	2.05403	1.20516
9.19496	10.19	3.65128	0	1.22811	2.45623	5.98734	4.9431	2.5003	0	1.20516	1.42792
8.20591	9.22155	4.21541	0	2.63887	3.25293	4.90952	4.70235	3.12635	0	2.05403	1.77941
7.02622	7.11528	5.96862	0	1.84217	4.21541	4.11765	4.77998	4.28183	0	1.32651	2.3048
6.67907	4.92521	7.64635	0	1.22811	5.17192	4.459	4.83315	5.33528	0	1.20516	2.87999
3.88946	4.65905	5.96862	0	1.22811	5.27311	3.20056	4.57196	4.28183	0	1.20516	3.19384
2.1868	3.9438	4.21541	0	1.22811	4.92521	2.14262	3.87008	3.12635	0	1.20516	3.35118
2.65272	2.98729	4.21541	1.22811	0	4.65905	1.79916	2.93145	3.00332	1.20516	0	3.17008
2.1868	2.02482	5.44352	2.45623	0	5.17192	2.14262	1.98697	3.29287	1.67125	0	2.87999
3.22628	1.22811	3.86698	1.22811	0	4.21541	3.16109	1.20516	2.33053	1.20516	0	2.3048
4.92249	1.22811	3.25293	2.45623	0	2.63887	4.1967	1.20516	2.28391	1.67125	0	1.47278
6.12518	2.02482	2.02482	1.22811	1.22811	2.45623	5.00136	1.98697	1.98697	1.20516	1.20516	1.42792
7.59555	2.98729	2.85458	0	1.22811	1.22811	5.38781	2.93145	2.25725	0	1.20516	1.20516
8.25483	3.9438	4.61376	3.68434	1.22811	1.62646	5.32203	3.87008	3.28343	2.0055	1.20516	1.59606
9.85814	3.9438	5.43745	4.48104	1.22811	3.25293	5.04271	3.87008	4.08528	2.52442	1.20516	2.28391
10.2952	2.98729	5.31384	4.21541	2.02482	2.02482	4.45498	2.93145	4.299	3.12635	1.98697	1.98697
10.9224	3.25293	4.91548	5.17192	2.02482	3.25293	4.49517	2.28391	4.24081	4.00888	1.98697	2.28391
8.52517	2.98729	3.9438	7.11528	1.22811	3.25293	4.37667	2.93145	3.87008	4.77998	1.20516	2.28391
6.25868	2.98729	3.59837	7.11528	1.22811	2.45623	4.75567	2.93145	3.5311	4.77998	1.20516	1.67125
7.59527	2.02482	2.98729	5.17192	1.22811	1.84217	5.23766	1.98697	2.93145	4.00888	1.20516	1.32651
10.015	1.84217	2.98729	5.17192	1.22811	2.45623	6.08764	1.32651	2.93145	4.00888	1.20516	1.67125
11.2518	0	2.98431	5.88717	1.22811	2.85458	6.80289	0	2.92852	4.68309	1.20516	1.96261
11.5674	0	1.62646	6.95003	1.22811	2.45623	6.91551	0	1.59606	5.15447	1.20516	1.67125
12.0839	0	3.46863	6.68387	2.02482	1.22811	6.94581	0	2.02116	4.91447	1.98697	1.20516
12.818	0	2.24052	6.9311	2.02482	0.614056	6.86668	0	1.53209	4.76427	1.98697	0.602578
13.2479	0	3.51846	5.97459	2.45623	1.22811	6.54959	0	2.42329	4.06519	2.41031	0.835625
11.9015	0	4.69366	4.04963	2.02482	2.24052	5.65563	0	3.23735	2.75543	1.98697	1.53209
8.72565	1.22811	5.22483	5.44352	2.98729	2.72176	4.43441	1.20516	2.91298	3.29287	2.93145	1.64643
6.07626	2.02482	4.48094	4.21541	4.21541	4.21242	3.33003	1.98697	3.22665	3.12635	3.12635	2.40092
3.51316	2.02482	5.22483	6.24022	4.21541	5.05129	1.91222	1.98697	3.22928	3.61799	3.12635	2.86721
1.98954	1.22811	5.14493	3.25293	4.21541	5.04856	1.07754	1.20516	3.1268	2.28391	3.12635	3.06364
0	0	5.97459	3.25293	3.65128	4.65905	0	0	4.06519	2.28391	2.5003	3.17008
0.663181	0	8.15921	4.04963	2.63887	5.04856	0.649782	0	4.84975	2.75543	2.05403	3.06364
1.0934	0	6.63857	3.25293	2.63887	5.05129	1.07131	0	3.74659	2.28391	2.05403	2.86721
1.61314	4.29839	5.49345	4.04963	2.63887	4.21242	1.58055	2.05367	3.08389	2.75543	2.05403	2.40092
2.12965	7.08686	3.86698	3.25293	2.02482	3.33582	2.08663	3.38592	2.33053	2.28391	1.98697	1.92462
2.51589	9.49305	2.1077	3.25293	1.84217	2.24052	2.46506	4.56519	2.0683	2.28391	1.32651	1.53209
2.65962	11.5389	2.50605	1.22811	1.22811	1.84217	2.60588	5.73769	2.45921	1.20516	1.20516	1.32651
2.51589	13.9319	2.98729	2.02482	2.45623	1.22811	2.46506	6.91333	2.93145	1.98697	1.67125	1.20516
2.79283	14.4083	2.63887	2.02482	3.25293	0.614056	2.15945	7.53374	2.58954	1.98697	2.28391	0.602578
2.70654	15.2053	2.50605	1.22811	1.84217	0.614056	1.87209	7.62008	2.45921	1.20516	1.32651	0.602578
2.84998	14.0409	4.21541	1.22811	2.02482	1.22811	1.98902	7.04069	3.12635	1.20516	1.98697	1.20516
3.08294	11.2477	4.04963	1.22811	2.02482	1.62646	2.43205	5.93684	2.75543	1.20516	1.98697	1.59606
4.0329	9.8356	4.21541	1.22811	1.22811	2.85458	2.90414	4.69635	3.12635	1.20516	1.20516	1.96261
4.89334	5.44352	6.40003	1.22811	0.614056	2.85458	3.33911	3.29287	4.12953	1.20516	0.602578	1.96261
6.96907	2.02482	6.50122	2.45623	1.22811	3.25293	4.74074	1.98697	4.69326	1.67125	1.20516	2.28391
8.90485	1.22811	7.51363	1.22811	2.45623	2.45623	6.04573	1.20516	4.8754	1.20516	1.67125	1.67125
9.43775	0	6.44986	1.22811	0.614056	1.62646	5.95876	0	4.50479	1.20516	0.602578	1.59606
9.99825	0	5.97459	1.22811	2.45623	2.02482	6.07616	0	4.06519	1.20516	1.67125	1.98697
9.48496	0	6.24022	1.22811	1.22811	1.62646	5.48279	0	3.84999	1.20516	1.20516	1.59606
8.05925	0	5.75898	2.45623	2.02482	3.25293	4.43292	0	3.60329	1.67125	1.98697	2.28391
8.4487	0	5.70607	3.25293	2.24052	3.73417	4.60529	0	3.65203	2.28391	1.6842	2.69669
8.96561	0	6.79838	3.68434	1.22811	3.25293	4.26609	0	4.2421	2.0055	1.20516	2.28391
8.30537	0	6.24022	4.48104	2.24052	2.02482	3.91069	0	3.61799	2.52442	1.6842	1.98697
7.54273	0	5.01211	1.22811	1.22811	2.02482	4.1774	0	3.47755	1.20516	1.20516	1.98697
9.09872	0	4.82648	1.22811	0.614056	2.02482	5.27649	0	3.68697	1.20516	0.602578	1.98697
11.7108	1.22811	3.46555	1.22811	0	3.25293	6.39761	1.20516	3.40077	1.20516	0	2.28391
11.0142	2.02482	2.98729	1.22811	0	2.45623	7.01429	1.98697	2.93145	1.20516	0	1.67125
10.4842	2.98729	2.98729	2.63887	0	1.62646	6.65574	2.93145	2.93145	2.05403	0	1.59606
9.48173	3.9438	2.02482	4.21541	0	1.62646	5.72625	3.87008	1.98697	3.12635	0	1.59606
8.06247	4.65905	2.1077	3.68434	1.22811	1.62646	4.56059	4.57196	2.0683	2.65303	1.20516	1.59606
7.10929	6.15333	1.62646	3.25293	1.22811	1.22811	3.88533	4.93595	1.59606	2.28391	1.20516	1.20516
6.54879	6.68387	1.22811	4.21541	1.22811	1.22811	3.70119	4.91447	1.20516	3.12635	1.20516	1.20516
5.36615	8.15921	0.614056	3.25293	2.02482	1.22811	3.63965	4.84975	0.602578	2.28391	1.98697	1.20516
5.73894	8.95591	1.84217	2.63887	2.02482	1.22811	3.92433	5.06031	1.32651	2.05403	1.98697	1.20516
5.35593	9.67116	0	3.25293	2.98729	1.22811	3.71441	5.59164	0	2.28391	2.93145	1.20516
5.49937	9.11572	0	3.25293	2.02482	1.22811	3.49577	5.43487	0	2.28391	1.98697	1.20516
5.22243	9.3181	0	4.48104	2.02482	2.45623	4.14167	6.34017	0	2.52442	1.98697	1.67125
6.77881	10.0971	0	4.04963	2.02482	2.45623	4.82681	6.12728	0	2.75543	1.98697	1.67125
6.35814	9.67116	0	4.04963	2.02482	2.45623	5.04589	5.59164	0	2.75543	1.98697	1.67125
4.78927	8.95591	0	5.01211	1.22811	3.07028	4.69251	5.06031	0	3.47755	1.20516	1.74484
4.12903	7.46833	0	4.04963	2.45623	3.46863	4.0456	3.73825	0	2.75543	1.67125	1.89628
2.70654	5.27774	0	3.25293	2.85458	4.74658	2.65186	2.94557	0	2.28391	1.96261	2.64663
1.75658	5.44352	0.614056	2.98729	3.46863	5.22483	1.72109	3.29287	0.602578	2.93145	2.02116	2.91298
1.32636	7.19673	1.62646	2.02482	3.68434	3.55764	1.29956	4.38674	1.59606	1.98697	2.0055	2.54287
0.663181	9.14009	3.73417	2.98729	1.84217	5.71554	0.649782	5.07238	2.69669	2.93145	1.32651	3.23461
1.32636	9.40625	4.69366	3.25293	1.84217	6.01386	1.29956	5.30068	3.56403	2.28391	1.32651	2.93462
3.08294	5.88717	4.69366	4.21541	3.68434	3.20001	2.11297	4.68309	3.56403	3.12635	2.0055	2.23995
5.1263	5.17192	2.50605	4.04963	4.08269	2.72176	2.68566	4.00888	2.45921	2.75543	2.24601	1.86142
7.54273	4.21541	2.98729	5.01211	3.25293	1.01241	3.88067	3.12635	2.93145	3.47755	2.28391	0.993483
10.0015	4.04963	2.50605	5.01211	3.25293	0.614056	5.06701	2.75543	2.45921	3.47755	2.28391	0.602578
11.4207	4.21541	1.62646	3.25293	3.25293	2.45623	5.80583	3.12635	1.59606	2.28391	2.28391	1.67125
13.5675	2.98729	1.22811	2.45623	3.86698	3.07028	6.22392	2.93145	1.20516	1.67125	2.33053	1.74484
11.4913	2.98729	1.62646	3.25293	3.25293	1.84217	5.87321	2.93145	1.59606	2.28391	2.28391	1.32651
10.1449	2.02482	1.84217	4.21541	2.98729	2.45623	5.17028	1.98697	1.32651	3.12635	2.93145	1.67125
7.77569	2.02482	0.614056	3.25293	2.98729	1.22811	4.0064	1.98697	0.602578	2.28391	2.93145	1.20516
6.45266	4.21541	0.614056	4.48104	2.98729	0	3.23995	3.12635	0.602578	2.52442	2.93145	0
3.51316	5.01211	1.84217	4.48104	2.02482	1.22811	2.4592	3.47755	1.32651	2.52442	1.98697	1.20516
2.9395	7.2027	2.02482	4.04963	2.02482	1.22811	2.29691	4.17548	1.37771	2.75543	1.98697	1.20516
3.22305	6.07445	3.12011	3.25293	2.98729	0	2.30552	3.30651	2.12504	2.28391	2.93145	0
4.12903	3.68434	3.59837	3.25293	2.02482	1.84217	2.87227	2.0055	2.46053	2.28391	1.98697	1.32651
3.75302	3.25293	5.70607	5.01211	2.02482	2.45623	2.77591	2.28391	3.2359	3.47755	1.98697	1.67125
3.17907	5.01211	6.45593	4.04963	2.02482	1.22811	2.52294	3.47755	3.7606	2.75543	1.98697	1.20516
2.12965	6.9311	5.14493	4.04963	2.02482	0.614056	2.08663	4.76427	3.1268	2.75543	1.98697	0.602578
1.61314	7.64635	3.25293	3.25293	1.84217	3.68434	1.58055	5.33528	2.28391	2.28391	1.32651	2.0055
1.0934	7.19673	3.9997	2.45623	2.45623	3.68434	1.07131	4.38674	3.05882	2.41031	1.67125	2.0055
0.663181	6.24022	5.22781	4.21541	3.25293	3.68434	0.649782	3.61799	3.23186	3.12635	2.28391	2.0055
1.98954	5.01211	5.0951	4.21541	3.25293	3.68434	1.42854	3.47755	2.55577	3.12635	2.28391	2.0055
2.84998	5.88717	1.62646	5.17192	2.02482	3.68434	2.21292	4.68309	1.59606	4.00888	1.98697	2.0055
2.1868	3.9438	0.614056	2.98729	2.63887	2.45623	2.14262	3.87008	0.602578	2.93145	2.05403	1.67125
2.1868	4.21541	1.22811	5.17192	4.48104	2.02482	2.14262	3.12635	1.20516	4.00888	2.52442	1.98697
3.88946	2.02482	1.84217	4.82946	3.86698	1.22811	3.20056	1.98697	1.32651	3.15363	2.33053	1.20516
5.64604	2.02482	1.84217	4.21541	1.84217	1.22811	3.87156	1.98697	1.32651	3.12635	1.32651	1.20516
7.3131	1.22811	1.62646	5.27774	1.84217	1.22811	4.34069	1.20516	1.14195	2.94557	1.32651	1.20516
9.8762	2.45623	2.1077	6.07445	2.02482	0	5.43345	1.67125	1.56317	3.30651	1.98697	0
11.6619	4.48104	1.9719	6.07445	3.25293	0	6.08399	2.52442	1.93504	3.30651	2.28391	0
14.1778	5.01211	2.58596	4.48104	1.22811	0	6.69493	3.47755	2.00444	2.52442	1.20516	0
14.2842	5.96862	3.33582	3.25293	2.45623	0	6.96569	4.28183	2.35341	2.28391	1.67125	0
14.2405	5.01211	5.27774	2.02482	2.45623	0	6.85767	3.47755	2.94557	1.98697	1.67125	0
12.5276	5.44352	6.15733	2.02482	2.45623	1.22811	6.16243	3.29287	3.40902	1.98697	1.67125	1.20516
10.5751	7.99343	4.82946	2.98729	1.22811	0.614056	5.23282	4.62459	3.15363	2.93145	1.20516	0.602578
8.43887	9.91839	3.46555	2.98729	1.22811	0.614056	4.11589	5.45508	3.40077	2.93145	1.20516	0.602578
7.54606	12.3746	3.46555	2.98729	1.84217	1.22811	3.73913	5.54495	3.40077	2.93145	1.32651	1.20516
7.12245	11.0866	2.98431	2.98729	0	1.22811	3.46949	4.55754	2.92852	2.93145	0	1.20516
6.69252	10.4556	3.73417	2.63887	0	1.22811	3.68092	4.57333	2.69669	2.05403	0	1.20516
6.40212	11.1405	4.74658	2.02482	1.22811	2.45623	3.50873	5.66733	3.26702	1.98697	1.20516	1.67125
6.63508	14.7616	5.22781	2.02482	2.45623	1.22811	3.36202	7.66336	3.59606	1.98697	1.67125	1.20516
5.59912	15.1282	4.66369	3.25293	2.45623	1.84217	3.19077	8.3482	2.7877	2.28391	1.67125	1.32651
5.79609	14.3302	5.3108	3.25293	1.22811	2.24052	3.31112	8.756	2.47499	2.28391	1.20516	1.53209
6.01911	13.8562	4.08269	4.21541	1.22811	3.94987	3.73295	8.6462	2.24601	3.12635	1.20516	2.16094
4.83941	12.6585	6.85428	2.98729	1.22811	3.20001	3.47481	8.09665	3.62892	2.93145	1.20516	2.23995
3.94338	10.9997	3.73417	3.25293	1.22811	4.1717	2.40737	7.21259	2.69669	2.28391	1.20516	2.58214
2.84998	11.6731	5.62617	3.25293	2.63887	6.5453	2.21292	6.85936	3.49693	2.28391	2.05403	2.98266
1.32636	8.50166	6.02452	2.45623	2.63887	5.05129	1.29956	5.36724	3.56434	1.67125	2.05403	2.86721
0	5.97459	5.78597	2.45623	2.63887	6.40003	0	4.06519	4.0248	1.67125	2.05403	3.0457
0	4.04963	3.59837	5.70915	3.86698	6.2794	0	2.75543	3.5311	2.7235	2.33053	3.03542
1.98954	3.86698	4.21541	5.70915	3.65128	6.72794	1.42854	2.33053	3.12635	2.7235	2.5003	3.3198
1.0934	4.21541	2.50605	4.48104	3.25293	5.39981	1.07131	3.12635	2.45921	2.52442	2.28391	2.78215
1.61314	2.98729	3.73417	5.44352	4.48104	4.42813	1.58055	2.93145	2.69669	3.29287	2.52442	2.4857
2.79283	2.02482	2.24052	6.40003	4.48104	3.94987	2.15945	1.98697	2.19864	4.12953	2.52442	2.16094
3.60929	3.07028	2.02482	7.19673	2.63887	4.08269	2.64653	1.74484	1.98697	4.38674	2.05403	1.94967
4.93593	6.32321	3.60135	4.21541	2.63887	1.62646	3.02342	2.74242	2.96995	3.12635	2.05403	1.14195
7.72848	5.27774	3.12011	5.27774	3.25293	3.33582	3.64976	2.94557	2.50935	2.94557	2.28391	1.92462
9.53888	4.04963	2.02482	4.48104	2.85458	3.20001	4.39693	2.75543	1.98697	2.52442	1.96261	2.23995
10.2056	3.25293	1.62646	5.27774	3.25293	3.55764	4.82119	2.28391	1.59606	2.94557	2.28391	2.54287
11.2383	4.04963	1.22811	3.25293	1.22811	4.91883	5.63179	2.75543	1.20516	2.28391	1.20516	2.86092
11.6245	4.21541	0.614056	3.25293	2.02482	3.55764	6.16983	3.12635	0.602578	2.28391	1.98697	2.54287
10.3021	5.17192	2.45623	4.04963	1.84217	3.20001	6.12726	4.00888	1.67125	2.75543	1.32651	2.23995
10.2444	6.40003	2.45623	5.27774	2.45623	3.94987	5.80586	4.12953	1.67125	2.94557	1.67125	2.16094
9.19496	6.24022	2.02482	5.44352	2.45623	3.46863	5.28695	3.61799	1.98697	3.29287	1.67125	1.89628
8.16221	4.48104	2.63887	5.27774	0	3.07028	4.47204	2.52442	2.05403	2.94557	0	1.74484
7.92574	3.25293	1.84217	3.68434	0	3.25293	4.35743	2.28391	1.32651	2.0055	0	2.28391
9.33502	5.01211	2.45623	3.68434	1.22811	5.3108	4.4873	3.47755	1.67125	2.0055	1.20516	2.47499
8.01888	5.01211	3.86698	4.48104	1.62646	4.48104	4.19925	3.47755	2.33053	2.52442	1.59606	2.52442
7.78563	5.17192	5.0951	2.85458	2.02482	3.25293	3.92666	4.00888	2.55577	1.96261	1.98697	2.28391
8.00865	5.17192	5.3108	3.07028	2.63887	3.25293	4.22401	4.00888	2.47499	1.74484	2.05403	2.28391
8.29221	5.01211	5.36063	3.68434	2.45623	3.25293	4.94731	3.47755	3.06099	2.0055	1.67125	2.28391
7.73832	5.01211	7.06998	2.45623	3.68434	3.25293	5.4999	3.47755	3.44789	1.67125	2.0055	2.28391
9.06202	5.96862	6.24022	4.04963	3.68434	3.68434	6.24643	4.28183	3.61799	2.75543	2.0055	2.0055
11.0037	6.67163	5.00912	4.48104	4.08269	3.68434	6.61935	3.84924	3.47515	2.52442	2.24601	2.0055
10.479	6.07445	4.57005	3.25293	3.73417	4.48104	5.89879	3.30651	3.246	2.28391	2.69669	2.52442
9.5355	7.2027	4.82648	3.25293	4.04963	5.27774	4.69313	4.17548	2.89096	2.28391	2.75543	2.94557
8.43565	6.9311	5.75898	3.25293	4.48104	4.48104	4.71979	4.76427	3.26498	2.28391	2.52442	2.52442
9.01086	7.88761	6.24022	2.02482	3.73417	5.0951	5.14481	5.36684	3.61799	1.98697	2.69669	2.55577
9.69283	5.97459	6.79838	4.48104	4.69675	5.49345	5.6311	4.06519	4.2421	2.52442	2.28516	2.65022
11.1976	5.27774	5.62617	4.48104	5.3108	7.60115	5.9223	3.69456	3.49693	2.52442	2.47499	3.13893
13.068	5.17192	5.8918	2.98729	5.8918	7.24965	6.35122	4.00888	2.96638	2.93145	2.96638	3.41319
16.0843	5.44352	7.25263	6.40003	5.49345	7.60727	6.85043	3.29287	3.68902	4.12953	2.74096	3.60435
15.1059	6.24022	9.1746	6.40003	5.27774	8.17176	6.46	3.61799	4.64281	4.12953	2.94557	3.49512
14.5168	5.96862	10.1281	7.11528	5.27774	7.24198	6.83892	4.28183	5.46271	4.77998	2.94557	3.08501
10.2312	8.43081	8.90907	7.72933	4.48104	6.88435	6.10695	4.26987	4.58375	4.78411	2.52442	2.85764
8.82539	10.4497	6.10442	9.65296	6.24022	6.4061	5.2258	4.76714	3.88675	4.55271	3.61799	2.59694
7.78563	11.696	5.44352	8.69645	6.24022	5.92486	4.19326	5.81067	3.29287	3.84025	3.61799	2.39956
6.53896	14.0464	5.27774	7.46833	6.24022	6.32321	3.28688	6.47251	2.94557	3.73825	3.61799	2.74242
5.64604	14.8431	5.84187	5.70915	7.03692	5.70915	2.62375	6.60549	3.43709	2.7235	3.9102	2.7235
8.34935	15.5635	3.86698	4.48104	6.50586	5.70915	3.4765	6.45842	2.33053	2.52442	3.10623	2.7235
9.2455	15.9114	1.84217	4.21541	5.70915	5.70915	4.25538	6.31553	1.32651	3.12635	2.7235	2.7235
8.59215	15.6216	1.01241	5.44352	5.8918	5.70915	5.18704	6.66935	0.993483	3.29287	2.96638	2.7235
11.1848	12.2088	1.49365	5.27774	5.0951	5.70915	5.90869	6.38454	1.46573	2.94557	2.55577	2.7235
12.9575	10.9867	1.01241	4.48104	4.48104	5.70915	6.79423	6.20471	0.993483	2.52442	2.52442	2.7235
15.6042	9.22155	0.614056	6.50586	5.27774	7.28569	6.85056	5.63906	0.602578	3.10623	2.94557	3.44381
15.941	9.75415	2.45623	5.8918	6.32321	7.73397	6.85847	5.06719	1.67125	2.96638	2.74242	3.24179
16.5503	9.98725	4.29839	5.27774	5.27774	5.0951	7.16731	5.45786	2.05367	2.94557	2.94557	2.55577
17.3306	12.9571	4.87939	8.16538	9.75879	10.1902	6.74599	5.61986	2.71509	3.0285	3.64654	3.44893
20.7398	18.8745	10.5885	14.2398	11.0367	13.1944	6.68979	6.4202	4.20703	4.62646	4.1334	4.46451
28.3407	29.2217	20.9613	23.9425	20.7786	22.4549	7.52611	8.4023	6.98487	7.21719	5.62789	6.3848
38.6214	41.1325	38.1323	39.4643	35.842	37.2528	10.1564	11.9226	10.2886	9.79683	8.89817	8.9379
57.2922	59.6594	59.726	62.201	54.4222	58.6997	13.5777	16.0819	14.2746	13.8632	12.4909	13.39
80.3075	80.7151	82.6019	85.7399	78.2318	83.756	16.8953	19.2411	18.2234	17.9489	17.052	18.2454
110.363	105.533	108.125	113.652	108.728	113.378	22.1129	23.0696	22.1198	22.6284	22.6847	22.7541
134.425	130.67	134.461	141.462	138.801	145.471	26.2963	25.9091	26.5636	26.359	26.707	27.6074
156.149	154.662	158.258	165.674	168.149	177.051	29.6618	28.6646	29.525	29.6501	30.6803	31.0354
172.635	176.802	181.259	192.043	195.591	205.049	31.4595	30.9949	31.7448	31.4427	33.1118	33.1689
189.043	199.349	201.144	208.785	213.855	224.175	33.4145	32.4815	32.4262	32.2244	33.8516	33.7439
195.075	210.848	219.506	219.298	231.177	241.771	32.3161	33.2481	33.3046	32.3075	34.1177	33.5568
195.731	224.011	221.801	228.483	240.792	255.794	32.9301	33.1519	31.2806	31.344	33.682	32.4103
196.747	226.296	227.956	230.878	244.09	256.975	33.2836	32.4521	30.0469	31.0398	32.2643	30.924
195.802	221.685	225.7	227.849	243.896	255.099	33.3477	31.7357	28.9386	30.6035	31.7831	29.9378
198.303	221.066	224.234	226.986	241.286	248.341	34.6347	31.7128	28.5455	30.1199	31.1045	28.5433
199.087	216.279	221.199	223.134	239.178	242.329	36.1319	31.6162	28.8244	29.4125	29.8274	27.2051
200.984	210.73	215.467	221.649	237.65	235.677	35.5088	30.8571	28.3893	28.7131	29.1155	27.2125
200.827	206.321	205.981	214.961	231.418	229.78	34.6486	30.864	28.6213	28.2997	28.8089	26.5471
195.294	194.182	202.883	214.972	224.926	226.315	32.4054	30.4494	28.2045	27.2366	27.6651	25.9237
190.363	196.863	196.776	208.311	220.609	221.575	31.563	30.0209	27.15	26.8523	26.5122	25.9832
185.936	196.354	190.617	204.895	214.614	218.341	30.6141	28.8355	26.1821	26.0992	26.3742	25.7066
179.446	194.401	185.401	201.674	211.113	213.904	31.865	28.0661	25.3525	25.388	25.4153	25.366
173.027	192.796	187.084	198.402	203.32	209.7	31.428	27.3568	25.0989	25.0644	24.8571	25.2017
166.418	188.919	186.342	195.426	200.244	206.523	30.6711	25.7063	24.2673	24.0281	24.2675	24.3998
162.444	183.088	187.754	192.066	194.522	199.464	29.6292	24.6036	24.3751	23.2817	23.8224	24.0856
165.435	179.563	188.571	186.599	191.298	192.273	27.8973	23.2736	24.0185	23.0112	23.407	22.9364
166.697	176.776	185.429	182.977	186.287	185.283	24.9741	23.5483	22.9499	22.9925	22.7273	23.1148
167.361	171.698	177.366	179.595	180.779	176.143	23.8857	23.3157	20.6608	22.8314	22.9012	22.3137
168.747	164.648	170.532	174.86	174.653	174.894	22.2487	23.2166	20.4886	22.6907	22.8151	22.433
167.865	160.844	162.716	172.874	166.877	170.654	21.8737	23.1675	19.4493	22.27	22.2027	22.2908
162.082	156.636	154.826	163.265	163.34	167.667	23.052	21.2584	19.8332	21.7348	21.8063	21.6802
159.746	157.449	149.319	157.787	158.862	161.255	23.1184	21.3157	20.0483	21.7079	21.8938	21.6214
160.175	152.201	143.901	152.975	153.373	154.143	22.5601	19.5671	20.0083	21.1738	21.6041	21.475
153.365	146.027	140.39	148.807	148.819	147.61	21.7706	18.4897	19.973	20.764	21.54	21.528
144.736	141.853	138.013	145.111	144.522	143.998	20.7643	17.9356	19.665	20.4303	21.828	21.0181
144.638	137.453	136.673	140.305	139.678	136.955	20.6414	18.1951	19.3497	19.8045	21.7085	20.534
144.273	135.353	132.471	137.328	134.827	130.048	20.1115	18.7031	18.6932	20.0465	21.7176	20.2843
138.546	131.461	128.44	129.443	126.561	122.165	21.2781	19.4117	18.2073	19.4555	21.5337	19.8886
137.367	124.639	123.742	126.587	123.292	113.182	21.3799	19.3419	17.6497	19.5015	21.1935	19.2629
136.778	125.533	117.775	116.727	113.454	105.727	21.2586	19.5733	16.8805	19.7552	20.5331	18.994
135.186	120.226	111.582	108.567	106.453	97.1683	21.2445	18.9238	16.7995	19.4503	19.1211	18.1357
130.442	114.59	106.744	104.337	99.757	86.7451	20.49	18.6024	16.9194	18.8126	19.0136	17.1954
117.654	112.096	102.682	100.117	89.4498	78.5358	19.1097	18.9252	16.6741	18.6066	17.6958	17.0459
110.112	108.155	99.5051	90.7467	83.125	70.8386	18.0913	18.5311	17.0867	17.7357	17.0346	15.9195
104.66	109.055	98.6671	83.8215	77.1521	65.2199	17.62	18.6591	17.2076	16.9379	16.2769	14.789
102.693	104.973	95.1829	74.537	70.142	57.9574	15.8571	17.96	17.3296	15.6267	14.9692	13.8919
91.9938	97.126	91.8644	66.3565	64.5664	53.8595	14.3457	17.0319	17.2176	14.2309	14.2914	12.9598
89.9875	92.8349	87.6436	62.5635	60.1528	49.9484	14.6323	16.0165	17.3189	13.473	13.5225	12.2699
86.1294	90.4908	79.4969	59.5489	54.6347	46.014	13.9929	16.2947	16.9722	13.0957	12.7434	11.2529
81.701	83.4623	74.308	51.8097	49.4678	40.3154	14.2196	16.3334	16.674	12.2559	11.7237	10.4519
81.5803	79.3561	69.7368	44.9327	45.2547	38.0656	14.5462	16.2294	16.4355	11.9232	11.1498	9.48629
82.0534	74.1957	62.5673	43.6135	39.9725	34.541	14.3689	16.5667	15.4384	11.1993	10.7258	8.54088
83.5032	67.0371	56.1566	40.1228	36.7786	31.7169	14.8659	16.5312	14.5321	10.7222	10.1626	8.28379
80.198	63.833	52.2424	36.4248	32.8613	26.2787	14.9892	16.3914	13.5987	9.8981	8.91979	7.40379
80.5013	58.8844	48.6022	32.5489	28.9506	24.3362	15.877	16.0206	13.4356	9.09574	7.99054	7.07088
75.0468	53.3289	45.391	28.8036	26.6209	21.8362	16.9416	14.4119	12.7149	8.59403	7.56979	6.49356
70.0925	49.5764	43.722	27.3291	23.855	19.6772	17.294	13.8361	12.7738	8.08888	6.94354	5.99044
63.8803	48.2828	37.479	22.1394	19.7724	14.4524	15.4628	13.3186	12.5079	7.05524	6.52487	4.75465
61.1037	41.7336	37.2074	18.7746	14.3466	13.7254	15.4748	12.2408	12.3015	6.70444	5.48392	4.77735
53.4025	38.9059	33.1569	16.6339	13.47	12.5803	13.3521	11.9849	11.5472	6.45538	5.14158	4.2017
46.6416	36.5925	28.3269	14.8447	12.4306	12.7461	12.337	11.5382	10.9881	5.84363	4.42879	4.44198
43.8566	35.6136	25.4901	15.1961	11.9824	10.5555	12.619	11.5575	11.0595	5.8785	4.27991	3.91017
36.4313	34.8551	21.1723	16.4183	8.39786	9.49315	11.9711	11.7655	10.208	6.03652	3.70856	4.09908
34.4779	31.3487	21.1397	14.6773	9.57604	11.6808	11.4311	11.8008	10.5595	6.44836	4.17969	4.93075
34.6648	29.7545	23.0853	11.5719	7.86669	9.27745	10.6685	12.1264	10.556	5.53826	3.85816	4.05821
31.9757	26.7113	23.3244	11.5719	7.94957	10.3727	10.4346	11.2962	9.89748	5.53826	3.98499	4.36914
28.506	26.5635	21.8302	9.38732	7.94957	10.9838	10.2694	11.9188	9.66817	4.92242	3.98499	4.64261
26.5667	25.2128	22.37	10.5009	10.0573	11.3414	9.46863	12.2598	10.4014	5.54078	4.44562	4.95788
24.2011	24.2532	19.9351	12.5257	8.43081	11.4714	8.91117	11.9612	10.1666	5.75094	4.26987	5.64931
24.5705	20.5528	19.4258	12.1274	7.94957	10.9492	8.83436	11.2845	10.7062	5.6833	3.98499	5.52144
25.8332	19.7225	20.2988	10.6154	7.46833	11.5544	9.83085	10.8271	11.5073	4.98284	3.73825	5.29091
28.7421	18.7101	18.1458	9.22751	6.07445	11.1257	10.4622	10.1337	10.3571	4.50582	3.30651	4.88263
31.1373	22.3119	16.0757	7.9995	5.75898	11.6477	11.0524	10.5575	9.40673	3.84004	3.26498	4.86317
32.3422	24.3362	15.4618	7.70091	4.48104	11.3292	11.1713	11.25	9.56907	3.57051	2.52442	4.96315
31.111	22.8425	14.9489	6.10751	5.27774	10.5509	10.8223	12.4017	9.74488	2.89487	2.94557	5.18288
29.169	25.1874	13.406	2.45623	4.08269	8.60749	10.4706	13.5531	9.2744	1.67125	2.24601	4.62454
28.376	24.1612	12.5203	2.45623	3.68434	7.19673	9.9226	14.4694	8.92182	1.67125	2.0055	4.38674
25.9659	24.2393	11.4121	1.84217	3.68434	7.67797	9.01122	14.6643	8.20715	1.32651	2.0055	4.59987
23.3327	22.0601	10.8993	1.84217	5.0951	6.24022	8.44409	14.2624	7.72496	1.32651	2.55577	3.61799
20.347	18.6211	9.9368	2.02482	6.29015	4.48104	7.90458	12.9188	6.82826	1.98697	3.04427	2.52442
17.8751	17.2041	7.38144	4.21541	6.58874	4.48104	7.02782	11.2071	6.11177	3.12635	3.10381	2.52442
17.2706	17.7023	5.17192	4.61376	6.50586	5.44352	6.93131	10.4557	5.07524	3.28343	3.10623	3.29287
16.0745	16.8226	6.24022	5.01211	5.75898	4.48104	6.76657	10.2577	5.01869	3.47755	3.26498	2.52442
16.6874	16.8226	7.19673	7.67797	3.73417	3.07028	6.49836	9.32225	5.37869	4.59987	2.69669	1.74484
17.5378	17.3492	6.68387	8.15921	5.92177	1.22811	7.26186	8.81096	4.91447	4.84975	3.7051	1.20516
20.2864	14.5465	7.91251	6.18432	7.33253	2.02482	7.73436	7.71503	5.55543	4.37687	4.00049	1.98697
23.2072	12.9511	10.1026	5.01211	5.75898	2.02482	8.7155	6.26209	5.46508	3.47755	3.26498	1.98697
24.4792	11.9733	9.9368	5.27774	4.08269	2.02482	8.94008	6.0174	5.26856	2.94557	2.24601	1.98697
24.6964	13.0569	11.5948	6.24022	4.48104	3.86698	9.00536	6.17873	5.29859	3.61799	2.46076	2.33053
25.5512	14.2027	13.5197	6.24022	4.48104	5.27774	9.19382	6.61673	5.99438	3.61799	2.52442	2.94557
23.6327	15.4571	14.279	6.24022	4.48104	6.24022	8.78534	6.58183	6.36821	3.61799	2.52442	3.61799
21.6358	15.7996	16.2228	5.27774	4.96228	6.40003	8.12325	7.0126	7.20321	2.94557	2.89566	4.12953
15.3691	18.9893	15.6587	6.24022	6.23724	5.88717	5.93185	8.04915	7.01305	3.61799	3.61571	4.68309
13.9448	18.4587	14.8431	6.24022	7.47445	6.15333	4.98583	8.09222	6.60549	3.61799	4.39235	4.93595
11.4861	15.534	12.4215	7.2027	6.40003	5.88717	5.0521	7.26641	5.90532	4.17548	4.12953	4.68309
11.6751	13.8622	12.8997	7.03692	6.79838	5.17192	4.9689	6.46823	6.16181	3.9102	4.2421	4.00888
11.5612	12.6585	10.9807	7.03692	6.24022	5.44352	5.05829	6.14164	5.31145	3.9102	3.61799	3.29287
9.96743	10.9807	9.22751	7.2027	5.75898	3.25293	5.58568	5.31145	4.50582	4.17548	3.26498	2.28391
11.2488	8.26504	7.86669	7.2027	5.27774	3.68434	6.02404	4.01272	4.45632	4.17548	2.94557	2.0055
12.291	8.26504	7.46833	7.9994	6.15733	2.45623	5.79354	4.01272	4.35292	4.42467	3.35231	1.67125
13.1823	10.4497	7.9994	6.24022	5.6761	0.614056	5.31461	4.76714	4.42467	3.61799	3.10675	0.602578
15.0447	10.8993	8.69645	5.27774	5.6761	1.22811	5.80728	5.64261	4.44083	2.94557	3.10675	1.20516
13.6584	11.0591	6.24022	4.04963	7.03692	1.62646	5.89096	5.97889	4.25009	2.75543	3.9102	1.59606
12.0042	10.6277	5.97459	3.25293	8.0793	2.45623	5.74463	6.09729	4.06519	2.28391	4.60019	1.67125
12.4889	9.93732	5.96862	3.73417	7.19971	3.65128	6.23551	5.79863	4.28183	2.69669	4.17354	2.5003
12.7212	8.70868	6.68387	3.25293	7.2027	4.21541	6.18184	5.20553	4.91447	2.28391	4.17548	3.12635
12.3186	8.15921	5.96862	3.25293	6.23724	5.17192	6.13171	4.84975	4.28183	2.28391	3.61571	4.00888
16.2667	5.97459	5.01211	3.25293	5.00912	5.96862	7.2225	4.06519	3.47755	2.28391	3.47515	4.28183
13.3356	5.01211	6.24022	4.21541	4.21541	6.28552	6.42404	3.47755	3.61799	3.12635	3.12635	4.78424
14.6149	4.69366	6.50586	5.01211	3.25293	6.28552	6.33829	3.56403	3.82388	3.47755	2.28391	4.78424
14.7515	4.21541	5.8918	5.44352	3.46863	5.17192	6.0639	3.12635	3.71117	3.29287	2.46629	4.00888
15.3707	5.01211	5.97459	7.03692	4.21541	4.21541	6.69157	3.47755	4.06519	3.9102	3.12635	3.12635
15.2817	5.01211	6.9311	7.03692	4.69366	3.65128	7.17532	3.47755	4.76427	3.9102	3.56403	2.5003
18.6036	5.01211	8.15921	6.24022	5.17192	3.68434	7.55982	3.47755	4.84975	3.61799	4.00888	2.0055
18.5808	4.04963	8.61346	7.2027	3.9438	1.22811	7.45296	2.75543	4.42458	4.17548	3.87008	1.20516
15.4277	3.25293	8.26504	7.03692	5.88717	2.45623	6.59516	2.28391	4.01272	3.9102	4.68309	1.67125
12.676	2.02482	6.67163	6.24022	6.40003	1.22811	5.71099	1.98697	3.43514	3.61799	4.12953	1.20516
11.0982	2.02482	5.27774	6.07445	4.61376	1.22811	4.9958	1.98697	2.94557	3.30651	3.28343	1.20516
7.02299	3.25293	4.53087	6.07445	4.04963	1.22811	3.97486	2.28391	3.10159	3.30651	2.75543	1.20516
7.92236	5.01211	3.65128	5.27774	4.13252	1.22811	4.00433	3.47755	2.5003	2.94557	2.87979	1.20516
6.64992	5.01211	3.25293	5.97469	3.12011	3.07028	3.46034	3.47755	2.28391	3.41965	2.50935	1.74484
6.596	5.97459	4.04963	4.53087	2.02482	3.25293	4.05385	4.06519	2.75543	3.10159	1.98697	2.28391
7.10929	6.9311	5.01211	6.24022	2.45623	4.21541	4.61973	4.76427	3.47755	3.61799	1.67125	3.12635
9.35145	6.9311	6.9871	5.44352	4.08269	5.17192	5.78145	4.76427	3.4042	3.72283	2.24601	4.00888
10.1554	5.49335	8.09926	6.24022	4.48104	5.88717	6.09583	3.75321	3.73764	3.61799	2.52442	4.68309
11.0509	6.50586	8.26504	6.24022	6.67163	4.92521	6.21632	3.10623	4.01272	3.61799	3.43514	4.83315
10.5751	7.30256	6.50586	7.2027	3.9438	4.65905	5.83272	3.43989	3.10623	4.17548	3.87008	4.57196
10.1953	9.22751	4.04963	5.96862	5.88717	3.9438	5.53791	4.50582	2.75543	4.28183	4.68309	3.87008
9.15587	9.91242	5.27774	6.24022	5.88717	2.98729	5.08392	5.61853	2.94557	3.61799	4.68309	2.93145
6.73944	12.571	6.24022	5.27774	5.88717	2.02482	3.8201	7.39002	3.61799	2.94557	4.68309	1.98697
3.94338	11.1405	5.6761	4.08269	5.17192	2.45623	2.69178	6.46571	3.10675	2.24601	4.00888	1.67125
2.41976	9.93732	6.07445	3.25293	5.44352	1.22811	1.81416	5.79863	3.30651	2.28391	3.29287	1.20516
3.51316	9.9368	6.24022	3.25293	4.87939	1.22811	2.4592	5.26856	3.61799	2.28391	2.71509	1.20516
3.51316	10.0182	5.75898	3.25293	5.8918	2.02482	2.4592	4.91284	3.60329	2.28391	2.96638	1.98697
4.55264	10.0242	6.15733	5.27774	6.24022	2.98729	3.36735	4.72503	3.66821	2.94557	3.61799	2.93145
5.58567	9.70279	6.02452	7.30256	6.24022	2.98729	4.31891	4.89441	3.35662	3.43989	3.61799	2.93145
6.01589	7.91198	6.37304	8.09926	7.19673	2.98729	4.28128	4.99964	3.47245	3.73764	4.38674	2.93145
5.64604	6.95003	5.6761	9.06174	8.60749	2.98729	3.47685	5.15447	3.10675	4.26407	4.62454	2.93145
5.55652	6.68387	5.62617	9.22751	9.00584	4.48104	3.0389	4.91447	3.49693	4.50582	4.66631	3.3684
5.64282	7.19673	6.23724	10.19	10.2669	4.21541	3.13099	4.38674	3.99804	4.9431	5.15016	3.12635
7.06853	7.03692	7.0761	10.9807	11.1435	5.17192	4.06192	3.9102	4.28606	5.31145	5.50388	4.00888
8.07269	7.03692	6.27668	11.9492	12.3807	7.62814	4.43371	3.9102	4.4823	5.51429	6.0052	4.23358
7.06853	7.19673	5.88717	10.9807	11.1465	8.26504	4.06192	4.38674	4.68309	5.31145	5.50527	4.01272
6.16255	6.40003	6.76738	9.22751	11.4121	9.22751	3.47864	4.12953	4.94438	4.50582	5.174	4.50582
4.31968	7.03692	6.32624	7.60105	10.7981	9.49315	3.03005	3.9102	4.59564	4.28408	5.11314	4.09908
5.64604	7.03692	5.49036	7.46833	10.0242	7.30256	3.47685	3.9102	3.87214	3.73825	4.72503	3.43989
5.55652	6.40003	5.17798	8.69645	9.54298	7.46833	3.36337	4.12953	3.07107	3.84025	4.47561	3.73825
5.41308	7.11528	5.27774	7.89974	8.34792	6.24022	3.74418	4.77998	2.94557	3.55607	4.04888	3.61799
5.58567	8.17814	7.46833	8.69645	6.29015	5.01211	4.31891	5.23343	3.73825	3.84025	3.04427	3.47755
5.03178	7.91198	7.03692	8.42484	4.66369	5.27774	4.93011	4.99964	3.9102	4.47674	2.7877	2.94557
5.31923	7.19673	7.03692	8.8232	2.45623	4.96228	5.21176	4.38674	3.9102	4.57426	1.67125	2.89566
5.69496	6.24022	7.59508	8.53067	2.45623	4.48104	4.94583	3.61799	4.49025	4.19455	1.67125	2.52442
4.92249	5.6761	5.44352	6.67163	2.45623	3.25293	4.1967	3.10675	3.29287	3.43514	1.67125	2.28391
3.88946	5.44352	3.86698	4.21541	2.45623	3.25293	3.20056	3.29287	2.33053	3.12635	1.67125	2.28391
2.84998	4.21541	4.96228	4.21541	2.45623	4.08269	2.21292	3.12635	2.89566	3.12635	1.67125	2.24601
2.65272	5.57027	6.50586	4.21541	2.85458	5.0951	1.79916	4.12914	3.10623	3.12635	1.96261	2.55577
0	5.88717	5.70915	4.04963	2.85458	6.45593	0	4.68309	2.7235	2.75543	1.96261	3.37961
1.32636	5.88717	1.84217	3.25293	3.25293	8.69038	1.29956	4.68309	1.32651	2.28391	2.28391	4.53823
1.75658	5.17192	1.22811	2.45623	4.34822	9.08718	1.72109	4.00888	1.20516	1.67125	2.73228	5.05503
2.1868	4.21541	0.614056	5.70915	6.63857	8.21669	2.14262	3.12635	0.602578	2.7235	3.74659	5.11285
2.84998	3.25293	1.22811	4.91245	6.07445	8.86263	2.21292	2.28391	1.20516	2.26699	3.30651	4.66105
4.60656	1.22811	0.614056	1.84217	6.07445	6.54493	2.62451	1.20516	0.602578	1.32651	3.30651	3.77788
5.1263	1.22811	0	3.25293	4.56393	5.83889	2.84471	1.20516	0	2.28391	2.58601	2.93444
4.31645	1.22811	0	2.45623	3.46863	4.56393	2.92784	1.20516	0	1.67125	1.89628	2.20298
4.27247	1.22811	0	3.25293	1.84217	3.65128	2.94705	1.20516	0	2.28391	1.32651	2.23789
3.98598	2.02482	1.22811	4.21541	0.614056	3.25293	2.86309	1.98697	1.20516	3.12635	0.602578	2.28391
4.27247	2.98729	0	2.63887	3.68434	3.03722	2.68977	2.93145	0	2.05403	2.0055	2.18705
3.88623	3.9438	0.614056	6.05757	3.25293	3.51846	2.35937	3.87008	0.602578	3.31036	2.28391	2.42329
5.21582	5.88717	3.07028	5.70915	2.85458	5.22483	2.90773	4.68309	1.74484	2.7235	1.96261	2.91298
3.2802	5.17192	3.46863	4.48104	2.85458	4.35434	2.35526	4.00888	1.89628	2.52442	1.96261	2.97058
4.26586	2.98729	5.49345	4.04963	1.84217	5.71554	2.5793	2.93145	2.65022	2.75543	1.32651	3.23461
4.31645	4.21541	6.67163	4.04963	1.84217	4.78575	2.92784	3.12635	3.43514	2.75543	1.32651	2.75589
5.35593	6.24022	6.18432	4.04963	3.65128	7.68106	3.71441	3.61799	4.08293	2.75543	2.5003	3.21371
5.87244	7.03692	7.55122	6.24022	4.53087	8.96198	4.40051	3.9102	4.64849	3.61799	3.10159	3.91109
6.78836	8.15921	7.67797	3.25293	5.01211	9.43725	5.15374	4.84975	4.59987	2.28391	3.47755	4.51623
7.07581	9.83097	6.72146	3.25293	4.04963	9.8356	5.42007	5.93204	3.87804	2.28391	2.75543	4.69635
6.64491	9.58427	4.61077	4.48104	4.48104	7.03692	5.11418	6.52398	3.16223	2.52442	2.52442	3.9102
6.38896	10.8124	4.42813	2.45623	4.48104	5.27774	4.58741	6.56832	2.4857	1.67125	2.52442	2.94557
6.16578	9.83097	4.13252	3.68434	4.87939	6.50586	4.18675	5.93204	2.81243	2.0055	2.71509	3.10623
5.40985	8.15921	4.04963	5.27774	5.27774	7.46833	3.74159	4.84975	2.75543	2.94557	2.94557	3.73825
6.78175	6.24022	2.85458	6.24022	6.6885	8.34803	4.32754	3.61799	1.96261	3.61799	3.31961	3.24353
6.54585	5.27774	1.22811	7.99343	5.70915	6.14056	5.4047	2.94557	0.835625	4.62459	2.7235	2.47886
7.35208	4.82946	1.22811	9.67116	5.70915	4.91245	5.77716	3.15363	1.20516	5.59164	2.7235	2.26699
7.48558	3.9438	2.63887	8.95591	6.10751	4.48104	5.56597	3.87008	2.05403	5.06031	2.89487	2.52442
7.11251	3.60135	2.63887	9.57594	6.32321	4.48104	4.94037	2.96995	1.84728	4.87366	2.74242	2.52442
7.0653	2.63887	3.51846	10.7981	6.93727	5.70915	4.74753	2.05403	2.42329	5.11314	2.88972	2.7235
7.44493	2.02482	5.09201	7.46833	7.55132	4.48104	4.92612	1.98697	3.46514	3.73825	2.89794	2.52442
6.02905	2.02482	5.00912	7.30256	5.70915	3.86698	3.88566	1.98697	3.47515	3.43989	2.58134	2.33053
5.93293	1.22811	6.10442	8.26504	6.6885	3.25293	3.31491	1.20516	4.40033	4.01272	3.19581	2.28391
5.03678	3.25293	4.34822	7.30256	5.49345	3.25293	2.99821	2.28391	2.73228	3.43989	2.65022	2.28391
3.97909	3.25293	3.25293	6.24022	3.07028	2.02482	2.15508	2.28391	2.21334	3.61799	1.74484	1.98697
5.26974	1.22811	2.63887	4.48104	3.25293	4.48104	2.91824	1.20516	2.05403	2.52442	2.28391	2.52442
4.17634	1.22811	2.50605	4.29839	3.25293	4.48104	2.50668	1.20516	2.45921	2.68962	2.28391	2.52442
3.88946	1.22811	2.02482	4.21541	3.25293	6.19039	3.20056	1.20516	1.98697	3.12635	2.28391	3.06362
5.35271	3.25293	3.12011	4.21541	4.48104	4.48104	4.26511	2.28391	3.06179	3.12635	2.52442	2.52442
6.64491	4.48104	4.30143	3.25293	5.27774	3.68434	5.11418	2.52442	4.22102	2.28391	2.94557	2.0055
7.44888	5.27774	3.9438	2.02482	4.48104	3.68434	5.53265	2.94557	3.87008	1.98697	2.52442	2.0055
7.54766	7.9994	5.44053	3.25293	4.48104	3.68434	5.41939	4.42467	3.70638	2.28391	2.52442	2.0055
7.5821	8.95591	6.10442	2.02482	4.48104	3.68434	4.83276	5.06031	3.88675	1.98697	2.52442	2.0055
6.83557	11.0591	5.01211	2.45623	4.48104	3.07028	4.00813	5.97889	3.47755	2.41031	2.52442	1.74484
4.97964	8.60285	4.53087	2.98729	4.08269	4.91245	2.96065	5.87531	3.10159	2.93145	2.24601	2.26699
3.60268	8.86902	4.48104	4.21541	3.25293	4.91245	2.06932	6.07437	2.52442	3.12635	2.28391	2.26699
2.1868	7.64635	3.25293	5.01211	1.62646	4.48104	1.48316	5.33528	2.28391	3.47755	1.59606	2.52442
2.27632	6.9311	5.01211	7.2027	1.84217	4.48104	1.68367	4.76427	3.47755	4.17548	1.32651	2.52442
2.12965	5.01211	5.17192	7.2027	3.68434	2.45623	2.08663	3.47755	4.00888	4.17548	1.58549	1.67125
2.51589	3.25293	4.21541	7.19673	3.46863	3.68434	2.46506	2.28391	3.00332	4.38674	1.89628	2.0055
3.3228	2.45623	5.22781	7.99343	4.66369	4.91245	3.25566	1.67125	3.23186	4.62459	2.7877	2.26699
3.60929	2.02482	5.78597	6.24022	5.8918	3.68434	3.53637	1.98697	4.0248	3.61799	2.96638	2.0055
3.74279	2.98729	6.40003	6.50586	5.27774	3.68434	3.66717	2.93145	4.12953	3.10623	2.94557	2.0055
3.22628	2.02482	3.9997	7.30256	5.49345	2.45623	3.16109	1.98697	3.05882	3.43989	2.74096	1.67125
2.70654	2.02482	3.03722	7.03692	6.67163	3.07028	2.65186	1.98697	2.18705	3.9102	3.43514	1.74484
2.79283	4.21541	1.84217	9.22155	6.05757	4.48104	2.73641	3.12635	1.32651	4.70235	3.31036	2.52442
4.27247	8.42484	1.84217	9.22155	6.67163	4.48104	3.56884	4.47674	1.32651	4.70235	3.43514	2.52442
8.38506	11.2523	3.68434	6.24022	7.28569	5.44352	4.11262	5.49581	2.0055	3.61799	3.44381	3.29287
11.8625	14.9305	5.0951	6.6885	6.67163	6.53583	4.76003	7.35798	2.55577	3.31961	3.32356	3.71773
13.2459	17.5588	4.29839	5.70915	4.82946	5.92177	4.96404	9.06944	2.05367	2.7235	3.15363	3.7051
15.2613	21.1562	4.48104	4.48104	4.04963	6.40003	6.14036	11.2094	2.37035	2.52442	2.75543	4.12953
15.0042	20.4835	4.87939	3.86698	3.25293	5.62318	6.28568	12.1578	2.47556	2.33053	2.28391	3.98459
15.8656	21.6873	5.97469	2.02482	4.48104	4.21541	6.73797	12.7248	2.83289	1.98697	2.52442	3.12635
14.4305	19.4778	3.94987	2.45623	3.68434	4.21541	6.49728	12.304	2.16094	1.67125	2.0055	3.12635
12.9279	17.8304	3.86698	2.45623	3.68434	5.92486	5.89508	10.9786	2.15053	1.67125	2.0055	2.87134
9.63162	16.4432	3.73417	2.45623	3.07028	6.72156	5.17581	9.34584	2.55304	1.67125	1.74484	3.23466
10.7222	12.1274	4.34822	5.70915	2.45623	6.93727	4.92621	7.15314	2.73228	2.7235	1.67125	2.88972
10.3015	7.19673	5.75898	7.30256	4.29839	3.94987	5.04281	5.37869	3.60329	3.43989	2.05367	2.88763
7.19881	5.97459	4.69366	9.22751	4.48104	4.48104	4.26969	4.06519	3.56403	4.50582	2.52442	2.52442
5.35593	7.19673	6.71848	10.184	5.49345	4.48104	3.93234	4.38674	3.99329	5.12293	2.74096	2.52442
3.79994	5.88717	7.9994	12.8183	4.87939	3.25293	2.81839	4.68309	4.42467	6.45035	2.71509	2.28391
2.41976	3.9438	7.2027	12.1279	4.04963	3.25293	1.81416	3.87008	4.17548	6.17788	2.75543	2.28391
1.32636	4.21541	5.96862	13.3311	2.45623	3.68434	1.29956	3.12635	4.28183	6.79355	1.67125	2.65303
1.0934	5.27774	4.82946	11.1465	3.25293	5.70915	1.07131	2.94557	3.15363	5.50527	2.28391	2.7235
3.60268	7.9994	5.49345	9.57594	3.25293	4.48104	2.53411	4.42467	2.65022	4.87366	2.28391	2.52442
5.40985	10.184	6.29015	7.03692	4.48104	5.44352	3.74159	5.12293	3.04427	3.9102	2.52442	3.29287
7.3553	11.8558	5.62617	4.91245	4.48104	4.96228	5.02928	6.13698	3.49693	2.85583	2.52442	2.89566
8.51861	14.5964	5.78597	2.02482	4.48104	4.69675	5.7776	7.14824	4.0248	1.98697	2.52442	2.6869
9.1608	14.5964	4.95621	3.86698	3.25293	4.48104	6.24586	7.14824	3.95838	2.33053	2.28391	2.52442
8.54228	13.7748	5.095	3.25293	3.25293	2.45623	5.98026	6.87711	3.52206	2.28391	2.28391	1.67125
7.3081	9.91839	5.75898	3.25293	3.65128	3.68434	5.32579	5.45508	3.26498	2.28391	2.5003	2.0055
5.35271	9.49315	6.19039	3.86698	3.86698	1.22811	4.26511	4.09908	3.06362	2.33053	2.33053	1.20516
4.55264	7.73397	4.56393	3.25293	4.91245	1.84217	3.36735	3.67773	2.91922	2.28391	2.26699	1.32651
2.84998	6.24022	4.48104	4.04963	4.48104	3.46863	2.21292	3.61799	2.52442	2.75543	2.37035	1.68575
1.98954	3.25293	6.45593	3.25293	3.86698	5.17798	1.42854	2.28391	3.45123	2.28391	2.16269	2.61591
1.0934	2.45623	7.94659	3.25293	2.63887	5.44053	1.07131	1.67125	4.09727	2.28391	2.05403	3.29034
2.9395	0	7.8637	3.68434	2.02482	7.50751	2.00395	0	3.85608	2.0055	1.98697	4.12964
5.44556	1.22811	6.58874	7.73397	2.02482	8.11885	3.04181	1.20516	3.15452	3.24179	1.98697	4.66351
6.2197	2.02482	3.65128	6.50586	2.02482	7.11528	3.15091	1.98697	2.23789	3.10623	1.98697	4.77998
8.7828	2.98729	2.85458	8.43081	1.22811	7.68744	4.09949	2.93145	1.61508	4.26987	1.20516	4.80461
9.95927	3.9438	3.68434	9.38732	2.02482	7.8728	4.85164	3.87008	2.0055	4.92242	1.98697	4.52999
10.5883	4.65905	4.48104	9.38732	5.44352	7.648	5.86011	4.57196	2.52442	4.92242	3.29287	4.35679
12.4315	4.92521	6.24022	9.14009	4.48104	8.39786	7.58641	4.83315	3.61799	5.07238	2.52442	4.10257
12.4315	5.88717	9.38732	9.14009	4.66369	7.7838	8.04933	4.68309	4.92242	5.07238	2.7877	3.70734
13.6679	5.96862	9.35271	7.62814	5.49335	7.2827	8.43799	4.28183	5.65555	4.23358	3.75321	3.73331
13.5688	4.21541	10.6277	7.46833	4.53087	7.02627	8.35369	3.12635	6.09729	3.73825	3.10159	3.72355
11.5284	4.48104	9.11572	6.50586	5.01211	7.64059	7.27562	2.52442	5.43487	3.10623	3.47755	4.24436
8.96883	1.22811	8.15921	4.48104	4.04963	6.75765	6.30088	1.20516	4.84975	2.52442	2.75543	4.4528
8.9114	1.22811	5.62318	4.61376	4.04963	4.91548	5.53251	1.20516	3.98459	3.28343	2.75543	4.24081
9.10866	3.25293	5.44352	4.21541	4.04963	5.79842	5.38183	2.28391	3.29287	3.12635	2.75543	4.03634
10.0149	5.01211	5.75898	3.25293	4.48104	4.57005	5.98205	3.47755	3.26498	2.28391	2.52442	3.45011
10.3845	6.9311	4.21541	5.44352	5.0951	3.81407	6.35157	4.76427	3.12635	3.29287	2.55577	2.76707
10.8705	7.91198	5.01211	6.67163	5.70915	1.49365	6.91504	4.99964	3.47755	3.43514	2.7235	1.46573
9.96477	8.60955	5.17192	7.03692	4.21541	2.85458	6.7752	5.10266	4.00888	3.9102	3.12635	1.96261
9.43775	5.17192	4.30143	6.85428	3.25293	2.85458	6.01699	4.00888	4.22102	3.62892	2.28391	1.96261
8.05925	2.98729	4.82946	5.44352	4.48104	3.94987	4.90556	2.93145	3.68973	3.29287	2.52442	2.16094
8.0658	3.86698	4.21541	5.78597	4.48104	5.22483	3.77978	2.33053	3.12635	4.0248	2.52442	2.91298
5.93293	3.68434	4.21541	5.0951	2.02482	5.79816	2.68486	2.0055	3.12635	3.39196	1.98697	2.95166
4.92904	2.45623	5.01211	5.44352	2.63887	6.72794	2.36404	1.67125	3.47755	3.29287	2.05403	3.3198
5.2126	2.45623	4.34822	5.70915	2.02482	7.69016	2.61594	1.67125	2.73228	2.7235	1.98697	3.38416
7.21197	1.84217	3.03722	6.07445	1.84217	8.42484	3.41997	1.32651	2.18705	3.30651	1.32651	3.50205
6.45955	3.86698	4.13252	5.27774	1.22811	8.30421	3.73167	2.33053	2.81243	2.94557	1.20516	3.49571
7.87515	4.66369	5.49036	5.70915	2.45623	7.95606	4.14127	2.7877	3.75099	2.7235	1.67125	3.44404
6.306	5.97459	5.97459	5.27774	2.45623	7.85603	3.69354	4.06519	4.06519	2.94557	1.67125	3.09047
5.21582	7.81079	5.9716	6.24022	3.25293	6.88435	3.39407	4.92469	4.06316	3.61799	2.11237	2.85764
5.2126	6.9311	6.40913	7.19673	2.45623	3.94987	3.39121	4.76427	4.37645	4.38674	1.67125	2.16094
6.92519	5.97459	7.19971	7.19673	2.63887	2.63887	4.20587	4.06519	4.17354	4.38674	2.05403	1.84728
7.26618	5.01211	5.97459	6.40003	3.25293	2.63887	4.30286	3.47755	4.06519	4.12953	2.28391	2.05403
8.59215	5.01211	5.01211	5.88717	4.61376	2.45623	4.90506	3.47755	3.47755	4.68309	3.28343	1.67125
10.2784	5.01211	3.25293	7.62814	5.0951	2.85458	5.9118	3.47755	2.28391	4.23358	2.55577	1.96261
11.9976	3.25293	2.85458	5.44352	6.05757	2.85458	6.7814	2.28391	1.96261	3.29287	3.31036	1.96261
14.3839	1.22811	4.48104	3.25293	6.45593	4.48104	8.24738	1.20516	2.52442	2.28391	3.45123	2.52442
17.3202	0	6.10751	2.45623	6.93727	3.25293	9.18636	0	2.89487	1.67125	3.3715	2.28391
18.9766	0	8.26504	2.45623	5.27774	3.25293	9.85615	0	4.01272	1.67125	2.94557	2.28391
20.3373	1.22811	8.74628	1.22811	3.86698	3.25293	10.2779	1.20516	4.24018	1.20516	2.33053	2.28391
20.9628	1.22811	10.4995	3.86698	2.63887	3.25293	10.3161	1.20516	5.09418	2.33053	2.05403	2.28391
21.2031	1.22811	10.418	3.68434	3.68434	2.85458	10.0953	1.20516	5.43833	2.0055	2.65303	1.96261
22.2019	1.22811	11.1654	3.25293	3.25293	4.08269	10.0222	1.20516	5.84572	2.28391	2.28391	2.24601
19.8375	1.22811	10.1026	4.82946	2.63887	4.48104	8.8167	1.20516	5.46508	3.15363	2.05403	2.52442
19.5337	1.22811	8.8232	6.40003	2.63887	3.68434	8.44672	1.20516	4.57426	4.12953	2.05403	2.0055
17.3586	1.84217	8.08239	5.44352	3.60135	2.85458	7.73406	1.32651	3.74138	3.29287	2.96995	1.96261
16.4673	2.02482	5.27774	5.44352	3.25293	2.02482	7.65334	1.98697	2.89119	3.29287	2.28391	1.98697
14.8046	5.44352	4.48104	6.05757	5.0951	3.25293	7.63813	3.29287	2.52442	3.31036	2.55577	2.28391
15.9393	9.22155	3.12011	6.24022	4.48104	4.48104	8.14723	4.70235	2.25983	3.61799	2.37035	2.52442
15.3641	11.9432	2.58596	4.21541	5.70915	4.48104	7.39534	5.67612	2.00444	3.12635	2.58134	2.52442
13.4286	14.8187	2.94358	3.25293	7.73397	4.82946	6.34372	6.88851	2.88856	2.28391	3.24179	3.15363
11.7257	15.5583	3.34193	4.48104	6.93727	5.49345	5.74203	7.50452	3.27946	2.52442	2.88972	2.65022
9.48507	14.7562	3.46555	4.48104	6.14056	5.57634	5.12669	7.41362	3.40077	2.52442	2.47886	2.59638
8.73587	11.5901	2.98729	6.07445	5.27774	6.88435	5.01672	6.41943	2.93145	3.30651	2.94557	2.85764
7.72848	11.1405	3.86698	5.27774	4.48104	6.01386	4.70739	5.66733	2.33053	2.94557	2.52442	2.93462
6.306	8.43081	1.84217	6.50586	4.26534	6.94365	4.05795	4.60959	1.32651	3.10623	2.53939	3.37567
8.0658	7.30256	1.22811	6.07445	5.70915	5.79816	4.01337	3.43989	0.835625	3.30651	2.7235	2.95166
7.82962	5.70915	2.45623	4.91245	4.48104	5.22483	3.95889	2.7235	1.67125	2.85583	2.52442	2.91298
8.01848	4.48104	2.02482	3.25293	2.02482	4.74658	4.53274	2.52442	1.98697	2.28391	1.98697	2.64663
9.71176	4.48104	2.98729	7.46833	2.63887	4.26534	5.47224	2.52442	2.93145	3.73825	2.05403	2.44117
12.4833	4.48104	2.98729	6.50586	2.63887	3.86698	7.0552	2.52442	2.93145	3.10623	2.05403	2.33053
13.9084	6.24022	3.9438	8.26504	2.02482	4.21541	7.92402	3.61799	3.87008	4.01272	1.98697	3.12635
15.1799	6.9311	4.21541	8.15921	1.22811	4.21541	8.64731	4.76427	3.12635	4.84975	1.20516	3.12635
15.351	7.64635	3.73417	7.2027	2.02482	5.44352	9.00103	5.33528	2.69669	4.17548	1.98697	3.29287
14.8071	7.64635	2.02482	7.46833	3.25293	4.48104	9.04691	5.33528	1.98697	3.73825	2.11237	2.52442
13.245	7.19673	4.82946	4.48104	2.63887	4.48104	8.33919	4.92106	3.15363	2.52442	2.05403	2.52442
12.9932	5.01211	3.73417	3.65128	4.48104	4.48104	8.78381	3.47755	2.69669	2.5003	2.52442	2.52442
12.0452	5.01211	6.67163	3.25293	3.86698	4.48104	8.8199	3.47755	3.43514	2.28391	2.33053	2.52442
11.8184	4.04963	8.26504	2.45623	3.25293	3.25293	8.70752	2.75543	4.01272	1.67125	2.28391	2.28391
10.8521	4.21541	9.91839	0	1.22811	1.22811	8.71237	3.12635	5.45508	0	1.20516	1.20516
10.1009	3.9438	8.47766	0	0	0	8.40022	3.87008	4.7299	0	0	0
8.92852	4.65905	5.75898	0	0	0	7.70687	4.57196	3.26498	0	0	0
8.35457	3.9438	2.85458	0	0	0	7.53693	3.87008	1.96261	0	0	0

## Sheet: Figure 2e
Figure 2e
All_LL.BC_Mean.SD_ON						All_LL.BC_SEM.SD_ON
3.11146	1.64808	1.34428	0.911167	0	0	2.32928	1.37906	1.33303	0.903542	0	0
3.68341	2.59541	1.77471	1.34428	0	0.581738	2.63757	2.15554	1.75986	1.33303	0	0.576612
4.90026	2.87654	2.09657	1.77471	0	1.24999	3.27998	2.26633	2.07903	1.75986	0	0.988489
5.21491	3.59652	2.09657	1.77471	0	1.8946	3.12241	2.80239	2.07903	1.75986	0	1.47286
6.09289	4.68679	2.09657	1.93564	0.276325	2.34768	3.23535	3.23045	2.07903	1.91944	0.274013	1.90346
6.32573	5.11229	2.09657	2.09657	0.552651	2.49779	3.59219	3.32286	2.07903	2.07903	0.548026	2.20128
5.80493	5.60498	2.21635	2.32736	0	2.62386	3.58877	3.54028	2.1978	1.83432	0	2.32523
5.84069	5.54704	2.3729	2.17326	0	2.49779	4.195	3.48765	2.0924	1.89631	0	2.20128
6.42398	4.98376	2.55216	1.77471	0	1.86812	4.49041	3.17414	2.12005	1.75986	0	1.85166
6.67096	4.70696	2.64922	1.85963	0	1.41503	4.64585	3.02069	2.14104	1.84407	0	1.40257
7.18421	4.92719	2.82848	1.77471	0	0.959123	4.80465	3.19343	2.19043	1.75986	0	0.950673
7.25734	5.32818	3.00774	1.77471	0	0.581738	4.7323	3.39967	2.25279	1.75986	0	0.576612
8.4714	5.60498	2.64922	1.77471	0	0.290869	4.92211	3.54028	2.14104	1.75986	0	0.288306
7.93689	5.11229	2.3729	1.77471	0.276325	0	4.75551	3.32286	2.0924	1.75986	0.274013	0
7.17517	4.74336	2.05104	1.77471	0.276325	0.290869	4.17067	3.28268	1.77647	1.75986	0.274013	0.288306
7.57206	3.89629	1.77471	1.5595	0.552651	0.290869	4.48617	3.08552	1.75986	1.54645	0.548026	0.288306
8.13599	3.57859	1.77471	1.77471	0.552651	0.290869	4.67565	2.93795	1.75986	1.75986	0.548026	0.288306
7.63292	3.23834	1.77471	1.77471	0.552651	0.290869	4.31294	2.78167	1.75986	1.75986	0.548026	0.288306
7.46414	3.11112	1.77471	1.34428	0.552651	0.77043	4.16824	2.81504	1.75986	1.33303	0.548026	0.763642
7.78055	2.75503	1.62061	1.34428	0.552651	1.18708	4.07524	2.73158	1.35635	1.33303	0.548026	1.17662
8.28807	3.53715	2.01647	1.34428	0.552651	1.18708	3.93257	2.72784	1.54286	1.33303	0.548026	1.17662
8.9346	3.82167	1.9194	1.34428	1.1053	0.998386	3.9018	2.59599	1.51292	1.33303	0.76843	0.989589
8.64518	4.32439	1.89693	1.34428	1.1053	0.959123	3.76618	2.68128	1.43267	1.33303	0.76843	0.950673
7.5848	5.01755	2.05104	1.34428	0.276325	0.998386	3.7496	2.99711	1.77647	1.33303	0.274013	0.989589
8.24166	5.39117	1.89693	1.34428	0.552651	0.934058	4.00845	3.16212	1.43267	1.33303	0.548026	0.925829
8.91422	5.79398	2.37498	1.12772	0.731909	0.707517	4.34963	3.22583	1.69676	1.11829	0.725784	0.701283
8.31605	5.79358	2.41228	0.911167	1.28456	0.479562	4.04958	3.14229	1.71621	0.903542	0.902004	0.475336
7.91776	5.58373	2.23029	0.911167	1.1053	0.290869	3.96038	2.96979	1.80949	0.903542	0.76843	0.288306
7.49899	5.0851	2.01647	1.34428	0.552651	0	3.91321	2.69407	1.54286	1.33303	0.548026	0
7.29952	5.30818	2.32736	1.5595	0.552651	0.581738	3.80266	2.92606	1.83432	1.54645	0.548026	0.576612
6.37874	5.06663	1.77471	1.34428	0.552651	0.959123	3.64318	2.87896	1.75986	1.33303	0.548026	0.950673
7.46033	4.38157	1.77471	1.34428	0.552651	1.7059	4.13691	2.5995	1.75986	1.33303	0.548026	1.42684
8.60944	4.30315	2.09657	1.34428	0.552651	2.34768	4.7047	2.62599	2.07903	1.33303	0.548026	1.90346
8.88082	3.96248	1.77471	1.5595	0.552651	2.91444	4.93013	2.46216	1.75986	1.54645	0.548026	2.28518
9.42482	3.68164	2.05104	1.34428	0.276325	3.26705	5.19273	2.41775	1.77647	1.33303	0.274013	2.4755
9.83005	3.15743	1.77471	0.911167	0.552651	3.31038	5.635	2.23828	1.75986	0.903542	0.548026	2.42814
9.90359	2.36681	1.89693	0.911167	0	3.03461	5.51975	1.86499	1.43267	0.903542	0	2.16541
9.75844	2.57332	2.68588	0.911167	0.552651	2.51849	5.42884	1.87794	1.96458	0.903542	0.548026	1.76314
8.43729	2.48974	2.72318	0.911167	0.552651	1.89318	4.8944	1.73246	1.98131	0.903542	0.548026	1.31511
6.9954	2.7314	2.01642	1.12772	0	1.58012	4.16421	1.88683	1.48024	1.11829	0	0.937977
5.87552	3.17186	2.07619	1.34428	0.552651	0.77043	3.84688	2.00529	1.50696	1.33303	0.548026	0.551517
5.60506	3.07456	1.89693	1.62061	0.911167	0.290869	3.54299	2.02334	1.43267	1.35635	0.903542	0.288306
4.71482	2.95721	1.62061	1.62061	1.34428	0	3.001	2.09014	1.35635	1.35635	1.33303	0
4.49357	3.214	1.18749	1.34428	1.34428	0	2.80461	2.31272	0.939723	1.33303	1.33303	0
5.17283	3.01378	1.65795	1.34428	0.911167	0	3.01784	2.15563	1.21709	1.33303	0.903542	0
4.39672	3.05872	2.25545	0.911167	0.552651	0	2.94624	2.2904	1.59767	0.903542	0.548026	0
4.49659	3.33693	1.89693	0.911167	0.552651	0	3.00208	2.25052	1.43267	0.903542	0.548026	0
5.66586	3.17607	2.07619	0.911167	0	0.581738	3.20547	2.15439	1.50696	0.903542	0	0.576612
6.50097	3.09665	2.90244	0.552651	0	0.959123	3.42691	2.30515	2.06905	0.548026	0	0.950673
6.90971	2.2681	2.25545	0.731909	0.276325	1.41503	3.58894	1.83976	1.59767	0.725784	0.274013	1.40257
7.81323	2.14795	1.89693	0.552651	0	1.86812	3.96492	1.65917	1.43267	0.548026	0	1.85166
8.61042	2.54911	1.46382	0.552651	0	2.20692	4.34833	1.92383	1.45157	0.548026	0	2.18747
7.93244	2.7314	1.46382	0.276325	0	2.333	4.15665	1.99736	1.45157	0.274013	0	2.31244
7.08947	3.27615	1.62061	0.276325	0	2.20692	3.87028	2.22502	1.35635	0.274013	0	2.18747
6.11566	2.75562	1.62061	0.552651	0	1.86812	3.59528	1.90941	1.35635	0.548026	0	1.85166
4.41918	3.67314	1.64308	0	0	1.99677	2.96154	2.05288	1.14931	0	0	1.97918
3.45062	3.5013	2.07619	0	0	1.91825	2.47796	1.81338	1.50696	0	0	1.90135
3.19078	4.60107	1.64308	0	0	1.99677	2.38264	2.29054	1.14931	0	0	1.97918
2.97932	4.78337	1.18749	0	0	1.86812	2.44344	2.34083	0.939723	0	0	1.85166
2.97932	4.12405	0.828976	0	0	2.49779	2.44344	2.05467	0.608544	0	0	2.20128
3.23536	3.53923	0.828976	0.276325	0	3.97603	2.44229	1.87145	0.608544	0.274013	0	2.9827
3.68341	2.6734	0.552651	0.731909	0	4.83268	2.63757	1.68061	0.548026	0.725784	0	3.35458
5.14819	2.73277	1.18749	0.911167	0.552651	5.17775	3.58475	1.89932	0.939723	0.903542	0.548026	3.49549
5.85203	2.6762	1.64308	0.911167	0.552651	4.98764	4.07449	1.94892	1.03399	0.903542	0.548026	3.43638
6.26203	2.7314	1.50112	1.34428	0	4.85124	4.26965	1.99736	0.892186	1.33303	0	3.3417
6.64494	2.54911	1.99266	0.911167	0	4.08123	4.49478	1.92383	1.15415	0.903542	0	3.0926
6.99287	2.33024	2.33285	0.911167	0	3.31038	4.57552	1.72544	1.3599	0.903542	0	2.42814
6.77023	1.89115	2.57199	0.731909	0.552651	2.80218	4.28064	1.34485	1.50115	0.725784	0.548026	2.05538
6.0318	1.70886	3.08718	0.731909	0.552651	2.70429	3.68788	1.25762	1.74415	0.725784	0.548026	2.08791
5.72287	1.92772	3.20257	0.911167	0	2.39781	3.35412	1.37531	1.84879	0.903542	0	1.95161
4.64394	1.80757	3.57592	0.911167	0	2.86938	2.72801	1.02155	2.11608	0.903542	0	2.06535
4.60112	2.35446	3.35936	0.911167	0	2.34768	2.52922	1.33636	2.06364	0.903542	0	1.90346
4.29346	2.75698	2.74833	1.12772	0	2.97735	2.3675	1.67729	1.7405	1.11829	0	2.24267
3.23536	2.83011	2.35252	1.46382	0	3.2056	2.34959	1.93765	1.52542	1.04878	0	2.89827
3.72175	2.97514	1.89693	1.46382	0	3.16604	2.31456	2.18877	1.37834	1.04878	0	3.13815
4.02941	3.27923	0.911167	1.46382	0	3.28315	2.48096	2.32989	0.903542	1.04878	0	3.25422
5.08921	3.09665	0.911167	1.46382	0	3.28315	2.96715	2.22026	0.903542	1.04878	0	3.25422
4.82979	3.2692	0.911167	0.828976	0	3.16604	2.84652	2.05093	0.903542	0.608544	0	3.13815
4.31979	3.35973	0.911167	0	0	2.91473	2.64566	1.91641	0.903542	0	0	2.88905
4.60112	2.61558	0.911167	0	0	2.20692	2.52922	1.52596	0.903542	0	0	2.18747
4.87326	2.83569	1.18749	0	0	2.44985	2.66604	1.50121	0.939723	0	0	2.42827
4.15446	2.11001	1.56089	0	0.552651	2.37416	2.41741	1.29477	1.17841	0	0.548026	2.35324
3.26518	2.0506	1.36675	0	0.552651	2.37416	2.45385	1.50493	1.00332	0	0.548026	2.35324
2.29277	2.04923	1.28456	0	0.911167	2.44985	2.27292	1.63054	0.902004	0	0.903542	2.42827
2.16887	2.0858	1.46382	0	0.911167	2.20692	2.15009	1.80624	1.04878	0	0.903542	2.18747
2.86448	2.14795	1.1053	0.276325	0.911167	2.333	2.33285	1.61087	0.76843	0.274013	0.903542	2.31244
3.11146	2.33024	1.46382	0.552651	0.552651	3.07953	2.32928	1.64826	1.04878	0.548026	0.548026	2.77396
2.86448	2.11138	1.46382	0.552651	0.552651	3.11811	2.33285	1.44462	1.04878	0.548026	0.548026	2.812
2.16887	2.45317	1.64308	0.911167	0.552651	2.83007	2.15009	1.41521	1.14931	0.903542	0.548026	2.80513
2.86448	3.00006	1.46382	1.46382	0.552651	2.82724	2.33285	1.69703	1.04878	1.04878	0.548026	2.80233
2.74058	3.82024	0.731909	1.89693	0	2.78866	2.2139	1.90508	0.725784	1.43267	0	2.76409
2.97932	4.41741	1.1053	1.50112	0	2.333	1.96754	2.27673	0.76843	1.24053	0	2.31244
[truncated: 509 more rows]

## Sheet: Figure 2f
Figure 2f
[truncated: 7 more rows]

## Sheet: Figure 2g
All_BT.Mean.D_ON	All_BT.Mean.B_ON	All_BT.SEM.D_ON
[truncated: 6 more rows]

## Sheet: Figure 2h
Figure 2h
[truncated: 7 more rows]

[truncated: 50 more sheets: Figure 2i, Figure 2j, Figure 2k, Figure 3a,b,c, Figure 3d,h,l, Figure 3e,i,m, Figure 3f,j,n, Figure 3g,k,o, Figure 4b,c, Figure 4d,e, Figure 4g,h, Figure 4i,j, Figure 4l,m, Figure 4n,o, Figure 4p,q, Figure 5b, Figure 5c, Figure 5d, Figure 6a, Figure 6b,c …]
